# Supplementary material for: Integrating lipid metabolism, pheromone production and perception by Fruitless and Hepatocyte Nuclear Factor 4
Source: Sci Adv. 2023 Jun 30;9(26):eadf6254. doi: 10.1126/sciadv.adf6254 (PMC10313179; doi:10.1126/sciadv.adf6254)
Supplement: Supplementary file 2 — Tables S1 to S7 [file sciadv.adf6254_tables_s1_to_s7.zip]

Archive with 7 entries (7 files):
- adf6254_Table_S1.xlsx
- adf6254_Table_S2.xlsx
- adf6254_Table_S3.xlsx
- adf6254_Table_S4.xlsx
- adf6254_Table_S5.xlsx
- adf6254_Table_S6.xlsx
- adf6254_Table_S7.xlsx
