# Supplementary material for: Integrating lipid metabolism, pheromone production and perception by Fruitless and Hepatocyte Nuclear Factor 4
Source: Sci Adv. 2023 Jun 30;9(26):eadf6254. doi: 10.1126/sciadv.adf6254 (PMC10313179; doi:10.1126/sciadv.adf6254)
Supplement: Supplementary file 2 — Tables S1 to S7 [file sciadv.adf6254_tables_s1_to_s7.zip › adf6254_Table_S1.xlsx]

## Sheet: README
Table. S1 Behavioral analysis statistics.
The raw data for quantifying behavioral analysis are provided in the order shown in the figure.
Group	Genotype
Group1	Mutant clones
Group2	elav>fru IR
Group3	oeno>fru IR-2
Group4	oeno>fru IR
Group5	oeno>fru IR+fru OE
Group7	oeno>fru IR+Hnf4 OE
Group8	oeno-Gal4
Group9	oeno>Hnf4 IR
Group10	oeno>Hnf4 IR-2
Sheet	Behavioral analysis	Corresponding figure
Figure_1D_6F_Fig1_box_ch	Male chaining assay	Fig. 1D
Figure_1D_6F_Fig1_box_ch_anova	Male chaining assay	Fig. 1D
Figure_1D_6F_Fig6_box_ch	Male chaining assay	Fig. 6H
Figure_1D_6F_Fig6_box_ch_anova	Male chaining assay	Fig. 6H
Figure_1F_20210803_no_head_prom	Single-pair courtship assay	Fig. 1G
Figure_1F_20210804_no_head_Wild	Single-pair courtship assay	Fig. 1G
Figure_1F_20210818no_head_Elav-	Single-pair courtship assay	Fig. 1G
Figure_1F_20211007-No_head_w111	Single-pair courtship assay	Fig. 1G
Figure_S2A_Fig1_box_fw	Male following and singing assay	Fig. S3C
Figure_2A neasrt_index	Social space assay	Fig. 2B
Figure_2A neasrt_distance_anova	Social space assay	Fig. 2B
Figure_2A neasrt_number_anova	Social space assay	Fig. 2B
Figure_2B Two_video_feed	Foraging assay	Fig. 2D
Figure_2B wilcox_test	Foraging assay	Fig. 2D
Figure_2C Movies_Significant	Male activity assay	Fig. 2G

## Sheet: Figure_1D_6F_Fig1_box_ch
	Group	Sample	Sum
1	Group1	20210525-1.mp4	0.0884872
2	Group1	20210525-2.mp4	0.131453
3	Group1	20210525-3.mp4	0.113985
4	Group1	20210525-4.mp4	0.0745077
5	Group1	20210525-5.mp4	0.0681294
6	Group1	20220104-hs-Cas9-fru_gRNA1.mp4	0.0518869
7	Group1	20220104-hs-Cas9-fru_gRNA2.mp4	0.041906
8	Group1	20220104-hs-Cas9-fru_gRNA3.mp4	0.0818531
9	Group2	20220123-2C0394_Trim.mp4	0.139847
10	Group2	20220123C0394_Trim.mp4	0.111605
11	Group2	20220123_elav-GS-V330035-C0394_Trim.mp4	0.134752
12	Group2	20210525-6.mp4	0.0370183
13	Group2	20210408-1.mp4	0.0614285
14	Group2	20210622_promE-GFP_C0076_Trim.mp4	0.0209681
15	Group2	20210622_promE-GFP_C0076_Trim__2_.mp4	0.0326861
16	Group2	20210622_promE-GFP_C0073_Trim.mp4	0.0424387
17	Group3	20210702promE-fru-Trip-29C10d_-2-C0110_Trim.mp4	0.0273209
18	Group3	20210702-promE-fru-Trip-29C10d_-C0112_Trim__2_.mp4	0.0451903
19	Group3	20210702_promE-fru-Trip-29C10d_-C0112_Trim__2_.mp4	0.033623
20	Group3	20210702__promE-fru-Trip-29C10d_-C0112_Trim__2_.mp4	0.0623729
21	Group3	20210702-promE-fru-Trip-29C10d_-C0112_Trim__3_.mp4	0.0494245
22	Group3	20210702_promE-fru-Trip-29C10d_-C0112_Trim__3_.mp4	0.0583617
23	Group3	20210702___promE-fru-Trip-29C10d_-C0112_Trim__3_.mp4	0.0529595
24	Group3	20210702promE-fru-Trip-29C10d_-C0112_Trim__4_.mp4	0.037855
25	Group4	20210428-2.mp4	0.228984
26	Group4	20210428-3.mp4	0.209302
27	Group4	20210428-4.mp4	0.321286
28	Group4	20210428-5.mp4	0.276816
29	Group4	20210428-6.mp4	0.233614
30	Group4	20210428-7.mp4	0.1716
31	Group4	20220116-promE-v330035-298d-C0379_6.mp4	0.172285
32	Group4	20220116-promE-v330035-298d-C0379_Moment3.mp4	0.250575
33	Group5	20210727_promE-fru-IR-v330035-fru_comB_OE_C0010_Trim.mp4	0.0451394
34	Group5	20210727_promE-fru-IR-v330035-fru_comB_OEC0013_Trim.mp4	0.0437289
35	Group5	20210727_promE-fru-IR-v330035-fru_comB_OEC0015_Trim.mp4	0.0147295
36	Group5	20210727_promE-fru-IR-v330035-fru_comB_OE_C0024_Trim.mp4	0.00987899
37	Group5	20210728_promE-fru-IR-v330035-fru_comB_OE_C0153_Trim__2_.mp4	0.0363269
38	Group5	20210728_promE-fru-IR-v330035-fru_comB_OE_C0153_Trim__3_.mp4	0.069834
39	Group5	20210728_promE-fru-IR-v330035-fru_comB_OE_C0153_Trim__4_.mp4	0.0296943
40	Group5	20210728_promE-fru-IR-v330035-fru_comB_OE_C0153_Trim.mp4	0.044861
41	Group8	20210622_promE-GFP__C0071_Trim.mp4	0.00379479
42	Group8	20210622_promE-GFP_C0072_Trim.mp4	0.00849838
43	Group8	20210622_promE-GFP_C0074_Trim.mp4	0.00526585
44	Group8	20210622_promE-GFP_C0077_Trim.mp4	0.00225503
45	Group8	20210602-8.mp4	0.00464712
46	Group8	20210608-4.mp4	0.0102306
47	Group8	20210608-5.mp4	0.00346257
48	Group8	20210608-7.mp4	0.00315836

## Sheet: Figure_1D_6F_Fig1_box_ch_anova
	X	Group	PValue	label
1	Group1	1	4.67585e-06	***
2	Group8	1	4.67585e-06	***
3	Group2	2	0.00152238	**
4	Group8	2	0.00152238	**
5	Group3	3	2.70035e-07	***
6	Group8	3	2.70035e-07	***
7	Group4	4	4.63335e-09	***
8	Group8	4	4.63335e-09	***
9	Group5	5	6.99637e-08	***
10	Group4	5	6.99637e-08	***

## Sheet: Figure_1D_6F_Fig6_box_ch
	Group	Sample	Sum
1	Group4	20210428-2.mp4	0.228984
2	Group4	20210428-3.mp4	0.209302
3	Group4	20210428-4.mp4	0.321286
4	Group4	20210428-5.mp4	0.276816
5	Group4	20210428-6.mp4	0.233614
6	Group4	20210428-7.mp4	0.1716
7	Group4	20220116-promE-v330035-298d-C0379_6.mp4	0.172285
8	Group4	20220116-promE-v330035-298d-C0379_Moment3.mp4	0.250575
9	Group7	20210530-7.mp4	0.0114166
10	Group7	20210613-2.mp4	0.0124357
11	Group7	20210613-5.mp4	0.0293971
12	Group7	20210701_Desat1-V330035-Hnf4-HA-29C__C0108_Trim.mp4	0.0170686
13	Group7	20210408-6.mp4	0.0335231
14	Group7	20220112-promE-GFP-2-C0375_Trim.mp4	0.00868578
15	Group7	20210622_promE-GFP_C0075_Trim__2_.mp4	0.0228162
16	Group7	20210622_promE-GFP_C0075_Trim.mp4	0.0308076
17	Group8	20210622_promE-GFP__C0071_Trim.mp4	0.00379479
18	Group8	20210622_promE-GFP_C0072_Trim.mp4	0.00849838
19	Group8	20210622_promE-GFP_C0074_Trim.mp4	0.00526585
20	Group8	20210622_promE-GFP_C0077_Trim.mp4	0.00225503
21	Group8	20210602-8.mp4	0.00464712
22	Group8	20210608-4.mp4	0.0102306
23	Group8	20210608-5.mp4	0.00346257
24	Group8	20210608-7.mp4	0.00315836
25	Group9	20210701_promE-Hnf4-IR-BL29375__C0106_Good_Trim.mp4	0.190572
26	Group9	20210701_promE-Hnf4-IR-BL29375_C0107_Trim.mp4	0.123871
27	Group9	promE-Hnf4-IR-BL29375_1_C0198_Trim__2_.mp4	0.154128
28	Group9	promE-Hnf4-IR-BL29375_C0198_Trim.mp4	0.122991
29	Group9	promE-Hnf4-IR-BL29375_C0200_Trim.mp4	0.0614611
30	Group9	20210702_promE-fru-Trip-29C10d_-2-C0110_Trim.mp4	0.0258512
31	Group9	20210408-2.mp4	0.0761051
32	Group9	20210408-5.mp4	0.0377178
33	Group10	20210614PromE-hnf4-Trip-GFP-29C6D_Trim.mp4	0.116445
34	Group10	20210615promE-Hnf4-IR-BL64988_2_C0055_Trim.mp4	0.0501328
35	Group10	20210615promE-Hnf4-IR-BL64988_C0055_Trim.mp4	0.051275
36	Group10	20210615promE-Hnf4-IR-BL64988_C0056_Trim.mp4	0.0588179
37	Group10	20210629-promE-Hnf4-Trip_BL64988-29C_7d_C0098_Trim.mp4	0.0311207
38	Group10	20210408-3.mp4	0.0768023
39	Group10	20210428-1.mp4	0.262033
40	Group10	20210408-4.mp4	0.0548769

## Sheet: Figure_1D_6F_Fig6_box_ch_anova
	X	Group	PValue	label
1	Group4	1	4.63335e-09	***
2	Group8	1	4.63335e-09	***
3	Group9	2	0.000441461	***
4	Group8	2	0.000441461	***
5	Group10	3	0.00756583	**
6	Group8	3	0.00756583	**
7	Group7	4	1.42439e-08	***
8	Group4	4	1.42439e-08	***

## Sheet: Figure_1F_20210803_no_head_prom
	0	1	2	3	4	5
0	4500	0.428125	0.337963	0.442187	0.359259	grey
0	4501	0.428125	0.337963	0.442187	0.359259	grey
0	4502	0.427865	0.3375	0.441927	0.358796	grey
0	4503	0.427865	0.337963	0.442187	0.359259	grey
0	4504	0.427865	0.3375	0.442187	0.358796	grey
0	4505	0.427865	0.337963	0.442187	0.359259	grey
0	4506	0.428125	0.337963	0.442187	0.359259	grey
0	4507	0.428125	0.3375	0.442187	0.359259	grey
0	4508	0.428125	0.337963	0.442187	0.359259	grey
0	4509	0.427865	0.338426	0.442187	0.359259	grey
0	4510	0.428125	0.337963	0.442187	0.359259	grey
0	4511	0.427865	0.337963	0.442187	0.359259	grey
0	4512	0.428125	0.337963	0.442187	0.359259	grey
0	4513	0.428125	0.337963	0.442187	0.359259	grey
0	4514	0.427865	0.337963	0.442187	0.358796	grey
0	4515	0.427865	0.337963	0.442187	0.359259	grey
0	4516	0.427865	0.337963	0.442187	0.358796	grey
0	4517	0.427865	0.337963	0.442187	0.358796	grey
0	4518	0.427865	0.337963	0.442187	0.359259	grey
0	4519	0.428125	0.3375	0.442187	0.358796	grey
0	4520	0.427865	0.337963	0.442187	0.358796	grey
0	4521	0.427865	0.337963	0.442448	0.359259	grey
0	4522	0.427865	0.3375	0.442187	0.358796	grey
0	4523	0.427865	0.3375	0.442187	0.359259	grey
0	4524	0.427865	0.3375	0.442448	0.359259	grey
0	4525	0.427865	0.3375	0.442448	0.358796	grey
0	4526	0.427865	0.3375	0.442448	0.359259	grey
0	4527	0.427604	0.3375	0.442187	0.359259	grey
0	4528	0.427865	0.3375	0.442187	0.359259	grey
0	4529	0.427865	0.3375	0.442187	0.359722	grey
0	4530	0.427865	0.337963	0.442448	0.359722	grey
0	4531	0.427865	0.3375	0.442448	0.359722	grey
0	4532	0.427604	0.337963	0.442448	0.359722	grey
0	4533	0.427604	0.337963	0.442448	0.360185	grey
0	4534	0.427604	0.3375	0.442448	0.359259	grey
0	4535	0.427865	0.3375	0.442448	0.359259	grey
0	4536	0.427604	0.337963	0.442448	0.359722	grey
0	4537	0.427604	0.3375	0.442187	0.359259	grey
0	4538	0.427604	0.3375	0.442448	0.359722	grey
0	4539	0.427604	0.337963	0.442448	0.360185	grey
0	4540	0.427604	0.337963	0.442448	0.359722	grey
0	4541	0.427865	0.337963	0.442448	0.360185	grey
0	4542	0.427865	0.338426	0.442448	0.360185	grey
0	4543	0.427865	0.337963	0.442448	0.359722	grey
0	4544	0.427865	0.338426	0.442448	0.359722	grey
0	4545	0.427865	0.338426	0.442448	0.360185	grey
0	4546	0.427865	0.3375	0.442448	0.359722	grey
0	4547	0.427604	0.337963	0.442448	0.359722	grey
0	4548	0.427344	0.337963	0.442187	0.359722	grey
0	4549	0.427344	0.3375	0.442187	0.359259	grey
0	4550	0.427604	0.337963	0.442448	0.359722	grey
0	4551	0.427604	0.337963	0.442448	0.360185	grey
0	4552	0.427604	0.3375	0.442448	0.359259	grey
0	4553	0.427604	0.337963	0.442448	0.359259	grey
0	4554	0.427604	0.337963	0.442448	0.359722	grey
0	4555	0.427604	0.3375	0.442448	0.359259	grey
0	4556	0.427604	0.337963	0.442448	0.359722	grey
0	4557	0.427604	0.337963	0.442448	0.359722	grey
0	4558	0.427604	0.337963	0.442708	0.359259	grey
0	4559	0.427344	0.337963	0.442448	0.360185	grey
0	4560	0.427604	0.337963	0.442448	0.359722	grey
0	4561	0.427344	0.337963	0.442448	0.359259	grey
0	4562	0.427604	0.337963	0.442448	0.359259	grey
0	4563	0.427604	0.337963	0.442448	0.359259	grey
0	4564	0.427865	0.337963	0.442448	0.359259	grey
0	4565	0.427865	0.337963	0.442448	0.359259	grey
0	4566	0.427604	0.337963	0.442969	0.360185	grey
0	4567	0.427604	0.337963	0.442448	0.359259	grey
0	4568	0.427865	0.338426	0.442187	0.359722	grey
0	4569	0.427865	0.338426	0.442187	0.359259	grey
0	4570	0.428125	0.338426	0.442448	0.359259	grey
0	4571	0.428125	0.337963	0.442708	0.360185	grey
0	4572	0.427604	0.337963	0.441927	0.360185	grey
0	4573	0.426562	0.338889	0.441406	0.360185	grey
0	4574	0.426302	0.340278	0.441146	0.361574	grey
0	4575	0.426562	0.339352	0.440885	0.361111	grey
0	4576	0.427083	0.338426	0.441406	0.360648	grey
0	4577	0.427865	0.338889	0.441667	0.361111	grey
0	4578	0.428125	0.338889	0.441667	0.361111	grey
0	4579	0.428385	0.338889	0.441667	0.360648	grey
0	4580	0.428385	0.338889	0.442187	0.361111	grey
0	4581	0.428906	0.339815	0.441927	0.361574	salmon
0	4582	0.428385	0.339352	0.441927	0.361574	salmon
0	4583	0.428906	0.339815	0.441927	0.361574	salmon
0	4584	0.428385	0.339815	0.442187	0.361574	salmon
0	4585	0.428385	0.339352	0.442187	0.361111	salmon
0	4586	0.428385	0.339815	0.442187	0.358333	salmon
0	4587	0.428385	0.339352	0.442187	0.358796	salmon
0	4588	0.428646	0.339815	0.442448	0.35787	salmon
0	4589	0.428906	0.339815	0.441927	0.359722	salmon
0	4590	0.429167	0.340278	0.441927	0.360648	salmon
0	4591	0.428906	0.340278	0.442187	0.360185	salmon
0	4592	0.429167	0.340278	0.442187	0.361111	salmon
0	4593	0.429167	0.339815	0.441927	0.360648	salmon
0	4594	0.429167	0.339815	0.442187	0.360648	salmon
0	4595	0.429167	0.339352	0.441927	0.361111	salmon
0	4596	0.429167	0.339815	0.441667	0.363889	salmon
0	4597	0.428906	0.338889	0.441927	0.3625	grey
0	4598	0.429167	0.337963	0.441667	0.362037	salmon
0	4599	0.428906	0.3375	0.441667	0.361574	salmon
0	4600	0.428906	0.3375	0.440885	0.361574	salmon
0	4601	0.428906	0.337037	0.440885	0.361574	salmon
0	4602	0.428385	0.336574	0.441146	0.358333	salmon
0	4603	0.428385	0.336574	0.441146	0.358333	salmon
0	4604	0.428125	0.336574	0.440365	0.361111	salmon
0	4605	0.427604	0.335648	0.440104	0.35787	salmon
0	4606	0.427604	0.336574	0.439844	0.360185	salmon
0	4607	0.426562	0.336574	0.439583	0.358333	salmon
0	4608	0.426562	0.334722	0.439063	0.358796	salmon
0	4609	0.425781	0.335185	0.439063	0.355093	salmon
0	4610	0.424219	0.338426	0.439063	0.352778	salmon
0	4611	0.422917	0.3375	0.438802	0.352778	salmon
0	4612	0.420833	0.334259	0.43776	0.35	salmon
0	4613	0.420833	0.331944	0.436979	0.348148	salmon
0	4614	0.420052	0.33287	0.436979	0.349074	salmon
0	4615	0.41901	0.331944	0.435937	0.35	salmon
0	4616	0.417969	0.330556	0.435156	0.347685	salmon
0	4617	0.417969	0.328241	0.434635	0.347222	salmon
0	4618	0.416667	0.327778	0.433073	0.342593	salmon
0	4619	0.384896	0.308333	0.39401	0.309722	salmon
0	4619	0.416146	0.326389	0.432552	0.337037	salmon
0	4620	0.385417	0.307407	0.395052	0.310648	salmon
0	4620	0.415104	0.325463	0.433073	0.33287	salmon
0	4621	0.385417	0.306481	0.39349	0.311574	salmon
0	4621	0.41224	0.322222	0.429688	0.328704	salmon
0	4622	0.384635	0.305556	0.392188	0.312963	salmon
0	4622	0.410937	0.321296	0.427865	0.326852	salmon
0	4623	0.384375	0.305093	0.391146	0.3125	salmon
0	4623	0.410417	0.322685	0.426823	0.328241	salmon
0	4624	0.383594	0.305556	0.390365	0.3125	salmon
0	4624	0.409115	0.325	0.426302	0.330556	salmon
0	4625	0.384115	0.306944	0.390625	0.313426	salmon
0	4625	0.409115	0.326389	0.426562	0.331481	salmon
0	4626	0.383854	0.306481	0.390885	0.312963	salmon
0	4626	0.409115	0.325	0.426562	0.330093	salmon
0	4627	0.384115	0.305556	0.391146	0.312963	salmon
0	4627	0.409115	0.325463	0.426823	0.331019	salmon
0	4628	0.384115	0.306481	0.391406	0.314815	salmon
0	4628	0.408854	0.328704	0.428125	0.337037	salmon
0	4629	0.384896	0.307407	0.390885	0.314815	steelblue
0	4629	0.409635	0.329167	0.427865	0.336111	steelblue
0	4630	0.384635	0.307407	0.391146	0.314815	steelblue
0	4630	0.410156	0.326852	0.428125	0.333796	steelblue
0	4631	0.38099	0.31713	0.388542	0.324537	steelblue
0	4631	0.406771	0.327778	0.426042	0.333333	steelblue
0	4632	0.380208	0.314352	0.3875	0.321296	steelblue
0	4632	0.405469	0.326852	0.42526	0.33287	steelblue
0	4633	0.380208	0.312963	0.38724	0.319907	steelblue
0	4633	0.405469	0.326389	0.42474	0.331944	steelblue
0	4634	0.379948	0.3125	0.386979	0.318981	steelblue
0	4634	0.404687	0.325463	0.424479	0.331019	steelblue
0	4635	0.379167	0.312963	0.386979	0.319444	steelblue
0	4635	0.404687	0.325926	0.423958	0.331019	steelblue
0	4636	0.380208	0.312963	0.38724	0.318519	steelblue
0	4636	0.404948	0.325463	0.424219	0.331019	steelblue
0	4637	0.380208	0.3125	0.3875	0.318519	steelblue
0	4637	0.405208	0.326389	0.424479	0.331019	steelblue
0	4638	0.379167	0.311574	0.386979	0.317593	steelblue
0	4638	0.404948	0.325463	0.423438	0.328241	steelblue
0	4639	0.378906	0.310648	0.386719	0.315278	steelblue
0	4639	0.405208	0.323148	0.423438	0.327315	steelblue
0	4640	0.379427	0.311111	0.386979	0.314352	steelblue
0	4640	0.40651	0.324537	0.42526	0.330556	steelblue
0	4641	0.380469	0.310185	0.3875	0.313889	steelblue
0	4641	0.407031	0.324537	0.425521	0.332407	steelblue
0	4642	0.380729	0.309722	0.388021	0.314815	steelblue
0	4642	0.407813	0.328241	0.426823	0.335648	steelblue
0	4643	0.407813	0.333796	0.427604	0.340741	grey
0	4644	0.408333	0.339352	0.428125	0.343519	grey
0	4645	0.409635	0.339815	0.429167	0.346759	grey
0	4646	0.411198	0.340278	0.429427	0.351389	grey
0	4647	0.414062	0.340741	0.43151	0.353704	grey
0	4648	0.415365	0.341667	0.432031	0.355556	grey
0	4649	0.416146	0.342593	0.432552	0.357407	grey
0	4650	0.416406	0.34213	0.432552	0.357407	grey
0	4651	0.417708	0.343519	0.434635	0.357407	grey
0	4652	0.41849	0.34537	0.434115	0.360185	grey
0	4653	0.420312	0.347222	0.434896	0.365741	grey
0	4654	0.422396	0.345833	0.436198	0.368519	grey
0	4655	0.422396	0.347222	0.436458	0.37037	grey
0	4656	0.422656	0.347685	0.434635	0.376852	salmon
0	4657	0.422917	0.349074	0.434635	0.378241	salmon
0	4658	0.422917	0.349074	0.434635	0.377778	salmon
0	4659	0.422396	0.348148	0.434115	0.377315	salmon
0	4660	0.422135	0.348148	0.433594	0.375926	grey
0	4661	0.422135	0.348148	0.433594	0.375926	grey
0	4662	0.422135	0.347222	0.433333	0.375	grey
0	4663	0.422396	0.347685	0.433594	0.374537	grey
0	4664	0.422396	0.347685	0.433594	0.374537	grey
0	4665	0.422656	0.347222	0.434115	0.375	grey
0	4666	0.422656	0.347222	0.434115	0.375	grey
0	4667	0.422656	0.347222	0.433854	0.374537	grey
0	4668	0.422656	0.347222	0.433594	0.374537	grey
0	4669	0.422656	0.347222	0.433854	0.375463	grey
0	4670	0.422656	0.349074	0.433854	0.376389	grey
0	4671	0.422656	0.349074	0.433594	0.377778	grey
0	4672	0.422656	0.35	0.433333	0.377778	grey
0	4673	0.422656	0.35	0.433073	0.378241	grey
0	4674	0.423438	0.35	0.433333	0.378241	grey
0	4675	0.423958	0.35	0.433854	0.378704	grey
0	4676	0.424479	0.350463	0.434375	0.378704	grey
0	4677	0.424479	0.350463	0.434375	0.379167	grey
0	4678	0.424479	0.351389	0.434635	0.379167	grey
0	4679	0.424479	0.351389	0.434635	0.379167	grey
0	4680	0.424479	0.351389	0.434635	0.37963	grey
0	4681	0.424219	0.351389	0.434635	0.37963	grey
0	4682	0.424219	0.351389	0.434635	0.37963	grey
0	4683	0.424479	0.351389	0.434635	0.37963	grey
0	4684	0.424479	0.351852	0.434635	0.37963	grey
0	4685	0.424479	0.351389	0.434635	0.37963	grey
0	4686	0.424479	0.352315	0.434635	0.37963	grey
0	4687	0.424479	0.352315	0.434635	0.380093	grey
0	4688	0.424479	0.352315	0.434635	0.380093	grey
0	4689	0.424479	0.352315	0.434635	0.380093	grey
0	4690	0.425	0.352315	0.434635	0.380556	grey
0	4691	0.425	0.352315	0.434896	0.380556	grey
0	4692	0.425	0.352315	0.435156	0.381019	grey
0	4693	0.425	0.352315	0.434896	0.381019	grey
0	4694	0.425	0.352315	0.434635	0.381019	grey
0	4695	0.425	0.352778	0.434896	0.381019	grey
0	4696	0.425	0.352778	0.434896	0.381019	grey
0	4697	0.425	0.352315	0.435156	0.381019	grey
0	4698	0.425	0.353241	0.434635	0.381481	grey
0	4699	0.42526	0.352778	0.434635	0.381481	grey
0	4700	0.42526	0.352778	0.434896	0.381481	grey
0	4701	0.42526	0.353241	0.434896	0.381481	grey
0	4702	0.425	0.353241	0.435156	0.381944	grey
0	4703	0.42526	0.352778	0.434896	0.381944	grey
0	4704	0.42526	0.353241	0.434896	0.381944	grey
0	4705	0.42526	0.353241	0.434896	0.381944	grey
0	4706	0.42526	0.352778	0.434896	0.381481	grey
0	4707	0.42526	0.353241	0.434896	0.381944	grey
0	4708	0.42526	0.353241	0.434896	0.381944	grey
0	4709	0.42526	0.352778	0.434896	0.381481	grey
0	4710	0.42526	0.353241	0.434896	0.381944	grey
0	4711	0.42526	0.353241	0.434635	0.381944	grey
0	4712	0.42526	0.353241	0.434635	0.381944	grey
0	4713	0.42526	0.353704	0.434635	0.381944	grey
0	4714	0.42526	0.353704	0.434635	0.381944	grey
0	4715	0.42526	0.353241	0.434635	0.381944	grey
0	4716	0.42526	0.354167	0.434635	0.382407	grey
0	4717	0.425	0.354167	0.434635	0.381944	grey
0	4718	0.42526	0.353241	0.434635	0.381481	grey
0	4719	0.425	0.354167	0.434635	0.381944	grey
0	4720	0.42526	0.354167	0.434635	0.381944	grey
0	4721	0.42526	0.353704	0.434635	0.381944	grey
0	4722	0.425	0.354167	0.434635	0.381944	grey
0	4723	0.42526	0.354167	0.434635	0.381944	grey
0	4724	0.42526	0.353704	0.434635	0.382407	grey
0	4725	0.425	0.354167	0.434635	0.382407	grey
0	4726	0.42526	0.354167	0.434635	0.382407	grey
0	4727	0.425	0.354167	0.434635	0.382407	grey
0	4728	0.425	0.35463	0.434635	0.38287	grey
0	4729	0.425	0.354167	0.434635	0.38287	grey
0	4730	0.425	0.354167	0.434635	0.38287	grey
0	4731	0.425	0.355093	0.434896	0.38287	grey
0	4732	0.425	0.354167	0.434896	0.38287	grey
0	4733	0.425	0.354167	0.434896	0.38287	grey
0	4734	0.425	0.354167	0.434635	0.38287	grey
0	4735	0.425	0.35463	0.435156	0.38287	grey
0	4736	0.425	0.354167	0.434896	0.38287	grey
0	4737	0.425	0.35463	0.434635	0.38287	grey
0	4738	0.425	0.354167	0.434635	0.38287	grey
0	4739	0.425	0.354167	0.434635	0.38287	grey
0	4740	0.425	0.35463	0.434896	0.38287	grey
0	4741	0.425	0.354167	0.434635	0.38287	grey
0	4742	0.425	0.354167	0.434635	0.38287	grey
0	4743	0.425	0.354167	0.434635	0.38287	grey
0	4744	0.425	0.354167	0.434635	0.38287	grey
0	4745	0.425	0.354167	0.434635	0.382407	grey
0	4746	0.425	0.354167	0.434896	0.38287	grey
0	4747	0.425	0.354167	0.434635	0.38287	grey
0	4748	0.424479	0.354167	0.434635	0.382407	grey
0	4749	0.425	0.354167	0.434896	0.383333	grey
0	4750	0.425	0.354167	0.434896	0.38287	grey
0	4751	0.425	0.354167	0.434635	0.38287	grey
0	4752	0.425	0.354167	0.434635	0.38287	grey
0	4753	0.425	0.354167	0.434635	0.382407	grey
0	4754	0.425	0.354167	0.434635	0.382407	grey
0	4755	0.42474	0.354167	0.434635	0.38287	grey
0	4756	0.425	0.354167	0.434635	0.382407	grey
0	4757	0.425	0.354167	0.434635	0.382407	grey
0	4758	0.425	0.354167	0.434635	0.382407	grey
0	4759	0.425	0.354167	0.434635	0.382407	grey
0	4760	0.425	0.354167	0.434635	0.382407	grey
0	4761	0.425	0.354167	0.434635	0.383333	grey
0	4762	0.425	0.354167	0.434635	0.382407	grey
0	4763	0.425	0.354167	0.434635	0.382407	grey
0	4764	0.425	0.354167	0.434635	0.38287	grey
0	4765	0.425	0.354167	0.434896	0.38287	grey
0	4766	0.425	0.354167	0.434896	0.38287	grey
0	4767	0.425	0.354167	0.434635	0.383333	grey
0	4768	0.425	0.354167	0.434635	0.38287	grey
0	4769	0.425	0.354167	0.434635	0.382407	grey
0	4770	0.425	0.354167	0.434635	0.38287	grey
0	4771	0.425	0.354167	0.434635	0.382407	grey
0	4772	0.425	0.354167	0.434635	0.382407	grey
0	4773	0.425	0.354167	0.434635	0.382407	grey
0	4774	0.425	0.354167	0.434635	0.382407	grey
0	4775	0.425	0.354167	0.434635	0.382407	grey
0	4776	0.42474	0.354167	0.434635	0.38287	grey
0	4777	0.425	0.354167	0.434635	0.382407	grey
0	4778	0.42474	0.354167	0.434635	0.382407	grey
0	4779	0.42474	0.354167	0.434635	0.38287	grey
0	4780	0.42474	0.353704	0.434635	0.382407	grey
0	4781	0.42474	0.354167	0.434635	0.382407	grey
0	4782	0.42474	0.354167	0.434635	0.38287	grey
0	4783	0.425	0.353704	0.434896	0.382407	grey
0	4784	0.425	0.353704	0.434635	0.382407	grey
0	4785	0.42474	0.354167	0.434635	0.38287	grey
0	4786	0.42474	0.353704	0.434635	0.38287	grey
0	4787	0.42474	0.353704	0.434635	0.382407	grey
0	4788	0.42474	0.354167	0.434635	0.38287	grey
0	4789	0.425	0.353704	0.434635	0.38287	grey
0	4790	0.425	0.354167	0.434635	0.382407	grey
0	4791	0.42474	0.354167	0.434896	0.383333	grey
0	4792	0.42474	0.354167	0.434635	0.38287	grey
0	4793	0.42474	0.354167	0.434635	0.382407	grey
0	4794	0.42474	0.354167	0.434635	0.38287	grey
0	4795	0.42474	0.354167	0.434896	0.38287	grey
0	4796	0.42474	0.354167	0.434896	0.38287	grey
0	4797	0.42474	0.354167	0.434896	0.383333	grey
0	4798	0.42474	0.354167	0.434896	0.38287	grey
0	4799	0.42474	0.354167	0.434896	0.38287	grey
0	4800	0.42474	0.354167	0.434896	0.383333	grey
0	4801	0.42474	0.354167	0.434896	0.382407	grey
0	4802	0.42474	0.354167	0.434635	0.38287	grey
0	4803	0.424479	0.35463	0.434635	0.38287	grey
0	4804	0.42474	0.354167	0.434896	0.38287	grey
0	4805	0.425	0.354167	0.434635	0.38287	grey
0	4806	0.42474	0.354167	0.434635	0.38287	grey
0	4807	0.42474	0.354167	0.434635	0.382407	grey
0	4808	0.42474	0.354167	0.434635	0.38287	grey
0	4809	0.42474	0.354167	0.434635	0.38287	grey
0	4810	0.42474	0.354167	0.434635	0.38287	grey
0	4811	0.42474	0.354167	0.434635	0.38287	grey
0	4812	0.42474	0.35463	0.434635	0.38287	grey
0	4813	0.42474	0.354167	0.434635	0.38287	grey
0	4814	0.42474	0.35463	0.434635	0.38287	grey
0	4815	0.42474	0.35463	0.434635	0.38287	grey
0	4816	0.42474	0.354167	0.434896	0.38287	grey
0	4817	0.42474	0.35463	0.434635	0.38287	grey
0	4818	0.42474	0.35463	0.434896	0.38287	grey
0	4819	0.42474	0.354167	0.434896	0.38287	grey
0	4820	0.42474	0.35463	0.434896	0.38287	grey
0	4821	0.42474	0.35463	0.434896	0.38287	grey
0	4822	0.42474	0.354167	0.434635	0.382407	grey
0	4823	0.42474	0.355093	0.434896	0.383333	grey
0	4824	0.425	0.355093	0.434896	0.383333	grey
0	4825	0.42474	0.355093	0.435156	0.383333	grey
0	4826	0.42474	0.355093	0.434896	0.383796	grey
0	4827	0.425521	0.355093	0.434896	0.384259	grey
0	4828	0.425781	0.355093	0.435156	0.384259	grey
0	4829	0.42474	0.356481	0.435417	0.385648	grey
0	4830	0.42474	0.356019	0.435156	0.385185	grey
0	4831	0.424479	0.355556	0.434896	0.384259	grey
0	4832	0.424479	0.355556	0.434635	0.384722	grey
0	4833	0.424219	0.355093	0.434375	0.384259	grey
0	4834	0.423958	0.355093	0.434115	0.384259	grey
0	4835	0.423438	0.355556	0.433594	0.384722	grey
0	4836	0.423438	0.355093	0.433073	0.385185	grey
0	4837	0.422917	0.355556	0.433073	0.387037	salmon
0	4838	0.422396	0.355556	0.432552	0.389815	salmon
0	4839	0.421875	0.355556	0.432031	0.390278	salmon
0	4840	0.421875	0.356019	0.43125	0.390741	salmon
0	4841	0.421615	0.356944	0.429688	0.3875	salmon
0	4842	0.421094	0.356944	0.428125	0.387037	steelblue
0	4843	0.420573	0.35787	0.426823	0.387037	grey
0	4844	0.420833	0.358796	0.426562	0.3875	salmon
0	4845	0.421354	0.359259	0.422656	0.388889	salmon
0	4846	0.420573	0.360185	0.420052	0.390741	salmon
0	4847	0.420573	0.361574	0.416406	0.394907	salmon
0	4848	0.419271	0.361574	0.41276	0.394907	salmon
0	4849	0.416406	0.364352	0.409115	0.397222	salmon
0	4850	0.413542	0.364815	0.404427	0.398611	salmon
0	4851	0.410937	0.362963	0.401302	0.398148	salmon
0	4852	0.409896	0.3625	0.39974	0.398148	salmon
0	4853	0.408073	0.364352	0.396875	0.400463	salmon
0	4854	0.40625	0.362963	0.394792	0.398148	salmon
0	4855	0.402344	0.363889	0.390104	0.399074	salmon
0	4856	0.377344	0.320833	0.391927	0.316667	salmon
0	4856	0.398958	0.363426	0.385938	0.398148	salmon
0	4857	0.396615	0.362963	0.383073	0.398148	salmon
0	4858	0.377344	0.320833	0.392188	0.316204	salmon
0	4858	0.394531	0.363889	0.380208	0.399537	salmon
0	4859	0.377604	0.32037	0.392188	0.316204	salmon
0	4859	0.392448	0.363426	0.376302	0.399537	salmon
0	4860	0.388281	0.363889	0.371875	0.4	salmon
0	4861	0.385156	0.363889	0.369531	0.399537	salmon
0	4862	0.383333	0.364352	0.366667	0.398611	salmon
0	4863	0.38099	0.3625	0.364062	0.398148	salmon
0	4864	0.377865	0.360648	0.360677	0.394444	salmon
0	4865	0.376042	0.359722	0.358073	0.393056	salmon
0	4866	0.372135	0.358333	0.354167	0.3875	salmon
0	4867	0.36875	0.356944	0.352083	0.386111	salmon
0	4868	0.366406	0.353704	0.350781	0.378704	salmon
0	4869	0.364323	0.350926	0.348177	0.373611	salmon
0	4870	0.360938	0.347222	0.345313	0.364815	salmon
0	4870	0.376823	0.319444	0.392708	0.318056	salmon
0	4871	0.358594	0.341667	0.342708	0.358333	salmon
0	4871	0.377083	0.318056	0.392708	0.318981	salmon
0	4872	0.355729	0.336574	0.339323	0.35	salmon
0	4872	0.377083	0.318519	0.392708	0.318981	salmon
0	4873	0.377083	0.318056	0.392969	0.319444	salmon
0	4873	0.354167	0.33287	0.336198	0.338426	salmon
0	4874	0.377344	0.317593	0.393229	0.319444	salmon
0	4874	0.353125	0.327778	0.332812	0.325926	salmon
0	4875	0.352865	0.323611	0.332552	0.313889	salmon
0	4876	0.377865	0.317593	0.392969	0.319444	salmon
0	4876	0.352344	0.31713	0.331771	0.30463	salmon
0	4877	0.378125	0.316667	0.392969	0.319444	salmon
0	4877	0.352083	0.3125	0.332031	0.297222	salmon
0	4878	0.378125	0.31713	0.392708	0.318981	salmon
0	4878	0.352344	0.309722	0.332292	0.292593	salmon
0	4879	0.378385	0.316667	0.392969	0.318981	salmon
0	4879	0.352865	0.306944	0.332812	0.288426	salmon
0	4880	0.378385	0.31713	0.392969	0.318981	salmon
0	4880	0.352865	0.306481	0.332292	0.286574	salmon
0	4881	0.378125	0.316667	0.392708	0.318981	salmon
0	4881	0.352604	0.305556	0.332031	0.283796	salmon
0	4882	0.378125	0.316667	0.392708	0.318981	salmon
0	4882	0.352604	0.303704	0.332552	0.281019	salmon
0	4883	0.353125	0.302778	0.333854	0.279167	salmon
0	4884	0.352604	0.302315	0.334635	0.280093	salmon
0	4885	0.351302	0.301389	0.334635	0.281019	salmon
0	4886	0.351042	0.302315	0.334115	0.275463	salmon
0	4887	0.351042	0.300463	0.334115	0.274537	salmon
0	4888	0.351042	0.299537	0.334375	0.273611	salmon
0	4889	0.350781	0.298611	0.333854	0.272685	salmon
0	4890	0.350781	0.299074	0.333594	0.273148	salmon
0	4891	0.350521	0.300463	0.333333	0.275	salmon
0	4892	0.34974	0.301389	0.333073	0.275463	salmon
0	4893	0.35	0.300463	0.333073	0.275463	salmon
0	4894	0.35	0.301389	0.333073	0.275926	salmon
0	4895	0.35	0.301389	0.332812	0.275926	salmon
0	4896	0.35	0.301389	0.332552	0.275463	salmon
0	4897	0.35	0.301389	0.333073	0.275463	salmon
0	4898	0.35	0.301852	0.333333	0.275463	salmon
0	4899	0.34974	0.301389	0.334115	0.274537	salmon
0	4900	0.35	0.301852	0.333854	0.275	salmon
0	4901	0.35	0.302315	0.333854	0.280556	salmon
0	4902	0.35	0.302315	0.334115	0.280556	salmon
0	4903	0.35	0.302315	0.334115	0.280556	salmon
0	4904	0.35026	0.302315	0.334115	0.280093	salmon
0	4905	0.35	0.302315	0.334115	0.280556	salmon
0	4906	0.35	0.301852	0.333073	0.278704	salmon
0	4907	0.35	0.302315	0.332812	0.279167	salmon
0	4908	0.35	0.301389	0.333073	0.279167	salmon
0	4909	0.35	0.301389	0.333073	0.279167	salmon
0	4910	0.35	0.302315	0.332812	0.27963	salmon
0	4911	0.35026	0.301389	0.333333	0.27963	salmon
0	4912	0.35026	0.301389	0.333594	0.280093	salmon
0	4913	0.35026	0.301852	0.333594	0.282407	salmon
0	4914	0.350781	0.301852	0.333594	0.284722	grey
0	4914	0.377344	0.316667	0.392188	0.317593	grey
0	4915	0.377083	0.316667	0.391927	0.316204	grey
0	4915	0.351302	0.300926	0.333854	0.286574	grey
0	4916	0.377083	0.316667	0.391927	0.316667	grey
0	4916	0.351302	0.301389	0.333594	0.286574	grey
0	4917	0.377083	0.316667	0.391927	0.316204	grey
0	4917	0.351302	0.300926	0.333594	0.286574	grey
0	4918	0.377083	0.316667	0.391927	0.316204	grey
0	4918	0.351562	0.301389	0.334115	0.287037	grey
0	4919	0.377083	0.316667	0.391927	0.316204	grey
0	4919	0.351562	0.301389	0.334115	0.287037	grey
0	4920	0.377083	0.316667	0.391927	0.316204	grey
0	4920	0.351562	0.301389	0.334115	0.287037	grey
0	4921	0.377083	0.316667	0.391927	0.315741	grey
0	4921	0.351562	0.301389	0.333854	0.287037	grey
0	4922	0.377083	0.316667	0.391927	0.316667	grey
0	4922	0.351562	0.301389	0.334115	0.287037	grey
0	4923	0.377083	0.316667	0.391927	0.315741	grey
0	4923	0.351562	0.301389	0.334115	0.286574	grey
0	4924	0.377083	0.316667	0.391927	0.315741	grey
0	4924	0.351562	0.301389	0.334115	0.287037	grey
0	4925	0.377083	0.31713	0.391927	0.316667	grey
0	4925	0.351562	0.301389	0.333854	0.287037	grey
0	4926	0.377083	0.316667	0.391927	0.316204	grey
0	4926	0.351562	0.301389	0.333594	0.286111	grey
0	4927	0.377083	0.316667	0.391927	0.316204	grey
0	4927	0.351562	0.301389	0.333594	0.287037	grey
0	4928	0.377083	0.317593	0.391927	0.316204	grey
0	4928	0.351562	0.301389	0.333594	0.287037	grey
0	4929	0.377083	0.316667	0.391927	0.316204	grey
0	4929	0.351562	0.301389	0.334115	0.286574	grey
0	4930	0.377083	0.31713	0.391927	0.316204	grey
0	4930	0.351302	0.301389	0.333594	0.286574	grey
0	4931	0.377083	0.31713	0.391927	0.316204	grey
0	4931	0.351562	0.301389	0.333854	0.287037	grey
0	4932	0.377083	0.31713	0.391927	0.316204	grey
0	4932	0.351562	0.301389	0.333594	0.286574	grey
0	4933	0.377083	0.31713	0.391927	0.316204	grey
0	4933	0.351562	0.301389	0.333594	0.286574	grey
0	4934	0.377083	0.31713	0.391927	0.316204	grey
0	4934	0.351562	0.301389	0.333594	0.286574	grey
0	4935	0.377083	0.316667	0.391927	0.316204	grey
0	4935	0.351562	0.301389	0.333854	0.286574	grey
0	4936	0.377083	0.31713	0.391927	0.316204	grey
0	4936	0.351562	0.301389	0.333594	0.286574	grey
0	4937	0.377083	0.316667	0.391927	0.316204	grey
0	4937	0.351562	0.301389	0.333854	0.286574	grey
0	4938	0.377083	0.316667	0.391927	0.316204	grey
0	4938	0.351562	0.300926	0.333594	0.286111	grey
0	4939	0.377083	0.31713	0.391927	0.316204	grey
0	4939	0.351562	0.301389	0.333594	0.286574	grey
0	4940	0.377083	0.31713	0.391927	0.316204	grey
0	4940	0.351562	0.301389	0.333854	0.287037	grey
0	4941	0.377083	0.316667	0.391927	0.316204	grey
0	4941	0.351562	0.301389	0.333594	0.286111	grey
0	4942	0.377083	0.31713	0.391927	0.316204	grey
0	4942	0.351562	0.301389	0.333594	0.287037	grey
0	4943	0.377083	0.31713	0.391927	0.316204	grey
0	4943	0.351562	0.301389	0.333594	0.287037	grey
0	4944	0.377083	0.316667	0.391927	0.316204	grey
0	4944	0.351562	0.300926	0.333594	0.286111	grey
0	4945	0.377083	0.31713	0.391927	0.316667	grey
0	4945	0.351562	0.301389	0.333594	0.287037	grey
0	4946	0.377083	0.31713	0.391927	0.316204	grey
0	4946	0.351562	0.301389	0.333594	0.287037	grey
0	4947	0.377083	0.316667	0.391927	0.316204	grey
0	4947	0.351562	0.300926	0.333594	0.286574	grey
0	4948	0.377083	0.31713	0.391927	0.316667	grey
0	4948	0.351562	0.301389	0.333594	0.287037	grey
0	4949	0.377083	0.31713	0.391927	0.316667	grey
0	4949	0.351562	0.301389	0.333594	0.287037	grey
0	4950	0.377083	0.316667	0.391927	0.316204	grey
0	4950	0.351562	0.300926	0.333594	0.286574	grey
0	4951	0.377083	0.31713	0.391927	0.316204	grey
0	4951	0.351562	0.301389	0.333594	0.287037	grey
0	4952	0.377083	0.31713	0.391927	0.316667	grey
0	4952	0.351562	0.301389	0.333594	0.286574	grey
0	4953	0.377083	0.31713	0.391927	0.316204	grey
0	4953	0.351562	0.301389	0.333594	0.286574	grey
0	4954	0.377083	0.31713	0.391927	0.316667	grey
0	4954	0.351562	0.301389	0.333594	0.286574	grey
0	4955	0.377083	0.31713	0.391927	0.316667	grey
0	4955	0.351562	0.301389	0.333594	0.287037	grey
0	4956	0.377083	0.316667	0.391927	0.316667	grey
0	4956	0.351562	0.301389	0.333854	0.286574	grey
0	4957	0.377083	0.31713	0.391927	0.316667	grey
0	4957	0.351562	0.301389	0.333594	0.287037	grey
0	4958	0.377083	0.31713	0.391927	0.316667	grey
0	4958	0.351562	0.301389	0.333594	0.287037	grey
0	4959	0.377083	0.316667	0.391927	0.315741	grey
0	4959	0.351562	0.300926	0.333854	0.286111	grey
0	4960	0.377083	0.31713	0.391927	0.316204	grey
0	4960	0.351562	0.301389	0.333854	0.287037	grey
0	4961	0.377083	0.31713	0.391927	0.316204	grey
0	4961	0.351562	0.301389	0.333854	0.287037	grey
0	4962	0.377083	0.316667	0.391927	0.315741	grey
0	4962	0.351562	0.300926	0.333854	0.286111	grey
0	4963	0.377083	0.31713	0.391927	0.316204	grey
0	4963	0.351562	0.301389	0.333854	0.287037	grey
0	4964	0.377083	0.31713	0.391927	0.316204	grey
0	4964	0.351562	0.301389	0.333854	0.287037	grey
0	4965	0.377083	0.31713	0.391927	0.316204	grey
0	4965	0.351302	0.300926	0.333854	0.286574	grey
0	4966	0.377083	0.31713	0.391927	0.316667	grey
0	4966	0.351562	0.301389	0.333854	0.286574	grey
0	4967	0.377083	0.31713	0.391927	0.316667	grey
0	4967	0.351562	0.301389	0.333854	0.286574	grey
0	4968	0.377083	0.31713	0.391927	0.316204	grey
0	4968	0.351302	0.301389	0.333594	0.286574	grey
0	4969	0.377083	0.31713	0.391927	0.316667	grey
0	4969	0.351302	0.301389	0.333594	0.286574	grey
0	4970	0.377083	0.31713	0.391927	0.316667	grey
0	4970	0.351562	0.301389	0.333854	0.286574	grey
0	4971	0.377083	0.316667	0.391927	0.316667	grey
0	4971	0.351562	0.301389	0.333854	0.286574	grey
0	4972	0.377083	0.31713	0.391927	0.316667	grey
0	4972	0.351302	0.301389	0.333594	0.287037	grey
0	4973	0.377083	0.31713	0.391927	0.316667	grey
0	4973	0.351302	0.301389	0.333854	0.287037	grey
0	4974	0.377083	0.316667	0.391927	0.316667	grey
0	4974	0.351302	0.301389	0.333594	0.286574	grey
0	4975	0.377083	0.31713	0.391927	0.316667	grey
0	4975	0.351042	0.301389	0.333594	0.286574	grey
0	4976	0.377083	0.31713	0.391927	0.316667	grey
0	4976	0.351302	0.301389	0.333594	0.286574	grey
0	4977	0.377083	0.316667	0.391927	0.316667	grey
0	4977	0.351042	0.301389	0.333594	0.286574	grey
0	4978	0.377083	0.316667	0.391927	0.316667	grey
0	4978	0.351302	0.301389	0.333333	0.286574	grey
0	4979	0.377083	0.316667	0.391927	0.316667	grey
0	4979	0.351302	0.301389	0.333594	0.286574	grey
0	4980	0.377083	0.316204	0.391927	0.316204	grey
0	4980	0.351562	0.301389	0.333854	0.286111	grey
0	4981	0.377083	0.316667	0.391927	0.316667	grey
0	4981	0.351302	0.301389	0.333594	0.287037	grey
0	4982	0.377083	0.316667	0.391927	0.316667	grey
0	4982	0.351302	0.301389	0.333594	0.286574	grey
0	4983	0.377083	0.316204	0.391927	0.316204	grey
0	4983	0.351302	0.301389	0.333594	0.286111	grey
0	4984	0.377083	0.316667	0.391927	0.31713	grey
0	4984	0.351302	0.301389	0.333854	0.287037	grey
0	4985	0.377083	0.316667	0.391927	0.316667	grey
0	4985	0.351562	0.301389	0.333854	0.287037	grey
0	4986	0.377083	0.316204	0.391927	0.316204	grey
0	4986	0.351562	0.301389	0.333854	0.286574	grey
0	4987	0.377083	0.316667	0.391927	0.316667	grey
0	4987	0.351302	0.301389	0.333594	0.286574	grey
0	4988	0.351302	0.301389	0.333854	0.286574	grey
0	4989	0.351562	0.301389	0.334115	0.286574	grey
0	4990	0.377083	0.316667	0.391927	0.316667	grey
0	4990	0.351562	0.301389	0.333594	0.287037	grey
0	4991	0.377083	0.316667	0.391927	0.316204	grey
0	4991	0.351562	0.301389	0.333594	0.287037	grey
0	4992	0.377083	0.316667	0.391927	0.316204	grey
0	4992	0.351562	0.301389	0.333594	0.287037	grey
0	4993	0.377083	0.316667	0.391927	0.316667	grey
0	4993	0.351562	0.301389	0.333594	0.287037	grey
0	4994	0.377083	0.316204	0.391927	0.316204	grey
0	4994	0.351562	0.301389	0.333594	0.287037	grey
0	4995	0.377083	0.316204	0.391927	0.316204	grey
0	4995	0.351562	0.301389	0.333594	0.287037	grey
0	4996	0.377083	0.316667	0.391927	0.316667	grey
0	4996	0.351562	0.301389	0.333594	0.287037	grey
0	4997	0.377083	0.316667	0.391927	0.316204	grey
0	4997	0.351562	0.301389	0.333594	0.287037	grey
0	4998	0.377083	0.316667	0.391927	0.316204	grey
0	4998	0.351562	0.301389	0.333594	0.287037	grey
0	4999	0.377083	0.316667	0.391927	0.316204	grey
0	4999	0.351562	0.301389	0.333594	0.286574	grey
0	5000	0.377083	0.316667	0.391927	0.316204	grey
0	5000	0.351562	0.301389	0.333594	0.286574	grey
0	5001	0.377083	0.316204	0.391927	0.316204	grey
0	5001	0.351562	0.301389	0.333594	0.286574	grey
0	5002	0.377083	0.316667	0.391927	0.316204	grey
0	5002	0.351562	0.301389	0.333594	0.287037	grey
0	5003	0.377083	0.316667	0.391927	0.316204	grey
0	5003	0.351562	0.301389	0.333594	0.287037	grey
0	5004	0.377083	0.316667	0.391927	0.316204	grey
0	5004	0.351562	0.301389	0.333594	0.287037	grey
0	5005	0.377083	0.316667	0.391927	0.316204	grey
0	5005	0.351562	0.301389	0.333594	0.287037	grey
0	5006	0.377083	0.316667	0.391927	0.316204	grey
0	5006	0.351562	0.301389	0.333594	0.286574	grey
0	5007	0.377083	0.316667	0.391927	0.316204	grey
0	5007	0.351562	0.301389	0.333594	0.286574	grey
0	5008	0.377083	0.316667	0.391927	0.316667	grey
0	5008	0.351562	0.301389	0.333594	0.286574	grey
0	5009	0.377083	0.316667	0.391927	0.316667	grey
0	5009	0.351562	0.301389	0.333594	0.286574	grey
0	5010	0.377083	0.316667	0.391927	0.316667	grey
0	5010	0.351562	0.301389	0.333594	0.286574	grey
0	5011	0.351302	0.301389	0.333594	0.287037	grey
0	5012	0.377083	0.316204	0.391927	0.316667	grey
0	5012	0.351562	0.301389	0.333594	0.287037	grey
0	5013	0.377083	0.316204	0.391927	0.315741	grey
0	5013	0.351302	0.301389	0.333594	0.286574	grey
0	5014	0.377083	0.316667	0.391927	0.316667	grey
0	5014	0.351562	0.301389	0.333594	0.287037	grey
0	5015	0.377083	0.316667	0.391927	0.316204	grey
0	5015	0.351302	0.301389	0.333854	0.287037	grey
0	5016	0.377083	0.316204	0.391927	0.316667	grey
0	5016	0.351302	0.300926	0.333594	0.286574	grey
0	5017	0.377083	0.316667	0.391927	0.316667	grey
0	5017	0.351302	0.301389	0.333594	0.287037	grey
0	5018	0.351302	0.300926	0.333594	0.286574	grey
0	5019	0.377083	0.316667	0.391927	0.315741	grey
0	5019	0.351302	0.301389	0.333594	0.286574	grey
0	5020	0.377083	0.316667	0.391927	0.316667	grey
0	5020	0.351302	0.301389	0.333594	0.287037	grey
0	5021	0.351562	0.301389	0.333594	0.287037	grey
0	5022	0.377083	0.316204	0.391927	0.315741	grey
0	5022	0.351302	0.301389	0.333594	0.286574	grey
0	5023	0.377083	0.316667	0.391927	0.316667	grey
0	5023	0.351302	0.301389	0.333594	0.286574	grey
0	5024	0.351302	0.300926	0.333594	0.286574	grey
0	5025	0.351302	0.301389	0.333594	0.286574	grey
0	5026	0.377344	0.316667	0.391927	0.316204	grey
0	5026	0.351302	0.301389	0.333594	0.286574	grey
0	5027	0.377344	0.316204	0.391927	0.316204	grey
0	5027	0.351302	0.301389	0.333594	0.286574	grey
0	5028	0.351302	0.301389	0.333594	0.286574	grey
0	5029	0.351562	0.301389	0.333594	0.286574	grey
0	5030	0.377083	0.316667	0.391927	0.316204	grey
0	5030	0.351302	0.301389	0.333854	0.286574	grey
0	5031	0.377083	0.316204	0.391927	0.316204	grey
0	5031	0.351302	0.301389	0.333854	0.286574	grey
0	5032	0.377083	0.316204	0.391927	0.316204	grey
0	5032	0.351562	0.301389	0.333854	0.286574	grey
0	5033	0.377083	0.316667	0.391927	0.316204	grey
0	5033	0.351302	0.301389	0.333594	0.286574	grey
0	5034	0.377083	0.316667	0.391927	0.316204	grey
0	5034	0.351562	0.301389	0.333594	0.286574	grey
0	5035	0.377083	0.316667	0.391927	0.316204	grey
0	5035	0.351562	0.301389	0.333854	0.286574	grey
0	5036	0.377083	0.316667	0.391927	0.316204	grey
0	5036	0.351302	0.301389	0.333854	0.286574	grey
0	5037	0.377083	0.316667	0.391927	0.315741	grey
0	5037	0.351302	0.301389	0.333854	0.286574	grey
0	5038	0.377083	0.316667	0.391927	0.316667	grey
0	5038	0.351562	0.301389	0.334375	0.286574	grey
0	5039	0.377083	0.316204	0.391927	0.316204	grey
0	5039	0.351562	0.301389	0.334375	0.286574	grey
0	5040	0.377083	0.316204	0.391927	0.315741	grey
0	5040	0.351562	0.301389	0.333854	0.286574	grey
0	5041	0.377083	0.316667	0.391927	0.316204	grey
0	5041	0.351562	0.301389	0.333854	0.286574	grey
0	5042	0.377083	0.316667	0.391927	0.316204	grey
0	5042	0.351562	0.301389	0.333854	0.286574	grey
0	5043	0.377083	0.316667	0.391927	0.316204	grey
0	5043	0.351562	0.301389	0.333594	0.286574	grey
0	5044	0.377083	0.316667	0.391927	0.316667	grey
0	5044	0.351562	0.301389	0.333594	0.287037	grey
0	5045	0.377083	0.316667	0.391927	0.315741	grey
0	5045	0.351562	0.301389	0.333854	0.286574	grey
0	5046	0.377083	0.316204	0.391927	0.316204	grey
0	5046	0.351562	0.301389	0.333854	0.286574	grey
0	5047	0.377083	0.316667	0.391927	0.316667	grey
0	5047	0.351562	0.301389	0.334115	0.286574	grey
0	5048	0.377083	0.316204	0.391927	0.316204	grey
0	5048	0.351562	0.301389	0.333854	0.286111	grey
0	5049	0.377083	0.316204	0.391927	0.316667	grey
0	5049	0.351562	0.301389	0.334635	0.286111	grey
0	5050	0.377083	0.316204	0.391927	0.316667	grey
0	5050	0.351562	0.301852	0.334635	0.286574	grey
0	5051	0.377083	0.316204	0.391927	0.316667	grey
0	5051	0.351562	0.301389	0.334375	0.286111	grey
0	5052	0.377083	0.316204	0.391927	0.316667	grey
0	5052	0.351562	0.301389	0.333854	0.286574	grey
0	5053	0.377083	0.316204	0.391927	0.316667	grey
0	5053	0.351562	0.301389	0.333854	0.286574	grey
0	5054	0.377083	0.316204	0.391927	0.316204	grey
0	5054	0.351562	0.301389	0.333854	0.286111	grey
0	5055	0.377083	0.316204	0.391927	0.316204	grey
0	5055	0.351562	0.301389	0.333854	0.286574	grey
0	5056	0.377083	0.316667	0.391927	0.316667	grey
0	5056	0.351562	0.301389	0.333854	0.287037	grey
0	5057	0.377083	0.316204	0.391927	0.316204	grey
0	5057	0.351823	0.301389	0.333854	0.286574	grey
0	5058	0.377083	0.316204	0.391927	0.316204	grey
0	5058	0.351823	0.301389	0.333854	0.286574	grey
0	5059	0.377083	0.316667	0.391927	0.316204	grey
0	5059	0.351823	0.301389	0.333854	0.287037	grey
0	5060	0.377083	0.316204	0.391927	0.315741	grey
0	5060	0.351823	0.301389	0.333854	0.287037	grey
0	5061	0.377083	0.316667	0.391927	0.315741	grey
0	5061	0.351823	0.301389	0.333854	0.287037	grey
0	5062	0.377083	0.316667	0.391927	0.316204	grey
0	5062	0.351823	0.301389	0.333854	0.286574	grey
0	5063	0.377083	0.316204	0.391927	0.315741	grey
0	5063	0.351823	0.301389	0.333854	0.286574	grey
0	5064	0.377083	0.316667	0.391927	0.316204	grey
0	5064	0.351823	0.301389	0.333854	0.287037	grey
0	5065	0.377083	0.316667	0.391927	0.316667	grey
0	5065	0.351823	0.301389	0.333854	0.286574	grey
0	5066	0.377083	0.316204	0.391927	0.316204	grey
0	5066	0.351823	0.301389	0.333594	0.286574	grey
0	5067	0.377083	0.316667	0.391927	0.316204	grey
0	5067	0.351823	0.301389	0.334375	0.287037	grey
0	5068	0.377083	0.316667	0.391927	0.316204	grey
0	5068	0.351823	0.301389	0.334375	0.287037	grey
0	5069	0.377083	0.316204	0.391927	0.315741	grey
0	5069	0.351823	0.301389	0.334375	0.287037	grey
0	5070	0.377083	0.316667	0.391927	0.316204	grey
0	5070	0.351823	0.301389	0.334115	0.287037	grey
0	5071	0.377083	0.316204	0.391927	0.316667	grey
0	5071	0.352083	0.301852	0.334115	0.287037	grey
0	5072	0.377083	0.316204	0.391927	0.316204	grey
0	5072	0.351823	0.301389	0.334115	0.286574	grey
0	5073	0.377083	0.316204	0.391927	0.316667	grey
0	5073	0.352083	0.301852	0.334375	0.286574	grey
0	5074	0.377083	0.316204	0.391927	0.316667	grey
0	5074	0.352083	0.301852	0.334115	0.286574	grey
0	5075	0.377083	0.316204	0.391927	0.316667	grey
0	5075	0.351823	0.301852	0.334115	0.286111	grey
0	5076	0.377083	0.316204	0.391927	0.316667	grey
0	5076	0.351823	0.302315	0.334375	0.286574	grey
0	5077	0.377083	0.316667	0.391927	0.31713	grey
0	5077	0.351823	0.302315	0.334375	0.286111	grey
0	5078	0.377083	0.316204	0.391927	0.316667	grey
0	5078	0.351562	0.301389	0.334375	0.286111	grey
0	5079	0.351823	0.301852	0.334375	0.286574	grey
0	5080	0.351823	0.302315	0.334375	0.286574	grey
0	5081	0.351562	0.301852	0.334115	0.285648	grey
0	5082	0.377083	0.316204	0.391927	0.316667	grey
0	5082	0.351562	0.301389	0.333854	0.287037	grey
0	5083	0.351562	0.301389	0.333854	0.286574	grey
0	5084	0.351562	0.301389	0.333854	0.286111	grey
0	5085	0.351562	0.301389	0.333854	0.286574	grey
0	5086	0.377083	0.316204	0.391927	0.316204	grey
0	5086	0.351823	0.301389	0.334115	0.286574	grey
0	5087	0.377083	0.316204	0.391927	0.316204	grey
0	5087	0.351823	0.301389	0.334115	0.286111	grey
0	5088	0.377083	0.316204	0.391927	0.316204	grey
0	5088	0.351562	0.301389	0.334115	0.286574	grey
0	5089	0.377083	0.316667	0.391927	0.316204	grey
0	5089	0.351823	0.301852	0.334115	0.286574	grey
0	5090	0.377083	0.316204	0.391927	0.316204	grey
0	5090	0.351562	0.301389	0.333854	0.286574	grey
0	5091	0.377083	0.316667	0.391927	0.316204	grey
0	5091	0.351562	0.301389	0.333854	0.286574	grey
0	5092	0.377083	0.31713	0.391927	0.316204	grey
0	5092	0.351562	0.301389	0.333854	0.286574	grey
0	5093	0.377083	0.316204	0.391927	0.316204	grey
0	5093	0.351562	0.301389	0.333594	0.286574	grey
0	5094	0.377083	0.31713	0.391927	0.316204	grey
0	5094	0.351562	0.301389	0.333594	0.287037	grey
0	5095	0.377083	0.316667	0.391927	0.316204	grey
0	5095	0.351823	0.301389	0.333594	0.287037	grey
0	5096	0.377083	0.316204	0.391927	0.316204	grey
0	5096	0.352083	0.301389	0.334115	0.286574	grey
0	5097	0.377083	0.316667	0.391927	0.316204	grey
0	5097	0.352083	0.301852	0.333594	0.287037	grey
0	5098	0.377083	0.316667	0.391927	0.316204	grey
0	5098	0.351562	0.301389	0.333594	0.287037	grey
0	5099	0.377083	0.316204	0.391927	0.316204	grey
0	5099	0.351823	0.301389	0.333594	0.286111	grey
0	5100	0.377083	0.316667	0.391927	0.31713	grey
0	5100	0.352083	0.301852	0.333594	0.287037	grey
0	5101	0.377083	0.316667	0.391927	0.316667	grey
0	5101	0.352083	0.301852	0.333854	0.287037	grey
0	5102	0.377083	0.316204	0.391927	0.316204	grey
0	5102	0.352083	0.301852	0.333854	0.287037	grey
0	5103	0.377083	0.316667	0.391927	0.316667	grey
0	5103	0.352083	0.301852	0.333854	0.287037	grey
0	5104	0.377083	0.316667	0.391927	0.316667	grey
0	5104	0.352083	0.301852	0.333854	0.287037	grey
0	5105	0.377083	0.316667	0.391927	0.316204	grey
0	5105	0.351562	0.301389	0.333854	0.287037	grey
0	5106	0.377083	0.316667	0.391927	0.316204	grey
0	5106	0.351823	0.301852	0.333854	0.287037	grey
0	5107	0.377083	0.316667	0.391927	0.316204	grey
0	5107	0.351823	0.301852	0.333854	0.287037	grey
0	5108	0.377083	0.316667	0.391927	0.315741	grey
0	5108	0.351823	0.301852	0.334115	0.287037	grey
0	5109	0.377083	0.316667	0.391927	0.316204	grey
0	5109	0.351562	0.301852	0.333854	0.2875	grey
0	5110	0.377083	0.316667	0.391927	0.316204	grey
0	5110	0.351562	0.301852	0.333854	0.2875	grey
0	5111	0.377083	0.316667	0.391927	0.315741	grey
0	5111	0.351562	0.301389	0.333854	0.286574	grey
0	5112	0.377083	0.316667	0.391927	0.316204	grey
0	5112	0.351562	0.301852	0.334115	0.2875	grey
0	5113	0.377083	0.316667	0.391927	0.316204	grey
0	5113	0.351823	0.301852	0.333854	0.287037	grey
0	5114	0.377083	0.316204	0.391927	0.316204	grey
0	5114	0.351562	0.301389	0.333854	0.286574	grey
0	5115	0.377083	0.31713	0.391927	0.316204	grey
0	5115	0.351823	0.302315	0.334115	0.2875	grey
0	5116	0.377083	0.316667	0.391927	0.316204	grey
0	5116	0.351823	0.301852	0.333854	0.287037	grey
0	5117	0.377083	0.316667	0.391927	0.315741	grey
0	5117	0.351562	0.301389	0.334115	0.286574	grey
0	5118	0.377083	0.316667	0.391927	0.316204	grey
0	5118	0.351562	0.301389	0.334115	0.287037	grey
0	5119	0.377083	0.316204	0.391927	0.316204	grey
0	5119	0.351562	0.301389	0.334115	0.287037	grey
0	5120	0.377083	0.316204	0.391927	0.316204	grey
0	5120	0.352083	0.301852	0.333854	0.287037	grey
0	5121	0.377083	0.31713	0.391927	0.316667	grey
0	5121	0.352083	0.301852	0.333854	0.287037	grey
0	5122	0.377083	0.316204	0.391927	0.316204	grey
0	5122	0.351823	0.301389	0.333854	0.287037	grey
0	5123	0.377083	0.316204	0.391927	0.316204	grey
0	5123	0.351562	0.301389	0.333854	0.287037	grey
0	5124	0.377083	0.316667	0.391927	0.316204	grey
0	5124	0.351823	0.301389	0.334115	0.287037	grey
0	5125	0.377083	0.316204	0.391927	0.315741	grey
0	5125	0.351823	0.301389	0.333854	0.287037	grey
0	5126	0.377083	0.316204	0.391927	0.316204	grey
0	5126	0.351562	0.301389	0.333854	0.287037	grey
0	5127	0.351823	0.301852	0.333854	0.287037	grey
0	5128	0.351823	0.301389	0.333854	0.287037	grey
0	5129	0.351823	0.301389	0.333854	0.287037	grey
0	5130	0.351823	0.301852	0.333854	0.287037	grey
0	5131	0.377083	0.31713	0.391927	0.31713	grey
0	5131	0.351823	0.302315	0.333854	0.287037	grey
0	5132	0.377083	0.316204	0.391927	0.31713	grey
0	5132	0.351823	0.302315	0.333854	0.287037	grey
0	5133	0.377083	0.31713	0.391927	0.317593	grey
0	5133	0.351823	0.302315	0.333854	0.287037	grey
0	5134	0.377083	0.31713	0.391927	0.317593	grey
0	5134	0.351823	0.302315	0.333854	0.287037	grey
0	5135	0.377083	0.31713	0.391927	0.31713	grey
0	5135	0.351823	0.302315	0.333854	0.287037	grey
0	5136	0.377083	0.31713	0.391927	0.318056	grey
0	5136	0.351823	0.302315	0.333594	0.287037	grey
0	5137	0.377083	0.31713	0.391927	0.317593	grey
0	5137	0.351562	0.302315	0.333594	0.287037	grey
0	5138	0.377083	0.316204	0.391927	0.31713	grey
0	5138	0.351823	0.302315	0.333854	0.287037	grey
0	5139	0.377344	0.31713	0.391927	0.317593	grey
0	5139	0.351562	0.302315	0.333594	0.2875	grey
0	5140	0.377344	0.316204	0.391927	0.31713	grey
0	5140	0.351562	0.302315	0.333594	0.287037	grey
0	5141	0.351562	0.302315	0.333594	0.2875	grey
0	5142	0.377083	0.31713	0.391927	0.31713	grey
0	5142	0.351823	0.302315	0.333594	0.2875	grey
0	5143	0.377083	0.316204	0.391927	0.31713	grey
0	5143	0.351823	0.301389	0.333594	0.287037	grey
0	5144	0.377083	0.316204	0.391927	0.31713	grey
0	5144	0.351823	0.301852	0.333854	0.287037	grey
0	5145	0.377083	0.31713	0.391927	0.31713	grey
0	5145	0.351823	0.301852	0.333594	0.2875	grey
0	5146	0.351823	0.301852	0.333594	0.287037	grey
0	5146	0.376823	0.316204	0.391927	0.316667	grey
0	5147	0.377083	0.316204	0.391927	0.316667	grey
0	5147	0.351823	0.301852	0.333594	0.287037	grey
0	5148	0.352083	0.301852	0.333594	0.287037	grey
0	5149	0.377083	0.316204	0.391927	0.316667	grey
0	5149	0.351823	0.301852	0.333594	0.287037	grey
0	5150	0.377083	0.316204	0.391927	0.316667	grey
0	5150	0.351562	0.301389	0.333594	0.287037	grey
0	5151	0.377083	0.316667	0.391927	0.316667	grey
0	5151	0.351823	0.301852	0.333594	0.287037	grey
0	5152	0.377083	0.316667	0.391927	0.316667	grey
0	5152	0.351562	0.301389	0.333594	0.287037	grey
0	5153	0.377083	0.316667	0.391927	0.316667	grey
0	5153	0.351562	0.301389	0.333594	0.287037	grey
0	5154	0.377083	0.316204	0.391927	0.31713	grey
0	5154	0.351823	0.301852	0.333854	0.287037	grey
0	5155	0.377083	0.316204	0.391927	0.316667	grey
0	5155	0.351562	0.301389	0.333594	0.287037	grey
0	5156	0.377083	0.316204	0.391927	0.316667	grey
0	5156	0.351562	0.301389	0.333594	0.287037	grey
0	5157	0.377083	0.316204	0.391927	0.316667	grey
0	5157	0.351562	0.301389	0.333594	0.287037	grey
0	5158	0.377083	0.316204	0.391927	0.316667	grey
0	5158	0.351562	0.301389	0.333594	0.287037	grey
0	5159	0.377083	0.316204	0.391927	0.316667	grey
0	5159	0.351823	0.301852	0.333854	0.287037	grey
0	5160	0.377083	0.316204	0.391927	0.316667	grey
0	5160	0.351823	0.301852	0.333854	0.287037	grey
0	5161	0.377083	0.316204	0.391927	0.316667	grey
0	5161	0.351562	0.301389	0.333854	0.286574	grey
0	5162	0.377083	0.316204	0.391927	0.316667	grey
0	5162	0.351562	0.301389	0.333854	0.286574	grey
0	5163	0.352083	0.301852	0.333854	0.286574	grey
0	5164	0.377083	0.316204	0.391927	0.316667	grey
0	5164	0.352083	0.301852	0.333854	0.286574	grey
0	5165	0.352083	0.301852	0.334115	0.287037	grey
0	5166	0.377083	0.316204	0.391927	0.31713	grey
0	5166	0.352083	0.302315	0.334115	0.287037	grey
0	5167	0.377083	0.316204	0.391927	0.316667	grey
0	5167	0.351823	0.301852	0.334115	0.286574	grey
0	5168	0.351562	0.302315	0.334375	0.286111	grey
0	5169	0.351562	0.302315	0.334635	0.286111	grey
0	5170	0.351562	0.302315	0.334375	0.287037	grey
0	5171	0.351823	0.302315	0.333854	0.287037	grey
0	5172	0.351823	0.302315	0.333854	0.287037	grey
0	5173	0.351823	0.302315	0.334375	0.287037	grey
0	5174	0.351823	0.302315	0.334115	0.287037	grey
0	5175	0.351823	0.302315	0.334375	0.287037	grey
0	5176	0.351562	0.302778	0.334635	0.286111	grey
0	5177	0.377083	0.316204	0.391927	0.31713	grey
0	5177	0.352083	0.302315	0.333854	0.287037	grey
0	5178	0.377344	0.316204	0.391927	0.31713	grey
0	5178	0.352083	0.302315	0.333854	0.287037	grey
0	5179	0.351823	0.301852	0.334375	0.287037	grey
0	5180	0.351823	0.302315	0.333854	0.2875	grey
0	5181	0.351823	0.302315	0.333854	0.287037	grey
0	5182	0.351823	0.301852	0.334635	0.286574	grey
0	5183	0.352083	0.302315	0.334375	0.2875	grey
0	5184	0.352083	0.302315	0.333854	0.287037	grey
0	5185	0.351823	0.302315	0.334635	0.286574	grey
0	5186	0.351823	0.302315	0.334635	0.287037	grey
0	5187	0.352083	0.302315	0.333854	0.287037	grey
0	5188	0.351823	0.302315	0.334635	0.286111	grey
0	5189	0.351823	0.303241	0.334635	0.286111	grey
0	5190	0.352083	0.302315	0.334375	0.287037	grey
0	5191	0.352083	0.302315	0.334115	0.287037	grey
0	5192	0.352083	0.302315	0.334635	0.287037	grey
0	5193	0.352083	0.301852	0.334375	0.287037	grey
0	5194	0.352083	0.302315	0.334635	0.286574	grey
0	5195	0.351823	0.303241	0.334896	0.285648	grey
0	5196	0.352083	0.301852	0.334115	0.287037	grey
0	5197	0.352344	0.302315	0.334375	0.287037	grey
0	5198	0.352344	0.302315	0.334635	0.2875	grey
0	5199	0.352344	0.302315	0.334375	0.287037	grey
0	5200	0.352344	0.302315	0.334115	0.287037	grey
0	5201	0.352344	0.302315	0.334635	0.287037	grey
0	5202	0.352083	0.301852	0.334635	0.286574	grey
0	5203	0.352083	0.301389	0.334115	0.287037	grey
0	5204	0.352344	0.302315	0.334375	0.287037	grey
0	5205	0.352083	0.302315	0.334896	0.286574	grey
0	5206	0.352344	0.301852	0.333594	0.287037	grey
0	5207	0.352344	0.301852	0.333333	0.2875	grey
0	5208	0.352083	0.301852	0.333333	0.286111	grey
0	5209	0.352083	0.302315	0.333594	0.286574	grey
0	5210	0.352344	0.301852	0.333333	0.287037	grey
0	5211	0.352083	0.301389	0.333333	0.286574	grey
0	5212	0.352344	0.301852	0.333333	0.287037	grey
0	5213	0.352344	0.302315	0.334375	0.287037	grey
0	5214	0.352344	0.301852	0.334375	0.287037	grey
0	5215	0.352083	0.301852	0.334115	0.287037	grey
0	5216	0.352083	0.302315	0.334115	0.287037	grey
0	5217	0.352344	0.301852	0.334115	0.287037	grey
0	5218	0.352344	0.302315	0.334115	0.287037	grey
0	5219	0.352344	0.302315	0.334375	0.287037	grey
0	5220	0.352344	0.301852	0.334375	0.286574	grey
0	5221	0.352344	0.302315	0.334375	0.287037	grey
0	5222	0.352344	0.302315	0.334375	0.287037	grey
0	5223	0.377083	0.316204	0.391927	0.316204	grey
0	5223	0.352344	0.301852	0.334375	0.287037	grey
0	5224	0.377083	0.316204	0.391927	0.316667	grey
0	5224	0.352344	0.302315	0.334375	0.2875	grey
0	5225	0.377344	0.316204	0.391927	0.316667	grey
0	5225	0.352344	0.302315	0.334635	0.287037	grey
0	5226	0.377344	0.316204	0.391927	0.316667	grey
0	5226	0.352083	0.302315	0.334375	0.286111	grey
0	5227	0.351823	0.302778	0.334635	0.285648	grey
0	5228	0.351823	0.303241	0.334375	0.283796	salmon
0	5229	0.377083	0.316204	0.391927	0.316204	grey
0	5229	0.352344	0.302315	0.334115	0.287963	grey
0	5230	0.377083	0.316204	0.391927	0.316204	grey
0	5230	0.352344	0.302315	0.334115	0.287963	grey
0	5231	0.377344	0.316204	0.391927	0.31713	grey
0	5231	0.352083	0.303241	0.334635	0.287037	grey
0	5232	0.377344	0.316204	0.391927	0.316667	grey
0	5232	0.352083	0.302778	0.334635	0.286111	grey
0	5233	0.351562	0.303241	0.334375	0.283333	salmon
0	5234	0.352083	0.303704	0.334635	0.285648	salmon
0	5235	0.352604	0.303241	0.334635	0.2875	grey
0	5236	0.351562	0.303241	0.334115	0.283333	salmon
0	5237	0.351042	0.302778	0.333594	0.279167	salmon
0	5238	0.351042	0.303241	0.333333	0.283796	salmon
0	5239	0.351042	0.303241	0.333594	0.275463	salmon
0	5240	0.351302	0.303241	0.333854	0.284722	salmon
0	5241	0.351562	0.303241	0.334635	0.279167	salmon
0	5241	0.377865	0.315741	0.392448	0.317593	salmon
0	5242	0.351562	0.304167	0.334896	0.27963	salmon
0	5242	0.377865	0.316667	0.392448	0.318519	salmon
0	5243	0.351823	0.304167	0.335156	0.27963	salmon
0	5243	0.377344	0.316204	0.392188	0.318519	salmon
0	5244	0.377604	0.316204	0.392188	0.318519	salmon
0	5244	0.351823	0.304167	0.335156	0.27963	salmon
0	5245	0.352083	0.304167	0.335417	0.27963	salmon
0	5245	0.377344	0.316667	0.392188	0.318519	salmon
0	5246	0.351562	0.304167	0.335156	0.27963	salmon
0	5246	0.377604	0.316667	0.392448	0.318056	salmon
0	5247	0.351302	0.304167	0.335156	0.279167	salmon
0	5247	0.377604	0.316667	0.392448	0.318056	salmon
0	5248	0.351302	0.30463	0.334896	0.27963	salmon
0	5248	0.377865	0.316667	0.392448	0.317593	salmon
0	5249	0.351823	0.30463	0.334635	0.27963	salmon
0	5250	0.351823	0.30463	0.334896	0.28287	salmon
0	5251	0.351823	0.30463	0.334635	0.283796	salmon
0	5252	0.351562	0.304167	0.334115	0.285185	salmon
0	5253	0.351562	0.304167	0.334115	0.284722	salmon
0	5254	0.351823	0.304167	0.334115	0.284722	salmon
0	5255	0.351562	0.304167	0.334115	0.284722	salmon
0	5256	0.351823	0.304167	0.334375	0.284722	salmon
0	5257	0.351823	0.304167	0.334115	0.285648	salmon
0	5258	0.352083	0.303704	0.334635	0.287037	grey
0	5259	0.352083	0.303704	0.334375	0.287963	grey
0	5260	0.377083	0.316204	0.391927	0.316204	grey
0	5260	0.352604	0.303241	0.334635	0.288889	grey
0	5261	0.377344	0.316204	0.391927	0.315278	grey
0	5261	0.352604	0.302778	0.334375	0.289352	grey
0	5262	0.377344	0.316204	0.391927	0.315278	grey
0	5262	0.352604	0.302778	0.334375	0.289352	grey
0	5263	0.377083	0.316204	0.391927	0.315741	grey
0	5263	0.352604	0.302778	0.334375	0.289352	grey
0	5264	0.377083	0.316204	0.391927	0.315278	grey
0	5264	0.352604	0.302778	0.334375	0.289352	grey
0	5265	0.377083	0.316204	0.391927	0.315278	grey
0	5265	0.352344	0.302315	0.334375	0.288889	grey
0	5266	0.377083	0.316204	0.391927	0.315741	grey
0	5266	0.352344	0.302778	0.334375	0.289352	grey
0	5267	0.377083	0.316204	0.391927	0.316204	grey
0	5267	0.352344	0.302778	0.334115	0.288889	grey
0	5268	0.377083	0.316204	0.391927	0.315278	grey
0	5268	0.352344	0.302778	0.334375	0.288889	grey
0	5269	0.377083	0.316204	0.391927	0.316204	grey
0	5269	0.352344	0.302778	0.334115	0.289352	grey
0	5270	0.377083	0.316204	0.391927	0.316204	grey
0	5270	0.352604	0.302315	0.334115	0.288889	grey
0	5271	0.377083	0.316204	0.391927	0.316204	grey
0	5271	0.352604	0.302315	0.334375	0.288426	grey
0	5272	0.377083	0.316204	0.391927	0.316204	grey
0	5272	0.352344	0.302778	0.334115	0.289352	grey
0	5273	0.377083	0.316204	0.391927	0.316204	grey
0	5273	0.352604	0.302778	0.334375	0.289352	grey
0	5274	0.377083	0.316204	0.391927	0.316204	grey
0	5274	0.352604	0.302315	0.334115	0.288889	grey
0	5275	0.377083	0.316204	0.391927	0.31713	grey
0	5275	0.352344	0.302778	0.334115	0.289352	grey
0	5276	0.377083	0.316204	0.391927	0.31713	grey
0	5276	0.352083	0.302778	0.334115	0.289352	grey
0	5277	0.377083	0.316204	0.391927	0.316204	grey
0	5277	0.352344	0.302315	0.334115	0.288426	grey
0	5278	0.377083	0.316204	0.391927	0.31713	grey
0	5278	0.352083	0.302778	0.334115	0.288889	grey
0	5279	0.377083	0.316204	0.391927	0.316667	grey
0	5279	0.352604	0.302778	0.334115	0.288889	grey
0	5280	0.352604	0.302315	0.334115	0.288889	grey
0	5281	0.377083	0.31713	0.391927	0.31713	grey
0	5281	0.352604	0.302778	0.334115	0.289352	grey
0	5282	0.377083	0.316204	0.391927	0.31713	grey
0	5282	0.352604	0.302778	0.334115	0.288889	grey
0	5283	0.377083	0.316204	0.391927	0.316204	grey
0	5283	0.352604	0.302315	0.334115	0.288426	grey
0	5284	0.377083	0.316667	0.391927	0.31713	grey
0	5284	0.352604	0.302778	0.334115	0.289352	grey
0	5285	0.377083	0.316204	0.391927	0.316667	grey
0	5285	0.352604	0.302315	0.334115	0.288889	grey
0	5286	0.377083	0.316204	0.391927	0.316667	grey
0	5286	0.352604	0.302315	0.334115	0.288426	grey
0	5287	0.377083	0.316667	0.391927	0.31713	grey
0	5287	0.352604	0.302778	0.334115	0.289352	grey
0	5288	0.377083	0.316204	0.391927	0.316667	grey
0	5288	0.352604	0.302315	0.334115	0.288889	grey
0	5289	0.377083	0.316204	0.391927	0.316667	grey
0	5289	0.352604	0.302315	0.334115	0.288889	grey
0	5290	0.377083	0.31713	0.391927	0.31713	grey
0	5290	0.352604	0.302778	0.334115	0.289352	grey
0	5291	0.377083	0.316204	0.391927	0.316204	grey
0	5291	0.352604	0.302315	0.334115	0.288889	grey
0	5292	0.377083	0.316204	0.391927	0.316667	grey
0	5292	0.352604	0.302315	0.334115	0.288889	grey
0	5293	0.377083	0.31713	0.391927	0.31713	grey
0	5293	0.352604	0.302778	0.334115	0.289352	grey
0	5294	0.377083	0.316204	0.391927	0.316204	grey
0	5294	0.352604	0.302315	0.334115	0.288889	grey
0	5295	0.377083	0.316204	0.391927	0.316667	grey
0	5295	0.352604	0.302315	0.334115	0.288889	grey
0	5296	0.377083	0.316667	0.391927	0.31713	grey
0	5296	0.352604	0.302778	0.334115	0.288889	grey
0	5297	0.377083	0.316204	0.391927	0.316204	grey
0	5297	0.352604	0.302315	0.334115	0.288889	grey
0	5298	0.377083	0.316204	0.391927	0.316204	grey
0	5298	0.352604	0.302315	0.334115	0.288426	grey
0	5299	0.377083	0.316667	0.391927	0.316204	grey
0	5299	0.352344	0.302778	0.334115	0.289352	grey
0	5300	0.377083	0.316204	0.391927	0.316204	grey
0	5300	0.352604	0.302315	0.334115	0.288889	grey
0	5301	0.377083	0.316204	0.391927	0.316204	grey
0	5301	0.352344	0.302315	0.334115	0.288889	grey
0	5302	0.377083	0.31713	0.391927	0.31713	grey
0	5302	0.352344	0.302315	0.334115	0.289352	grey
0	5303	0.377083	0.316204	0.391927	0.316204	grey
0	5303	0.352344	0.302315	0.334115	0.288426	grey
0	5304	0.377083	0.316204	0.391927	0.316204	grey
0	5304	0.352344	0.302315	0.334375	0.288426	grey
0	5305	0.377083	0.316667	0.391927	0.316667	grey
0	5305	0.352344	0.302778	0.334115	0.289352	grey
0	5306	0.377083	0.316204	0.391927	0.316204	grey
0	5306	0.352344	0.302315	0.334375	0.288889	grey
0	5307	0.377083	0.316204	0.391927	0.316204	grey
0	5307	0.352344	0.302315	0.334375	0.288889	grey
0	5308	0.377083	0.316204	0.391927	0.316667	grey
0	5308	0.352604	0.302315	0.334375	0.288889	grey
0	5309	0.377083	0.316204	0.391927	0.316204	grey
0	5309	0.352344	0.302315	0.334375	0.288426	grey
0	5310	0.377083	0.315741	0.391927	0.316204	grey
0	5310	0.352344	0.302315	0.334375	0.288426	grey
0	5311	0.377083	0.316204	0.391927	0.316204	grey
0	5311	0.352344	0.302778	0.334375	0.288889	grey
0	5312	0.377083	0.315741	0.391927	0.316204	grey
0	5312	0.352344	0.302315	0.334375	0.288426	grey
0	5313	0.377083	0.316204	0.391927	0.316204	grey
0	5313	0.352344	0.302778	0.334635	0.288426	grey
0	5314	0.377083	0.316204	0.391927	0.316204	grey
0	5314	0.352604	0.302315	0.334375	0.288889	grey
0	5315	0.377083	0.316204	0.391927	0.316204	grey
0	5315	0.352604	0.302315	0.334375	0.288426	grey
0	5316	0.377083	0.316204	0.391927	0.316204	grey
0	5316	0.352604	0.303241	0.334896	0.288889	grey
0	5317	0.377344	0.316204	0.391927	0.316667	grey
0	5317	0.352604	0.303241	0.335156	0.287963	grey
0	5318	0.377083	0.316204	0.391927	0.316204	grey
0	5318	0.352344	0.302315	0.334375	0.288889	grey
0	5319	0.377083	0.316204	0.391927	0.316204	grey
0	5319	0.352344	0.302315	0.334375	0.288426	grey
0	5320	0.377344	0.316204	0.391927	0.316204	grey
0	5320	0.352604	0.303241	0.335156	0.288426	grey
0	5321	0.377083	0.316204	0.391927	0.316204	grey
0	5321	0.352604	0.302315	0.334635	0.288426	grey
0	5322	0.377083	0.316204	0.391927	0.316204	grey
0	5322	0.352604	0.302315	0.334635	0.288889	grey
0	5323	0.377083	0.316667	0.391927	0.316667	grey
0	5323	0.352344	0.303241	0.334375	0.288889	grey
0	5324	0.377083	0.316204	0.391927	0.316204	grey
0	5324	0.352604	0.302778	0.334896	0.287963	grey
0	5325	0.352604	0.303241	0.335156	0.287963	grey
0	5326	0.377083	0.316204	0.391927	0.316667	grey
0	5326	0.352604	0.302778	0.334375	0.288889	grey
0	5327	0.377083	0.316204	0.391927	0.316204	grey
0	5327	0.352865	0.302778	0.335156	0.287963	grey
0	5328	0.377344	0.316204	0.391927	0.316204	grey
0	5328	0.352604	0.303241	0.335417	0.287963	grey
0	5329	0.377344	0.316204	0.391927	0.316204	grey
0	5329	0.352604	0.303241	0.335156	0.287963	grey
0	5330	0.377344	0.316204	0.392188	0.316667	grey
0	5330	0.352604	0.303241	0.335156	0.287963	grey
0	5331	0.377344	0.316204	0.391927	0.316204	grey
0	5331	0.352604	0.303241	0.335417	0.288426	grey
0	5332	0.377083	0.316204	0.391667	0.316204	grey
0	5332	0.352604	0.302315	0.334375	0.289352	grey
0	5333	0.377083	0.316204	0.391927	0.316204	grey
0	5333	0.352865	0.302778	0.335156	0.287963	grey
0	5334	0.377344	0.316204	0.391927	0.316204	grey
0	5334	0.352604	0.303241	0.335417	0.288426	grey
0	5335	0.377083	0.316667	0.391667	0.316667	grey
0	5335	0.352604	0.302778	0.334375	0.289352	grey
0	5336	0.352604	0.303241	0.335417	0.287037	grey
0	5336	0.377344	0.315741	0.392188	0.316667	grey
0	5337	0.377083	0.316204	0.391927	0.316667	grey
0	5337	0.352604	0.303241	0.335156	0.288426	grey
0	5338	0.377083	0.316667	0.391927	0.316667	grey
0	5338	0.352865	0.303241	0.334896	0.288426	grey
0	5339	0.377344	0.315741	0.391927	0.316204	grey
0	5339	0.353125	0.303241	0.335417	0.287963	grey
0	5340	0.377083	0.316204	0.391927	0.316204	grey
0	5340	0.352604	0.303241	0.335156	0.288426	grey
0	5341	0.377344	0.316667	0.391927	0.316204	grey
0	5341	0.352865	0.303241	0.335156	0.288426	grey
0	5342	0.352865	0.303241	0.335156	0.287037	grey
0	5342	0.377083	0.315741	0.392188	0.316204	grey
0	5343	0.352865	0.303704	0.335417	0.287037	grey
0	5343	0.377083	0.315741	0.392448	0.31713	grey
0	5344	0.377344	0.316204	0.391927	0.316204	grey
0	5344	0.353125	0.302778	0.334896	0.289352	grey
0	5345	0.377344	0.315741	0.391927	0.315278	grey
0	5345	0.352865	0.303241	0.335417	0.288426	grey
0	5346	0.352865	0.303241	0.335156	0.287963	grey
0	5347	0.377344	0.315741	0.391927	0.316667	grey
0	5347	0.352604	0.303241	0.335156	0.287963	grey
0	5348	0.377344	0.315278	0.391927	0.316204	grey
0	5348	0.352604	0.302778	0.335156	0.2875	grey
0	5349	0.377344	0.315741	0.392188	0.31713	grey
0	5349	0.352604	0.303241	0.335156	0.287963	grey
0	5350	0.377344	0.315741	0.392448	0.317593	grey
0	5350	0.352344	0.303704	0.334896	0.2875	grey
0	5351	0.352344	0.303241	0.334375	0.284722	salmon
0	5352	0.352344	0.303704	0.333854	0.284722	salmon
0	5353	0.352083	0.303241	0.333594	0.284722	salmon
0	5354	0.352083	0.303241	0.333594	0.283796	salmon
0	5355	0.351823	0.303704	0.333854	0.283796	salmon
0	5356	0.351823	0.303704	0.333854	0.28287	salmon
0	5357	0.351562	0.303241	0.333333	0.280556	salmon
0	5358	0.351562	0.303704	0.332552	0.279167	salmon
0	5359	0.351562	0.303704	0.333594	0.2875	salmon
0	5360	0.351562	0.303241	0.333073	0.27963	salmon
0	5361	0.351562	0.303704	0.334115	0.281481	salmon
0	5362	0.351562	0.304167	0.334115	0.27963	salmon
0	5363	0.351562	0.303704	0.334375	0.27963	salmon
0	5363	0.377865	0.316204	0.392708	0.318056	salmon
0	5364	0.351823	0.304167	0.335156	0.280093	salmon
0	5364	0.377865	0.316204	0.392708	0.318056	salmon
0	5365	0.351302	0.304167	0.334896	0.27963	salmon
0	5365	0.377865	0.316667	0.392708	0.318056	salmon
0	5366	0.351302	0.304167	0.334896	0.27963	salmon
0	5366	0.377865	0.316204	0.392708	0.317593	salmon
0	5367	0.350781	0.304167	0.334896	0.27963	salmon
0	5368	0.350781	0.304167	0.335156	0.27963	salmon
0	5368	0.377865	0.316667	0.392448	0.318056	salmon
0	5369	0.350521	0.303704	0.335156	0.27963	salmon
0	5369	0.377865	0.316204	0.392448	0.317593	salmon
0	5370	0.350781	0.301852	0.335156	0.27963	salmon
0	5371	0.35	0.299537	0.334896	0.279167	salmon
0	5371	0.377865	0.31713	0.392448	0.318056	salmon
0	5372	0.35	0.297222	0.334635	0.274074	salmon
0	5373	0.35	0.294907	0.335417	0.272685	salmon
0	5374	0.350521	0.294907	0.335938	0.271759	salmon
0	5375	0.377604	0.316667	0.392188	0.31713	salmon
0	5375	0.352083	0.293519	0.339583	0.269907	salmon
0	5376	0.352083	0.290741	0.339323	0.267593	salmon
0	5377	0.353385	0.288426	0.340365	0.265741	salmon
0	5378	0.353646	0.288426	0.340885	0.265741	salmon
0	5378	0.378385	0.316204	0.392188	0.317593	salmon
0	5379	0.354427	0.288889	0.342448	0.265741	salmon
0	5379	0.377865	0.31713	0.392188	0.318056	salmon
0	5380	0.356771	0.287037	0.345573	0.263426	salmon
0	5380	0.377865	0.316667	0.392188	0.318056	salmon
0	5381	0.357552	0.287037	0.346875	0.262963	salmon
0	5381	0.377865	0.316204	0.392188	0.318056	salmon
0	5382	0.358854	0.284722	0.348698	0.2625	salmon
0	5382	0.377865	0.316667	0.392708	0.318056	salmon
0	5383	0.377865	0.316667	0.392708	0.318056	salmon
0	5383	0.360938	0.283333	0.351302	0.260185	salmon
0	5384	0.377865	0.316204	0.392708	0.318056	salmon
0	5384	0.360938	0.281944	0.352344	0.256481	salmon
0	5385	0.3625	0.280556	0.358333	0.253704	salmon
0	5386	0.363802	0.280556	0.358333	0.253241	salmon
0	5387	0.364583	0.280556	0.359635	0.253704	salmon
0	5388	0.364844	0.282407	0.359635	0.255093	salmon
0	5389	0.363802	0.283796	0.360938	0.255093	salmon
0	5390	0.364323	0.285185	0.363802	0.256019	salmon
0	5391	0.366146	0.287963	0.366927	0.25787	salmon
0	5392	0.368229	0.289352	0.369531	0.257407	salmon
0	5393	0.369531	0.288426	0.372396	0.257407	salmon
0	5394	0.369792	0.288426	0.373177	0.257407	salmon
0	5395	0.371354	0.289815	0.371354	0.25787	salmon
0	5396	0.370833	0.289352	0.372917	0.257407	salmon
0	5397	0.370573	0.291667	0.373698	0.258333	salmon
0	5398	0.370052	0.291667	0.371615	0.258796	salmon
0	5399	0.368229	0.291204	0.370052	0.258333	salmon
0	5400	0.36875	0.293056	0.369531	0.25787	salmon
0	5401	0.368229	0.293981	0.369531	0.258796	salmon
0	5402	0.367708	0.294907	0.366927	0.261574	salmon
0	5403	0.367969	0.294907	0.361198	0.263426	salmon
0	5404	0.367448	0.293981	0.361198	0.258796	salmon
0	5405	0.36901	0.293981	0.361979	0.259722	salmon
0	5406	0.369271	0.290278	0.361458	0.25787	salmon
0	5407	0.370313	0.287963	0.36224	0.256481	salmon
0	5408	0.371615	0.285648	0.366927	0.253241	salmon
0	5409	0.372656	0.283796	0.36875	0.251389	salmon
0	5410	0.375521	0.282407	0.37474	0.249537	salmon
0	5411	0.377083	0.281481	0.379687	0.248611	salmon
0	5412	0.377344	0.281019	0.381771	0.248611	salmon
0	5413	0.378906	0.277315	0.383333	0.246759	salmon
0	5414	0.379687	0.273148	0.385417	0.243981	salmon
0	5415	0.379948	0.272222	0.385677	0.243056	salmon
0	5416	0.380208	0.272222	0.389062	0.243056	salmon
0	5417	0.380469	0.27037	0.389062	0.241204	salmon
0	5418	0.380729	0.27037	0.389844	0.241667	salmon
0	5419	0.38125	0.27037	0.390365	0.241667	salmon
0	5420	0.380729	0.268981	0.389323	0.240278	salmon
0	5421	0.380729	0.268981	0.390104	0.241204	salmon
0	5422	0.380469	0.268056	0.389323	0.239815	salmon
0	5423	0.380469	0.268519	0.389062	0.240278	salmon
0	5424	0.380208	0.268519	0.388021	0.239815	salmon
0	5425	0.380729	0.268519	0.386198	0.239815	salmon
0	5426	0.380729	0.268519	0.384896	0.240278	salmon
0	5427	0.380729	0.268981	0.384375	0.239815	salmon
0	5428	0.380729	0.269444	0.383854	0.241667	salmon
0	5429	0.380729	0.269907	0.380469	0.243519	grey
0	5430	0.38099	0.268981	0.376042	0.243519	grey
0	5431	0.380729	0.268519	0.37474	0.242593	grey
0	5432	0.380208	0.268519	0.374219	0.24213	grey
0	5433	0.380208	0.268519	0.374219	0.241667	grey
0	5434	0.380208	0.268519	0.374219	0.241667	grey
0	5435	0.380208	0.268519	0.374219	0.241667	grey
0	5436	0.380208	0.268519	0.374479	0.241667	grey
0	5437	0.380208	0.268519	0.37474	0.241667	grey
0	5438	0.380208	0.268519	0.37474	0.241204	grey
0	5439	0.380208	0.268519	0.37474	0.241667	grey
0	5440	0.380208	0.268519	0.37474	0.24213	grey
0	5441	0.380208	0.268519	0.37474	0.24213	grey
0	5442	0.380208	0.268519	0.37474	0.241667	grey
0	5443	0.380208	0.268519	0.374479	0.241204	grey
0	5444	0.380208	0.268519	0.37474	0.241667	grey
0	5445	0.380208	0.268519	0.374479	0.241667	grey
0	5446	0.380208	0.268519	0.374479	0.241667	grey
0	5447	0.380208	0.268519	0.37474	0.241667	grey
0	5448	0.380208	0.269444	0.375	0.24213	grey
0	5449	0.380729	0.268981	0.374479	0.243519	grey
0	5450	0.380469	0.269444	0.374219	0.243981	grey
0	5451	0.380469	0.268519	0.374479	0.243519	grey
0	5452	0.380469	0.268519	0.374219	0.243056	grey
0	5453	0.380469	0.268519	0.374219	0.242593	grey
0	5454	0.380469	0.268519	0.373958	0.242593	grey
0	5455	0.380208	0.267593	0.374219	0.24213	grey
0	5456	0.380208	0.268519	0.374479	0.24213	grey
0	5457	0.380208	0.268519	0.373958	0.24213	grey
0	5458	0.380208	0.267593	0.373958	0.24213	grey
0	5459	0.380208	0.268056	0.374479	0.24213	grey
0	5460	0.380208	0.268519	0.374219	0.241667	grey
0	5461	0.380208	0.267593	0.374219	0.240741	grey
0	5462	0.380208	0.268519	0.374219	0.241667	grey
0	5463	0.380208	0.268519	0.37474	0.241667	grey
0	5464	0.380469	0.268981	0.375	0.241667	grey
0	5465	0.380469	0.268519	0.374479	0.241667	grey
0	5466	0.380469	0.268519	0.374479	0.24213	grey
0	5467	0.380469	0.268519	0.374479	0.24213	grey
0	5468	0.380469	0.268519	0.374479	0.24213	grey
0	5469	0.380469	0.268519	0.374479	0.24213	grey
0	5470	0.380469	0.268519	0.374479	0.241667	grey
0	5471	0.380469	0.268519	0.374219	0.241667	grey
0	5472	0.380469	0.268519	0.374479	0.241667	grey
0	5473	0.380469	0.268519	0.374479	0.241667	grey
0	5474	0.380469	0.268519	0.374479	0.241667	grey
0	5475	0.380469	0.268519	0.374479	0.241667	grey
0	5476	0.380469	0.268056	0.375	0.241667	grey
0	5477	0.380469	0.268519	0.374479	0.241667	grey
0	5478	0.380469	0.268519	0.374479	0.241667	grey
0	5479	0.380469	0.268519	0.37474	0.241667	grey
0	5480	0.380469	0.268519	0.374479	0.241667	grey
0	5481	0.380469	0.268519	0.374479	0.241667	grey
0	5482	0.380469	0.268519	0.37474	0.241667	grey
0	5483	0.380469	0.268519	0.374479	0.24213	grey
0	5484	0.380469	0.268519	0.374479	0.24213	grey
0	5485	0.380469	0.268519	0.37474	0.241667	grey
0	5486	0.380469	0.268519	0.374479	0.241667	grey
0	5487	0.380469	0.268519	0.37474	0.241667	grey
0	5488	0.380469	0.268519	0.37474	0.241667	grey
0	5489	0.380469	0.268519	0.37474	0.241667	grey
0	5490	0.380469	0.268519	0.37474	0.241667	grey
0	5491	0.380469	0.268519	0.37474	0.241667	grey
0	5492	0.380469	0.269444	0.37474	0.24213	grey
0	5493	0.380469	0.269444	0.375	0.242593	grey
0	5494	0.380469	0.268519	0.37474	0.24213	grey
0	5495	0.380469	0.268519	0.374479	0.24213	grey
0	5496	0.380469	0.268519	0.374479	0.24213	grey
0	5497	0.380469	0.268519	0.374479	0.24213	grey
0	5498	0.380469	0.268519	0.374479	0.24213	grey
0	5499	0.380469	0.268519	0.374479	0.24213	grey
0	5500	0.380469	0.268519	0.374479	0.241667	grey
0	5501	0.380469	0.268519	0.374219	0.24213	grey
0	5502	0.380469	0.268519	0.374219	0.241667	grey
0	5503	0.380469	0.268519	0.374479	0.241667	grey
0	5504	0.380469	0.268519	0.373958	0.241667	grey
0	5505	0.380469	0.268519	0.374219	0.241667	grey
0	5506	0.380469	0.268519	0.374479	0.241667	grey
0	5507	0.380469	0.268519	0.373958	0.241667	grey
0	5508	0.380469	0.268519	0.374219	0.241667	grey
0	5509	0.380469	0.268519	0.374479	0.241667	grey
0	5510	0.380469	0.268519	0.374219	0.241667	grey
0	5511	0.380469	0.268981	0.374479	0.24213	grey
0	5512	0.380469	0.268519	0.374479	0.241667	grey
0	5513	0.380469	0.268519	0.374479	0.241667	grey
0	5514	0.380469	0.268519	0.374479	0.241667	grey
0	5515	0.380469	0.268519	0.374479	0.241667	grey
0	5516	0.380469	0.269444	0.374479	0.242593	grey
0	5517	0.380469	0.268519	0.37474	0.24213	grey
0	5518	0.380469	0.268519	0.374479	0.241667	grey
0	5519	0.380469	0.268981	0.37474	0.24213	grey
0	5520	0.380469	0.268519	0.374479	0.241667	grey
0	5521	0.380469	0.268519	0.37474	0.241667	grey
0	5522	0.380729	0.269444	0.37474	0.242593	grey
0	5523	0.380729	0.268981	0.37474	0.241667	grey
0	5524	0.380469	0.268519	0.37474	0.241667	grey
0	5525	0.380729	0.269444	0.37474	0.242593	grey
0	5526	0.380729	0.268519	0.37474	0.241667	grey
0	5527	0.380469	0.268519	0.37474	0.241667	grey
0	5528	0.380469	0.268519	0.37474	0.24213	grey
0	5529	0.380208	0.268519	0.37474	0.241667	grey
0	5530	0.380469	0.268519	0.375	0.241667	grey
0	5531	0.380729	0.268981	0.375	0.24213	grey
0	5532	0.380469	0.268981	0.37474	0.241667	grey
0	5533	0.380469	0.268519	0.375	0.241667	grey
0	5534	0.380469	0.268519	0.37474	0.241667	grey
0	5535	0.380469	0.268981	0.37474	0.241667	grey
0	5536	0.380469	0.268519	0.37474	0.241667	grey
0	5537	0.380729	0.269907	0.37526	0.242593	grey
0	5538	0.380469	0.27037	0.375	0.24213	grey
0	5539	0.380729	0.269444	0.37474	0.242593	grey
0	5540	0.380729	0.269444	0.375	0.242593	grey
0	5541	0.380729	0.269444	0.374479	0.242593	grey
0	5542	0.380729	0.268981	0.37474	0.242593	grey
0	5543	0.380729	0.269444	0.374479	0.242593	grey
0	5544	0.380729	0.269444	0.37474	0.242593	grey
0	5545	0.380729	0.268981	0.37474	0.24213	grey
0	5546	0.380729	0.269444	0.37474	0.242593	grey
0	5547	0.380729	0.269444	0.37474	0.242593	grey
0	5548	0.380729	0.269444	0.37526	0.24213	grey
0	5549	0.380729	0.269444	0.375	0.24213	grey
0	5550	0.380469	0.268519	0.374479	0.24213	grey
0	5551	0.380729	0.269444	0.375	0.242593	grey
0	5552	0.380729	0.269444	0.37474	0.242593	grey
0	5553	0.380729	0.268519	0.375	0.24213	grey
0	5554	0.380729	0.268519	0.375	0.24213	grey
0	5555	0.380729	0.269444	0.37474	0.242593	grey
0	5556	0.380729	0.269444	0.375	0.242593	grey
0	5557	0.380729	0.269444	0.375	0.242593	grey
0	5558	0.380729	0.269444	0.37474	0.242593	grey
0	5559	0.380729	0.269444	0.375	0.242593	grey
0	5560	0.380729	0.269444	0.375	0.24213	grey
0	5561	0.380729	0.269444	0.37474	0.242593	grey
0	5562	0.380729	0.269444	0.375	0.24213	grey
0	5563	0.380729	0.269444	0.375	0.24213	grey
0	5564	0.380729	0.269444	0.375	0.24213	grey
0	5565	0.380729	0.268981	0.375	0.24213	grey
0	5566	0.380729	0.269444	0.37526	0.24213	grey
0	5567	0.380729	0.269444	0.375	0.24213	grey
0	5568	0.380729	0.269444	0.375521	0.24213	grey
0	5569	0.38099	0.269444	0.375	0.242593	grey
0	5570	0.38099	0.269444	0.375	0.242593	grey
0	5571	0.38099	0.269444	0.375	0.242593	grey
0	5572	0.38099	0.269444	0.375	0.242593	grey
0	5573	0.38099	0.269444	0.375	0.243056	grey
0	5574	0.38099	0.269444	0.37474	0.242593	grey
0	5575	0.38099	0.269444	0.37474	0.242593	grey
0	5576	0.38099	0.269444	0.374479	0.243056	grey
0	5577	0.38099	0.269444	0.37474	0.242593	grey
0	5578	0.38099	0.269444	0.37474	0.242593	grey
0	5579	0.38099	0.269444	0.37474	0.242593	grey
0	5580	0.38099	0.269444	0.37474	0.24213	grey
0	5581	0.38099	0.269444	0.375	0.24213	grey
0	5582	0.38099	0.269444	0.375	0.242593	grey
0	5583	0.38099	0.269444	0.37526	0.24213	grey
0	5584	0.38099	0.269444	0.37526	0.242593	grey
0	5585	0.38099	0.269444	0.375	0.242593	grey
0	5586	0.38099	0.269444	0.37526	0.24213	grey
0	5587	0.38099	0.269444	0.37526	0.24213	grey
0	5588	0.38099	0.269444	0.37474	0.242593	grey
0	5589	0.38099	0.269444	0.375	0.24213	grey
0	5590	0.38099	0.269444	0.37474	0.24213	grey
0	5591	0.38099	0.269444	0.37474	0.24213	grey
0	5592	0.38099	0.269444	0.37474	0.24213	grey
0	5593	0.38099	0.269444	0.374479	0.242593	grey
0	5594	0.38099	0.269444	0.37474	0.242593	grey
0	5595	0.380729	0.269444	0.375	0.24213	grey
0	5596	0.38099	0.269444	0.375	0.242593	grey
0	5597	0.380729	0.269444	0.375	0.242593	grey
0	5598	0.380729	0.268981	0.375	0.24213	grey
0	5599	0.38099	0.269444	0.37474	0.242593	grey
0	5600	0.38099	0.269444	0.37474	0.242593	grey
0	5601	0.38099	0.269444	0.375	0.24213	grey
0	5602	0.38099	0.269444	0.37474	0.24213	grey
0	5603	0.380729	0.269444	0.37474	0.242593	grey
0	5604	0.380729	0.269444	0.37474	0.24213	grey
0	5605	0.380729	0.269444	0.37474	0.242593	grey
0	5606	0.380729	0.269444	0.37474	0.242593	grey
0	5607	0.380729	0.269444	0.37474	0.24213	grey
0	5608	0.380729	0.269444	0.374479	0.242593	grey
0	5609	0.380729	0.269444	0.37474	0.242593	grey
0	5610	0.380729	0.269444	0.375	0.24213	grey
0	5611	0.38099	0.269444	0.37526	0.242593	grey
0	5612	0.38099	0.269444	0.37526	0.242593	grey
0	5613	0.380729	0.269444	0.37526	0.24213	grey
0	5614	0.380729	0.269444	0.375521	0.242593	grey
0	5615	0.380729	0.269444	0.37526	0.242593	grey
0	5616	0.380729	0.268981	0.375521	0.24213	grey
0	5617	0.380729	0.269444	0.37526	0.24213	grey
0	5618	0.380729	0.269444	0.375	0.24213	grey
0	5619	0.380729	0.269444	0.375	0.24213	grey
0	5620	0.380729	0.269444	0.375	0.242593	grey
0	5621	0.380729	0.269444	0.375	0.242593	grey
0	5622	0.38099	0.269444	0.375	0.24213	grey
0	5623	0.38099	0.269444	0.37526	0.242593	grey
0	5624	0.38099	0.269907	0.37526	0.242593	grey
0	5625	0.380729	0.269444	0.37526	0.242593	grey
0	5626	0.380729	0.269444	0.37474	0.242593	grey
0	5627	0.380729	0.269444	0.37474	0.242593	grey
0	5628	0.380729	0.269444	0.37474	0.24213	grey
0	5629	0.38099	0.269444	0.37474	0.242593	grey
0	5630	0.38099	0.269444	0.375	0.242593	grey
0	5631	0.38099	0.269444	0.37474	0.242593	grey
0	5632	0.38099	0.269444	0.37474	0.242593	grey
0	5633	0.38099	0.269444	0.37474	0.243056	grey
0	5634	0.38099	0.269444	0.375	0.242593	grey
0	5635	0.38099	0.269444	0.375	0.242593	grey
0	5636	0.38099	0.269444	0.375	0.242593	grey
0	5637	0.38099	0.269444	0.37526	0.242593	grey
0	5638	0.38099	0.269444	0.37474	0.242593	grey
0	5639	0.38099	0.269444	0.374479	0.243056	grey
0	5640	0.38099	0.269444	0.37474	0.242593	grey
0	5641	0.38099	0.269444	0.37474	0.243056	grey
0	5642	0.38099	0.269444	0.375	0.242593	grey
0	5643	0.38099	0.269444	0.37474	0.243056	grey
0	5644	0.38099	0.269444	0.374479	0.243056	grey
0	5645	0.38099	0.269444	0.374479	0.243056	grey
0	5646	0.38099	0.269444	0.37474	0.242593	grey
0	5647	0.38099	0.269444	0.374479	0.243056	grey
0	5648	0.38099	0.269444	0.374479	0.242593	grey
0	5649	0.38099	0.268981	0.375	0.242593	grey
0	5650	0.38099	0.269444	0.374479	0.242593	grey
0	5651	0.38099	0.269444	0.374479	0.242593	grey
0	5652	0.38099	0.269444	0.37474	0.242593	grey
0	5653	0.38099	0.269444	0.37474	0.242593	grey
0	5654	0.38099	0.269444	0.37526	0.242593	grey
0	5655	0.38099	0.269444	0.37526	0.24213	grey
0	5656	0.38099	0.269444	0.375	0.242593	grey
0	5657	0.38099	0.269444	0.375	0.24213	grey
0	5658	0.38099	0.269444	0.375521	0.24213	grey
0	5659	0.38099	0.269444	0.375	0.24213	grey
0	5660	0.38099	0.269444	0.375	0.24213	grey
0	5661	0.38099	0.269444	0.375	0.24213	grey
0	5662	0.38099	0.269444	0.375	0.24213	grey
0	5663	0.380729	0.269444	0.375	0.24213	grey
0	5664	0.38099	0.269444	0.375	0.24213	grey
0	5665	0.38099	0.269444	0.37474	0.243056	grey
0	5666	0.38099	0.269444	0.37474	0.24213	grey
0	5667	0.38099	0.269444	0.375	0.24213	grey
0	5668	0.38099	0.269444	0.37474	0.243056	grey
0	5669	0.38099	0.269444	0.37526	0.24213	grey
0	5670	0.38099	0.269444	0.37526	0.242593	grey
0	5671	0.38099	0.269444	0.37526	0.243056	grey
0	5672	0.38099	0.269444	0.37526	0.242593	grey
0	5673	0.38099	0.269444	0.37526	0.242593	grey
0	5674	0.38099	0.269444	0.37526	0.243056	grey
0	5675	0.38099	0.269444	0.37526	0.242593	grey
0	5676	0.38099	0.269444	0.375	0.243519	grey
0	5677	0.38099	0.269444	0.375	0.243519	grey
0	5678	0.38099	0.269444	0.37526	0.242593	grey
0	5679	0.38099	0.269444	0.37474	0.243519	grey
0	5680	0.38099	0.269444	0.37474	0.243056	grey
0	5681	0.38099	0.269444	0.375	0.242593	grey
0	5682	0.38099	0.269444	0.375	0.243519	grey
0	5683	0.38099	0.269444	0.375	0.243056	grey
0	5684	0.38099	0.269444	0.37526	0.242593	grey
0	5685	0.38099	0.269444	0.37526	0.242593	grey
0	5686	0.380729	0.269444	0.37526	0.242593	grey
0	5687	0.380729	0.269444	0.37526	0.242593	grey
0	5688	0.380729	0.269444	0.375521	0.242593	grey
0	5689	0.380729	0.269444	0.375	0.242593	grey
0	5690	0.380729	0.269444	0.375	0.24213	grey
0	5691	0.380729	0.269444	0.375	0.242593	grey
0	5692	0.380729	0.269444	0.37526	0.24213	grey
0	5693	0.380729	0.269444	0.37526	0.242593	grey
0	5694	0.380729	0.269907	0.375	0.242593	grey
0	5695	0.380729	0.269444	0.37526	0.242593	grey
0	5696	0.380729	0.269444	0.37526	0.242593	grey
0	5697	0.380729	0.269444	0.375	0.242593	grey
0	5698	0.380729	0.269444	0.37526	0.242593	grey
0	5699	0.380729	0.269444	0.375	0.242593	grey
0	5700	0.380729	0.269907	0.375	0.242593	grey
0	5701	0.380729	0.269444	0.37526	0.242593	grey
0	5702	0.380729	0.269444	0.375521	0.242593	grey
0	5703	0.38099	0.269907	0.37526	0.242593	grey
0	5704	0.38099	0.269444	0.375521	0.242593	grey
0	5705	0.38099	0.269444	0.375781	0.242593	grey
0	5706	0.38099	0.269444	0.375521	0.242593	grey
0	5707	0.38099	0.269444	0.375521	0.242593	grey
0	5708	0.38099	0.269444	0.375521	0.242593	grey
0	5709	0.38099	0.269444	0.375	0.243056	grey
0	5710	0.38099	0.269444	0.37526	0.242593	grey
0	5711	0.38099	0.269444	0.375	0.242593	grey
0	5712	0.38099	0.269444	0.375	0.243056	grey
0	5713	0.38099	0.269444	0.37526	0.242593	grey
0	5714	0.38099	0.269444	0.37526	0.242593	grey
0	5715	0.38099	0.27037	0.37526	0.243056	grey
0	5716	0.38099	0.269444	0.37526	0.24213	grey
0	5717	0.38099	0.269444	0.37526	0.24213	grey
0	5718	0.38099	0.269444	0.37474	0.242593	grey
0	5719	0.38099	0.269444	0.375	0.24213	grey
0	5720	0.38099	0.269444	0.37526	0.24213	grey
0	5721	0.38099	0.269907	0.37526	0.243056	grey
0	5722	0.38099	0.269444	0.37526	0.24213	grey
0	5723	0.38099	0.269444	0.37526	0.24213	grey
0	5724	0.380729	0.27037	0.37526	0.242593	grey
0	5725	0.380729	0.269444	0.37526	0.24213	grey
0	5726	0.380729	0.269444	0.37526	0.24213	grey
0	5727	0.38099	0.269444	0.375521	0.24213	grey
0	5728	0.380729	0.269444	0.375521	0.24213	grey
0	5729	0.38099	0.269444	0.37526	0.24213	grey
0	5730	0.380729	0.269907	0.37526	0.242593	grey
0	5731	0.380729	0.269444	0.37526	0.24213	grey
0	5732	0.380729	0.269444	0.37526	0.24213	grey
0	5733	0.380729	0.269907	0.37526	0.242593	grey
0	5734	0.380469	0.269444	0.375521	0.24213	grey
0	5735	0.380729	0.27037	0.375521	0.242593	grey
0	5736	0.380469	0.27037	0.37526	0.242593	grey
0	5737	0.380729	0.269444	0.375521	0.242593	grey
0	5738	0.380469	0.269907	0.375781	0.242593	grey
0	5739	0.380469	0.27037	0.37526	0.242593	grey
0	5740	0.380729	0.269444	0.375781	0.242593	grey
0	5741	0.380729	0.269444	0.37526	0.242593	grey
0	5742	0.38099	0.269444	0.37526	0.242593	grey
0	5743	0.38099	0.269444	0.375781	0.24213	grey
0	5744	0.38099	0.269444	0.375521	0.242593	grey
0	5745	0.380729	0.27037	0.375521	0.242593	grey
0	5746	0.380729	0.269444	0.375521	0.242593	grey
0	5747	0.380729	0.27037	0.37526	0.242593	grey
0	5748	0.380729	0.269907	0.37526	0.242593	grey
0	5749	0.380729	0.269444	0.375521	0.24213	grey
0	5750	0.380729	0.269444	0.375	0.242593	grey
0	5751	0.380729	0.269907	0.375	0.242593	grey
0	5752	0.380729	0.269444	0.37526	0.242593	grey
0	5753	0.380729	0.269907	0.375	0.242593	grey
0	5754	0.380729	0.27037	0.375	0.242593	grey
0	5755	0.380729	0.269444	0.37526	0.242593	grey
0	5756	0.380729	0.269907	0.375	0.242593	grey
0	5757	0.380729	0.27037	0.375	0.242593	grey
0	5758	0.380729	0.269444	0.375	0.242593	grey
0	5759	0.380729	0.27037	0.375	0.242593	grey
0	5760	0.380729	0.27037	0.37526	0.242593	grey
0	5761	0.380729	0.269444	0.375781	0.24213	grey
0	5762	0.380729	0.27037	0.37526	0.242593	grey
0	5763	0.380729	0.27037	0.375521	0.24213	grey
0	5764	0.380729	0.269444	0.375521	0.24213	grey
0	5765	0.380729	0.27037	0.37526	0.24213	grey
0	5766	0.380729	0.27037	0.37526	0.24213	grey
0	5767	0.380729	0.269444	0.375521	0.24213	grey
0	5768	0.380469	0.27037	0.37526	0.24213	grey
0	5769	0.380469	0.27037	0.375	0.24213	grey
0	5770	0.380469	0.269444	0.37526	0.241667	grey
0	5771	0.380469	0.27037	0.375	0.24213	grey
0	5772	0.380469	0.269907	0.375	0.24213	grey
0	5773	0.380469	0.269444	0.37526	0.241667	grey
0	5774	0.380469	0.269907	0.375	0.24213	grey
0	5775	0.380469	0.269907	0.375	0.24213	grey
0	5776	0.380469	0.269444	0.37526	0.24213	grey
0	5777	0.380469	0.269907	0.375	0.24213	grey
0	5778	0.380469	0.269907	0.375	0.24213	grey
0	5779	0.380469	0.269444	0.375	0.24213	grey
0	5780	0.380469	0.269907	0.375	0.24213	grey
0	5781	0.380469	0.269444	0.375	0.24213	grey
0	5782	0.380469	0.269444	0.37526	0.24213	grey
0	5783	0.380469	0.269907	0.375	0.24213	grey
0	5784	0.380469	0.269444	0.375	0.24213	grey
0	5785	0.380469	0.269444	0.37526	0.24213	grey
0	5786	0.380469	0.269907	0.375	0.24213	grey
0	5787	0.380469	0.269907	0.37526	0.24213	grey
0	5788	0.380469	0.269444	0.37526	0.24213	grey
0	5789	0.380469	0.269907	0.37526	0.24213	grey
0	5790	0.380469	0.269907	0.37526	0.24213	grey
0	5791	0.380469	0.269444	0.37474	0.24213	grey
0	5792	0.380469	0.27037	0.37474	0.242593	grey
0	5793	0.380469	0.27037	0.37474	0.24213	grey
0	5794	0.380469	0.269444	0.375	0.24213	grey
0	5795	0.380469	0.27037	0.37474	0.24213	grey
0	5796	0.380469	0.269907	0.375	0.24213	grey
0	5797	0.380469	0.269907	0.375	0.24213	grey
0	5798	0.380469	0.269907	0.37474	0.24213	grey
0	5799	0.380469	0.269907	0.37474	0.24213	grey
0	5800	0.380469	0.269907	0.375	0.24213	grey
0	5801	0.380469	0.27037	0.375	0.24213	grey
0	5802	0.380729	0.269907	0.375	0.242593	grey
0	5803	0.380469	0.269907	0.37526	0.24213	grey
0	5804	0.380469	0.27037	0.375	0.24213	grey
0	5805	0.380469	0.27037	0.375	0.24213	grey
0	5806	0.380469	0.269444	0.375	0.24213	grey
0	5807	0.380469	0.27037	0.375521	0.24213	grey
0	5808	0.380469	0.27037	0.375521	0.24213	grey
0	5809	0.380469	0.269444	0.375521	0.24213	grey
0	5810	0.380469	0.27037	0.37526	0.24213	grey
0	5811	0.380469	0.269907	0.37526	0.24213	grey
0	5812	0.380469	0.269444	0.37526	0.24213	grey
0	5813	0.380469	0.27037	0.37526	0.24213	grey
0	5814	0.380469	0.27037	0.37526	0.24213	grey
0	5815	0.380469	0.269444	0.37526	0.24213	grey
0	5816	0.380469	0.27037	0.37526	0.242593	grey
0	5817	0.380469	0.269907	0.375	0.24213	grey
0	5818	0.380469	0.269907	0.375	0.24213	grey
0	5819	0.380469	0.27037	0.375	0.242593	grey
0	5820	0.380469	0.27037	0.375	0.24213	grey
0	5821	0.380469	0.27037	0.375	0.242593	grey
0	5822	0.380469	0.27037	0.37474	0.242593	grey
0	5823	0.380469	0.27037	0.37526	0.24213	grey
0	5824	0.380469	0.27037	0.37526	0.24213	grey
0	5825	0.380469	0.27037	0.375	0.24213	grey
0	5826	0.380469	0.27037	0.375	0.24213	grey
0	5827	0.380469	0.27037	0.375	0.24213	grey
0	5828	0.380469	0.27037	0.375	0.24213	grey
0	5829	0.380469	0.269907	0.375521	0.241667	grey
0	5830	0.380469	0.27037	0.37526	0.241667	grey
0	5831	0.380469	0.27037	0.37526	0.24213	grey
0	5832	0.380469	0.269444	0.375521	0.241667	grey
0	5833	0.380469	0.269444	0.375521	0.24213	grey
0	5834	0.380729	0.27037	0.37526	0.243056	grey
0	5835	0.380469	0.27037	0.375521	0.24213	grey
0	5836	0.380469	0.27037	0.375521	0.24213	grey
0	5837	0.380469	0.27037	0.375	0.24213	grey
0	5838	0.380469	0.27037	0.375	0.24213	grey
0	5839	0.380469	0.27037	0.37526	0.24213	grey
0	5840	0.380729	0.27037	0.375	0.24213	grey
0	5841	0.380469	0.269444	0.375521	0.24213	grey
0	5842	0.380469	0.269444	0.375521	0.24213	grey
0	5843	0.380729	0.27037	0.37526	0.24213	grey
0	5844	0.380729	0.269444	0.375521	0.241667	grey
0	5845	0.380729	0.269907	0.375521	0.24213	grey
0	5846	0.380729	0.269907	0.375521	0.243056	grey
0	5847	0.380469	0.269907	0.37526	0.241667	grey
0	5848	0.380729	0.269907	0.375521	0.24213	grey
0	5849	0.380729	0.27037	0.375521	0.243056	grey
0	5850	0.380469	0.269907	0.37526	0.24213	grey
0	5851	0.380729	0.27037	0.37526	0.24213	grey
0	5852	0.380729	0.27037	0.375521	0.242593	grey
0	5853	0.380729	0.269907	0.375781	0.24213	grey
0	5854	0.380729	0.269907	0.375521	0.24213	grey
0	5855	0.380729	0.27037	0.375521	0.24213	grey
0	5856	0.380729	0.269907	0.37526	0.241667	grey
0	5857	0.380469	0.27037	0.37526	0.24213	grey
0	5858	0.380729	0.269907	0.375521	0.24213	grey
0	5859	0.380729	0.269907	0.375521	0.242593	grey
0	5860	0.380729	0.269907	0.375781	0.243056	grey
0	5861	0.380729	0.269907	0.375521	0.24213	grey
0	5862	0.380729	0.269444	0.376042	0.24213	grey
0	5863	0.380729	0.269907	0.375521	0.24213	grey
0	5864	0.380729	0.27037	0.375521	0.243056	grey
0	5865	0.380729	0.27037	0.376042	0.243056	grey
0	5866	0.380729	0.269907	0.375781	0.243056	grey
0	5867	0.380729	0.27037	0.37526	0.243519	grey
0	5868	0.380729	0.269907	0.37526	0.243056	grey
0	5869	0.380729	0.269907	0.375521	0.242593	grey
0	5870	0.380729	0.269907	0.37526	0.243056	grey
0	5871	0.380729	0.269907	0.37526	0.243056	grey
0	5872	0.380729	0.269907	0.37526	0.242593	grey
0	5873	0.380729	0.27037	0.375	0.243056	grey
0	5874	0.380729	0.27037	0.37526	0.24213	grey
0	5875	0.38099	0.27037	0.375	0.243056	grey
0	5876	0.38099	0.27037	0.375	0.243519	grey
0	5877	0.38099	0.269907	0.37526	0.243056	grey
0	5878	0.380729	0.27037	0.375	0.243056	grey
0	5879	0.380729	0.27037	0.375	0.243056	grey
0	5880	0.380729	0.27037	0.37526	0.243056	grey
0	5881	0.38099	0.27037	0.37526	0.243519	grey
0	5882	0.38099	0.27037	0.37526	0.243056	grey
0	5883	0.38099	0.27037	0.37526	0.24213	grey
0	5884	0.38099	0.27037	0.375	0.243056	grey
0	5885	0.38099	0.27037	0.375	0.243056	grey
0	5886	0.38099	0.27037	0.375521	0.243056	grey
0	5887	0.38099	0.27037	0.375	0.243056	grey
0	5888	0.38099	0.27037	0.375	0.243056	grey
0	5889	0.38099	0.269907	0.375	0.242593	grey
0	5890	0.380729	0.27037	0.37526	0.243056	grey
0	5891	0.38099	0.27037	0.375	0.243519	grey
0	5892	0.38099	0.269907	0.37526	0.243056	grey
0	5893	0.38099	0.27037	0.375	0.243519	grey
0	5894	0.380729	0.27037	0.37526	0.243056	grey
0	5895	0.380729	0.269907	0.375521	0.24213	grey
0	5896	0.380729	0.27037	0.37526	0.243056	grey
0	5897	0.380729	0.27037	0.37526	0.243056	grey
0	5898	0.380729	0.27037	0.37526	0.243056	grey
0	5899	0.380729	0.27037	0.375	0.243056	grey
0	5900	0.380729	0.27037	0.375	0.243056	grey
0	5901	0.380729	0.27037	0.375521	0.24213	grey
0	5902	0.380729	0.27037	0.37526	0.243056	grey
0	5903	0.380729	0.27037	0.37526	0.243056	grey
0	5904	0.380729	0.27037	0.375	0.243056	grey
0	5905	0.380729	0.27037	0.37526	0.243056	grey
0	5906	0.380729	0.27037	0.37526	0.243056	grey
0	5907	0.380729	0.27037	0.375521	0.24213	grey
0	5908	0.380729	0.27037	0.37526	0.243056	grey
0	5909	0.380729	0.27037	0.37526	0.243056	grey
0	5910	0.380729	0.27037	0.375521	0.243056	grey
0	5911	0.38099	0.27037	0.375	0.243056	grey
0	5912	0.38099	0.27037	0.375	0.243056	grey
0	5913	0.38099	0.27037	0.37526	0.24213	grey
0	5914	0.380729	0.27037	0.37526	0.242593	grey
0	5915	0.380729	0.27037	0.37526	0.24213	grey
0	5916	0.38099	0.27037	0.37526	0.24213	grey
0	5917	0.380729	0.27037	0.37526	0.243056	grey
0	5918	0.380729	0.27037	0.37526	0.24213	grey
0	5919	0.380729	0.269907	0.37526	0.24213	grey
0	5920	0.38099	0.27037	0.37526	0.243056	grey
0	5921	0.38099	0.27037	0.37526	0.243056	grey
0	5922	0.380729	0.27037	0.37526	0.24213	grey
0	5923	0.38099	0.27037	0.375	0.243056	grey
0	5924	0.380729	0.27037	0.37526	0.242593	grey
0	5925	0.380729	0.27037	0.37526	0.24213	grey
0	5926	0.380729	0.27037	0.37526	0.243056	grey
0	5927	0.38099	0.27037	0.37526	0.243056	grey
0	5928	0.380729	0.27037	0.37526	0.243056	grey
0	5929	0.380729	0.27037	0.37526	0.243056	grey
0	5930	0.380729	0.27037	0.37526	0.243056	grey
0	5931	0.380729	0.27037	0.37526	0.24213	grey
0	5932	0.380729	0.27037	0.375	0.243056	grey
0	5933	0.380729	0.27037	0.37526	0.243056	grey
0	5934	0.380729	0.27037	0.37526	0.24213	grey
0	5935	0.380729	0.27037	0.375521	0.243056	grey
0	5936	0.380729	0.27037	0.375521	0.243056	grey
0	5937	0.380729	0.27037	0.375521	0.24213	grey
0	5938	0.380729	0.27037	0.375521	0.243056	grey
0	5939	0.380729	0.27037	0.375521	0.243056	grey
0	5940	0.380469	0.27037	0.375521	0.242593	grey
0	5941	0.380729	0.27037	0.375521	0.243056	grey
0	5942	0.380729	0.27037	0.375521	0.24213	grey
0	5943	0.380469	0.27037	0.37526	0.24213	grey
0	5944	0.380469	0.27037	0.375521	0.242593	grey
0	5945	0.380469	0.27037	0.375521	0.24213	grey
0	5946	0.380469	0.27037	0.375521	0.24213	grey
0	5947	0.380729	0.27037	0.375521	0.243056	grey
0	5948	0.380729	0.27037	0.375781	0.24213	grey
0	5949	0.380729	0.27037	0.375781	0.24213	grey
0	5950	0.380729	0.27037	0.375781	0.24213	grey
0	5951	0.380729	0.27037	0.375521	0.24213	grey
0	5952	0.380729	0.27037	0.375781	0.24213	grey
0	5953	0.380729	0.27037	0.375781	0.243056	grey
0	5954	0.380729	0.27037	0.375521	0.243519	grey
0	5955	0.380469	0.27037	0.376042	0.242593	grey
0	5956	0.380729	0.27037	0.375521	0.243056	grey
0	5957	0.380469	0.27037	0.376042	0.242593	grey
0	5958	0.380469	0.269907	0.375781	0.242593	grey
0	5959	0.380469	0.27037	0.375781	0.242593	grey
0	5960	0.380469	0.27037	0.376042	0.242593	grey
0	5961	0.380469	0.269444	0.376042	0.242593	grey
0	5962	0.380469	0.27037	0.375521	0.243056	grey
0	5963	0.380469	0.269907	0.376042	0.24213	grey
0	5964	0.380729	0.269444	0.376042	0.24213	grey
0	5965	0.380469	0.27037	0.375521	0.242593	grey
0	5966	0.380729	0.269907	0.376042	0.242593	grey
0	5967	0.380729	0.27037	0.378385	0.243056	grey
0	5968	0.380729	0.27037	0.378646	0.243056	grey
0	5969	0.380469	0.27037	0.380208	0.243519	grey
0	5970	0.380469	0.269907	0.385417	0.241667	grey
0	5971	0.380469	0.269444	0.385938	0.241204	salmon
0	5972	0.380469	0.269444	0.390625	0.241667	salmon
0	5973	0.380469	0.269444	0.389583	0.241204	salmon
0	5974	0.380729	0.269907	0.389844	0.24213	salmon
0	5975	0.380469	0.269907	0.391406	0.243056	salmon
0	5976	0.380208	0.269444	0.390104	0.242593	salmon
0	5977	0.379948	0.269444	0.389583	0.242593	salmon
0	5978	0.379687	0.268981	0.389062	0.242593	salmon
0	5979	0.379427	0.268519	0.388281	0.24213	salmon
0	5980	0.379427	0.268519	0.388542	0.24213	salmon
0	5981	0.379687	0.26713	0.388281	0.241667	salmon
0	5982	0.379687	0.266204	0.386979	0.241204	salmon
0	5983	0.379948	0.26713	0.386979	0.241204	salmon
0	5984	0.379948	0.266667	0.386719	0.241204	salmon
0	5985	0.379948	0.266204	0.389062	0.240278	salmon
0	5986	0.379948	0.266204	0.388802	0.240278	salmon
0	5987	0.379687	0.266204	0.389844	0.239815	salmon
0	5988	0.380469	0.266667	0.390104	0.242593	salmon
0	5989	0.380208	0.26713	0.389844	0.241667	salmon
0	5990	0.380729	0.26713	0.391406	0.241204	salmon
0	5991	0.38099	0.267593	0.391406	0.242593	salmon
0	5992	0.382031	0.268981	0.39349	0.243519	salmon
0	5993	0.382031	0.267593	0.392448	0.243981	salmon
0	5994	0.382292	0.268519	0.390365	0.244444	salmon
0	5995	0.383594	0.26713	0.395052	0.243519	salmon
0	5996	0.385417	0.266667	0.396094	0.243519	salmon
0	5997	0.38724	0.266667	0.398177	0.242593	salmon
0	5998	0.38776	0.265741	0.398698	0.241667	salmon
0	5999	0.389323	0.265741	0.395833	0.242593	salmon
0	6000	0.389844	0.266204	0.394792	0.24213	salmon
0	6001	0.391667	0.263889	0.395833	0.240741	salmon
0	6002	0.392708	0.266667	0.396094	0.242593	salmon
0	6003	0.392969	0.267593	0.395312	0.243519	salmon
0	6004	0.394531	0.268519	0.404167	0.245833	salmon
0	6005	0.396094	0.268056	0.401823	0.243981	salmon
0	6006	0.396615	0.268981	0.401042	0.244444	salmon
0	6007	0.396875	0.270833	0.401042	0.247685	salmon
0	6008	0.396875	0.272222	0.401563	0.249074	salmon
0	6009	0.395833	0.274537	0.40026	0.251852	grey
0	6010	0.396875	0.275	0.403385	0.251852	salmon
0	6011	0.397656	0.276852	0.407813	0.25463	salmon
0	6012	0.398177	0.276389	0.405208	0.255093	salmon
0	6013	0.397917	0.276852	0.404948	0.25463	salmon
0	6014	0.397917	0.275	0.405469	0.253704	salmon
0	6015	0.397917	0.275	0.405469	0.254167	salmon
0	6016	0.398958	0.275	0.410156	0.252778	salmon
0	6017	0.398698	0.276852	0.409896	0.255093	salmon
0	6018	0.399479	0.277315	0.408333	0.255093	salmon
0	6019	0.401563	0.278704	0.410677	0.256019	salmon
0	6020	0.403646	0.280093	0.414583	0.25787	salmon
0	6021	0.405208	0.278704	0.414062	0.257407	grey
0	6022	0.405208	0.27963	0.414583	0.25787	grey
0	6023	0.405729	0.281019	0.415365	0.258796	salmon
0	6024	0.405469	0.28287	0.414844	0.260648	salmon
0	6025	0.40599	0.283796	0.415625	0.262037	salmon
0	6026	0.40651	0.283333	0.417188	0.262037	salmon
0	6027	0.407031	0.284722	0.418229	0.264815	salmon
0	6028	0.407813	0.285648	0.41901	0.266667	salmon
0	6029	0.407552	0.284722	0.41901	0.265278	salmon
0	6030	0.407813	0.284259	0.419531	0.265278	salmon
0	6031	0.407813	0.284259	0.420052	0.264815	salmon
0	6032	0.408073	0.284722	0.420833	0.265278	salmon
0	6033	0.408073	0.284722	0.421354	0.265741	salmon
0	6034	0.409115	0.285648	0.422656	0.268056	salmon
0	6035	0.409635	0.284722	0.424219	0.267593	salmon
0	6036	0.409635	0.284722	0.424479	0.268519	salmon
0	6037	0.409896	0.285648	0.425	0.268981	salmon
0	6038	0.410156	0.286574	0.425521	0.27037	salmon
0	6039	0.410937	0.285648	0.426302	0.27037	salmon
0	6040	0.411198	0.284722	0.426302	0.27037	salmon
0	6041	0.411198	0.284259	0.426302	0.27037	salmon
0	6042	0.411458	0.284259	0.427604	0.270833	salmon
0	6043	0.411458	0.284259	0.427604	0.27037	salmon
0	6044	0.411458	0.283796	0.427865	0.273148	salmon
0	6045	0.411979	0.284259	0.428385	0.274537	salmon
0	6046	0.411979	0.284722	0.428385	0.275	salmon
0	6047	0.411198	0.284259	0.428385	0.275	salmon
0	6048	0.411198	0.284259	0.428646	0.275	salmon
0	6049	0.411458	0.283796	0.428906	0.274537	salmon
0	6050	0.41224	0.283333	0.429167	0.273611	salmon
0	6051	0.41276	0.283333	0.429688	0.274074	salmon
0	6052	0.41276	0.28287	0.430208	0.274074	salmon
0	6053	0.41276	0.28287	0.430208	0.274074	salmon
0	6054	0.4125	0.28287	0.429948	0.274537	salmon
0	6055	0.41224	0.281944	0.429948	0.274074	salmon
0	6056	0.4125	0.281944	0.429948	0.274074	salmon
0	6057	0.411979	0.283333	0.428646	0.274537	grey
0	6058	0.411979	0.28287	0.428646	0.274537	grey
0	6059	0.411719	0.28287	0.428646	0.274537	grey
0	6060	0.411979	0.283796	0.428646	0.274537	grey
0	6061	0.411719	0.283796	0.428646	0.275	grey
0	6062	0.411719	0.28287	0.428646	0.274537	grey
0	6063	0.411458	0.283333	0.428385	0.274537	grey
0	6064	0.411198	0.283796	0.428125	0.274537	grey
0	6065	0.410677	0.28287	0.427865	0.273611	grey
0	6066	0.410677	0.28287	0.427604	0.273611	grey
0	6067	0.410677	0.28287	0.427604	0.273611	grey
0	6068	0.410677	0.28287	0.427604	0.273148	grey
0	6069	0.410677	0.28287	0.427865	0.273611	grey
0	6070	0.410937	0.28287	0.427865	0.273611	grey
0	6071	0.410937	0.28287	0.428125	0.273611	grey
0	6072	0.410937	0.28287	0.427865	0.274537	grey
0	6073	0.410677	0.28287	0.427865	0.274537	grey
0	6074	0.410937	0.28287	0.427865	0.275	grey
0	6075	0.411198	0.28287	0.428385	0.275	grey
0	6076	0.411458	0.28287	0.428385	0.274537	grey
0	6077	0.411458	0.28287	0.428385	0.274537	grey
0	6078	0.411458	0.28287	0.428385	0.274537	grey
0	6079	0.411458	0.28287	0.428385	0.274537	grey
0	6080	0.411458	0.28287	0.428385	0.274537	grey
0	6081	0.411458	0.28287	0.428385	0.274537	grey
0	6082	0.411458	0.28287	0.428125	0.274537	grey
0	6083	0.411458	0.28287	0.428125	0.274537	grey
0	6084	0.411458	0.28287	0.428125	0.274537	grey
0	6085	0.411198	0.28287	0.428125	0.274537	grey
0	6086	0.411458	0.28287	0.428125	0.274537	grey
0	6087	0.411458	0.28287	0.428125	0.274537	grey
0	6088	0.411458	0.28287	0.428125	0.274537	grey
0	6089	0.411458	0.28287	0.428125	0.274537	grey
0	6090	0.411458	0.28287	0.428125	0.274537	grey
0	6091	0.411198	0.28287	0.428385	0.275	grey
0	6092	0.411198	0.282407	0.428646	0.274537	grey
0	6093	0.411458	0.28287	0.428906	0.275	grey
0	6094	0.411198	0.28287	0.428646	0.274537	grey
0	6095	0.411198	0.28287	0.428646	0.274537	grey
0	6096	0.411458	0.28287	0.428906	0.275463	grey
0	6097	0.411719	0.28287	0.428906	0.275463	grey
0	6098	0.411719	0.28287	0.428646	0.275463	grey
0	6099	0.411458	0.28287	0.428646	0.275463	grey
0	6100	0.411198	0.28287	0.428385	0.275463	grey
0	6101	0.411198	0.28287	0.428125	0.275463	grey
0	6102	0.411719	0.28287	0.428646	0.275463	grey
0	6103	0.411719	0.28287	0.428646	0.275463	grey
0	6104	0.411198	0.28287	0.428646	0.275463	grey
0	6105	0.411458	0.283333	0.428646	0.276389	grey
0	6106	0.411198	0.28287	0.428646	0.275463	grey
0	6107	0.411198	0.28287	0.428646	0.275463	grey
[truncated: 1,660 more rows]

## Sheet: Figure_1F_20210804_no_head_Wild
	0	1	2	3	4	5
0	1050	0.816667	0.497222	0.809635	0.468519	grey
0	1051	0.817448	0.49537	0.808073	0.463426	grey
0	1052	0.816667	0.494907	0.807552	0.463889	grey
0	1053	0.816406	0.493519	0.808073	0.463426	grey
0	1054	0.815625	0.493981	0.808073	0.463426	grey
0	1055	0.815104	0.49537	0.807813	0.465741	grey
0	1056	0.807813	0.505093	0.808854	0.469907	grey
0	1057	0.806771	0.508333	0.810156	0.473148	grey
0	1058	0.807813	0.51713	0.811458	0.480556	grey
0	1059	0.808594	0.524537	0.81224	0.488426	grey
0	1060	0.809375	0.534722	0.814062	0.498611	grey
0	1061	0.809375	0.543056	0.814062	0.506944	grey
0	1062	0.808333	0.550926	0.809635	0.507407	grey
0	1063	0.807552	0.558333	0.809115	0.513426	grey
0	1064	0.807292	0.568981	0.809115	0.525463	grey
0	1065	0.803906	0.580556	0.810417	0.540741	grey
0	1066	0.800521	0.590741	0.808073	0.553241	grey
0	1067	0.796354	0.599074	0.805729	0.565278	grey
0	1068	0.794271	0.605556	0.804948	0.572222	grey
0	1069	0.788281	0.611574	0.801562	0.586574	grey
0	1070	0.784635	0.619444	0.798177	0.599074	grey
0	1071	0.778646	0.625926	0.79349	0.60463	grey
0	1072	0.775	0.631019	0.789844	0.6125	grey
0	1073	0.771875	0.635648	0.78724	0.617593	grey
0	1074	0.767708	0.637037	0.785156	0.621759	grey
0	1075	0.76276	0.640741	0.78151	0.628704	grey
0	1076	0.757552	0.640278	0.777865	0.62963	grey
0	1077	0.755729	0.639815	0.773698	0.62963	grey
0	1078	0.752344	0.640741	0.767187	0.63287	grey
0	1079	0.749479	0.638889	0.767448	0.636111	grey
0	1080	0.747917	0.6375	0.766146	0.6375	grey
0	1081	0.747917	0.636574	0.765625	0.636574	grey
0	1082	0.748958	0.634722	0.766146	0.636111	grey
0	1083	0.751042	0.629167	0.766146	0.636574	grey
0	1084	0.751302	0.614352	0.761979	0.625926	grey
0	1085	0.753125	0.609259	0.763281	0.625926	grey
0	1086	0.755469	0.600463	0.765104	0.623148	grey
0	1087	0.753646	0.5875	0.761458	0.611574	grey
0	1088	0.752344	0.579167	0.758854	0.605093	grey
0	1089	0.749219	0.568519	0.75599	0.594907	grey
0	1090	0.746615	0.559722	0.755208	0.587963	grey
0	1091	0.744792	0.552778	0.753646	0.581019	grey
0	1092	0.742448	0.543981	0.750781	0.575	grey
0	1093	0.740625	0.531482	0.748698	0.565278	grey
0	1094	0.738281	0.519444	0.747396	0.555556	grey
0	1095	0.735677	0.508796	0.745313	0.544907	grey
0	1096	0.734635	0.496296	0.74349	0.53287	grey
0	1097	0.734896	0.476852	0.741146	0.516667	grey
0	1098	0.736458	0.460185	0.740365	0.500926	grey
0	1099	0.73724	0.441204	0.739583	0.482407	grey
0	1100	0.73724	0.428704	0.739844	0.468056	grey
0	1101	0.7375	0.420833	0.739844	0.460185	grey
0	1102	0.736198	0.415741	0.738802	0.45463	grey
0	1103	0.729167	0.418519	0.735937	0.455093	grey
0	1104	0.720052	0.422222	0.73125	0.450926	grey
0	1105	0.711719	0.422685	0.72526	0.444907	grey
0	1106	0.70599	0.421296	0.721094	0.442593	grey
0	1107	0.69974	0.418519	0.714323	0.438426	grey
0	1108	0.69375	0.41713	0.708594	0.435648	grey
0	1109	0.688021	0.417593	0.703385	0.436111	grey
0	1110	0.683333	0.418519	0.698438	0.435648	grey
0	1111	0.679688	0.426852	0.696354	0.439815	grey
0	1112	0.679167	0.430093	0.695573	0.439815	grey
0	1114	0.674479	0.431019	0.688802	0.438426	grey
0	1115	0.671354	0.432407	0.685417	0.437963	grey
0	1116	0.672135	0.433333	0.684115	0.434722	grey
0	1117	0.671354	0.43287	0.682813	0.433333	grey
0	1118	0.671354	0.434722	0.68151	0.431944	grey
0	1119	0.669792	0.436574	0.678646	0.429167	grey
0	1120	0.667708	0.440741	0.676562	0.435648	grey
0	1121	0.672917	0.443981	0.673437	0.443519	grey
0	1121	0.666146	0.447222	0.673437	0.443519	grey
0	1122	0.667969	0.45463	0.671094	0.441204	grey
0	1123	0.666667	0.456019	0.670573	0.441204	grey
0	1124	0.665885	0.460185	0.669531	0.444444	grey
0	1125	0.664583	0.463426	0.667708	0.447685	grey
0	1126	0.66276	0.468519	0.665365	0.452778	grey
0	1127	0.663281	0.475	0.663802	0.458333	grey
0	1128	0.6625	0.478704	0.664062	0.459722	grey
0	1129	0.66224	0.486111	0.66276	0.465278	grey
0	1130	0.659115	0.490741	0.661458	0.468981	grey
0	1131	0.659896	0.497222	0.659896	0.473611	grey
0	1132	0.675781	0.537963	0.691146	0.543981	grey
0	1132	0.660677	0.505556	0.659115	0.479167	grey
0	1133	0.6625	0.513889	0.658594	0.486574	grey
0	1134	0.663802	0.523611	0.659896	0.496759	grey
0	1135	0.6625	0.529167	0.659115	0.50463	grey
0	1136	0.661458	0.534259	0.657812	0.506481	grey
0	1137	0.659896	0.540278	0.657031	0.511111	grey
0	1138	0.66224	0.55	0.658594	0.518056	grey
0	1139	0.663802	0.556019	0.660417	0.525463	grey
0	1140	0.665104	0.55463	0.661458	0.526389	grey
0	1141	0.666667	0.5625	0.661979	0.533333	grey
0	1142	0.666927	0.570833	0.661458	0.541204	grey
0	1143	0.66875	0.576852	0.6625	0.548148	grey
0	1144	0.669792	0.577778	0.663281	0.550463	grey
0	1145	0.669271	0.578704	0.663281	0.551389	grey
0	1146	0.66901	0.579167	0.663021	0.552315	grey
0	1147	0.66875	0.578704	0.663021	0.552315	grey
0	1148	0.665625	0.573148	0.661198	0.547685	grey
0	1149	0.663802	0.563426	0.660417	0.541204	grey
0	1150	0.663021	0.558333	0.660156	0.539352	grey
0	1151	0.664323	0.551852	0.659635	0.539352	steelblue
0	1152	0.665625	0.557407	0.660677	0.543056	steelblue
0	1153	0.66901	0.566667	0.6625	0.550463	steelblue
0	1154	0.671875	0.570833	0.663542	0.552778	grey
0	1155	0.672396	0.575926	0.664844	0.553704	grey
0	1156	0.674479	0.578704	0.663281	0.557407	grey
0	1157	0.673437	0.584722	0.66224	0.563426	grey
0	1158	0.673958	0.588426	0.661979	0.568981	grey
0	1159	0.672917	0.592593	0.661719	0.57037	grey
0	1160	0.673177	0.597222	0.66276	0.574074	grey
0	1161	0.675781	0.599074	0.663802	0.57963	grey
0	1162	0.677604	0.603704	0.665365	0.585648	grey
0	1163	0.68099	0.60463	0.666406	0.591667	grey
0	1164	0.682813	0.606481	0.667708	0.593056	grey
0	1165	0.686198	0.608333	0.671094	0.596296	grey
0	1166	0.690365	0.60787	0.67526	0.597222	grey
0	1167	0.69375	0.609722	0.675521	0.606481	grey
0	1168	0.697135	0.618981	0.680729	0.60787	grey
0	1169	0.698958	0.627315	0.682552	0.614352	grey
0	1170	0.702604	0.62963	0.685677	0.618519	grey
0	1171	0.70625	0.633333	0.689583	0.622222	grey
0	1172	0.706771	0.6375	0.690625	0.625	grey
0	1173	0.70625	0.641204	0.690104	0.628704	grey
0	1174	0.707812	0.643519	0.692448	0.630093	grey
0	1175	0.708854	0.644444	0.694271	0.631481	grey
0	1176	0.71276	0.643981	0.697656	0.634722	grey
0	1177	0.716667	0.643981	0.70026	0.638426	grey
0	1178	0.721094	0.64213	0.704427	0.637963	grey
0	1179	0.724479	0.640278	0.70599	0.636574	grey
0	1180	0.726823	0.641667	0.707031	0.637037	grey
0	1181	0.729948	0.646296	0.709896	0.64213	grey
0	1182	0.732552	0.648611	0.71224	0.646296	grey
0	1183	0.736979	0.648611	0.716667	0.647222	grey
0	1184	0.740885	0.65	0.720312	0.649074	grey
0	1185	0.74401	0.649537	0.723437	0.649074	grey
0	1186	0.746875	0.649537	0.726302	0.65	grey
0	1187	0.751302	0.649537	0.73151	0.650463	grey
0	1188	0.748177	0.65	0.729688	0.65	grey
0	1189	0.745052	0.649074	0.727604	0.65	grey
0	1190	0.742188	0.646296	0.726042	0.649074	grey
0	1191	0.741667	0.643981	0.726302	0.648148	grey
0	1192	0.741146	0.64537	0.725781	0.649074	grey
0	1193	0.743229	0.650463	0.727083	0.652315	grey
0	1194	0.744271	0.655093	0.727865	0.653704	grey
0	1195	0.743229	0.65463	0.726823	0.654167	grey
0	1196	0.742448	0.652315	0.726562	0.653704	grey
0	1197	0.740625	0.651852	0.725	0.654167	grey
0	1198	0.734896	0.647685	0.721354	0.65463	grey
0	1199	0.733333	0.645833	0.720833	0.655093	grey
0	1200	0.733854	0.639352	0.724479	0.643981	grey
0	1201	0.734635	0.632407	0.725781	0.641204	grey
0	1202	0.735156	0.628704	0.72526	0.640741	grey
0	1203	0.735417	0.625926	0.72526	0.640278	grey
0	1204	0.738802	0.628704	0.727865	0.639815	grey
0	1205	0.741667	0.631019	0.730469	0.639815	grey
0	1206	0.747135	0.639815	0.733333	0.64537	grey
0	1207	0.750781	0.647685	0.736719	0.65	grey
0	1208	0.755729	0.649537	0.741406	0.65	grey
0	1209	0.758073	0.646759	0.74375	0.647685	grey
0	1210	0.760938	0.648611	0.745573	0.65	grey
0	1211	0.764583	0.647222	0.747396	0.65	grey
0	1212	0.765625	0.642593	0.747396	0.649074	grey
0	1213	0.770833	0.639815	0.750521	0.648611	grey
0	1214	0.773958	0.637963	0.753906	0.648148	grey
0	1215	0.774479	0.634722	0.754687	0.649074	grey
0	1216	0.776823	0.633796	0.757552	0.644444	grey
0	1217	0.777344	0.630093	0.760156	0.643519	grey
0	1218	0.781771	0.628704	0.764063	0.643981	grey
0	1219	0.782812	0.621759	0.766667	0.642593	grey
0	1220	0.785417	0.617593	0.771354	0.64213	grey
0	1221	0.7875	0.610185	0.773698	0.635185	grey
0	1222	0.789583	0.609259	0.776302	0.633796	grey
0	1223	0.789323	0.606944	0.775781	0.631944	grey
0	1224	0.790625	0.609259	0.777344	0.63287	grey
0	1225	0.792969	0.609722	0.780469	0.633333	grey
0	1226	0.794271	0.604167	0.782031	0.626852	grey
0	1227	0.795313	0.601389	0.783073	0.622222	grey
0	1228	0.795573	0.6	0.784635	0.621759	grey
0	1229	0.796354	0.59537	0.785677	0.61713	grey
0	1230	0.797135	0.593982	0.785156	0.617593	grey
0	1231	0.798958	0.596759	0.789062	0.622222	grey
0	1232	0.798177	0.598148	0.788281	0.622222	grey
0	1233	0.798958	0.594444	0.789583	0.618981	grey
0	1234	0.798177	0.589815	0.7875	0.615741	grey
0	1235	0.79401	0.588889	0.786458	0.611574	grey
0	1236	0.790625	0.585648	0.786719	0.611574	grey
0	1237	0.790365	0.57963	0.789062	0.609259	grey
0	1238	0.791146	0.578704	0.790365	0.60787	grey
0	1239	0.791406	0.578704	0.790365	0.60787	grey
0	1240	0.790625	0.57963	0.789844	0.608796	grey
0	1241	0.790104	0.57963	0.789583	0.608796	grey
0	1242	0.790365	0.580556	0.789583	0.609259	grey
0	1243	0.790104	0.580556	0.789583	0.609259	grey
0	1244	0.78776	0.581019	0.78776	0.60787	grey
0	1245	0.785677	0.584259	0.786979	0.609722	grey
0	1246	0.785417	0.587037	0.78099	0.607407	grey
0	1247	0.78125	0.588426	0.782552	0.615278	grey
0	1248	0.777604	0.591204	0.782292	0.616667	grey
0	1249	0.773958	0.59537	0.780729	0.619907	grey
0	1250	0.771615	0.599074	0.779688	0.623611	grey
0	1251	0.769792	0.601389	0.778385	0.625463	grey
0	1252	0.766927	0.605093	0.777344	0.626389	grey
0	1253	0.766146	0.605556	0.776563	0.626852	grey
0	1254	0.765365	0.605556	0.776042	0.626389	grey
0	1255	0.765625	0.605093	0.776042	0.626389	grey
0	1256	0.765104	0.602778	0.775781	0.625	grey
0	1257	0.765104	0.601389	0.775781	0.624074	grey
0	1258	0.765365	0.598148	0.77526	0.621759	grey
0	1259	0.765885	0.594907	0.77474	0.617593	grey
0	1260	0.765885	0.593518	0.771354	0.615741	grey
0	1261	0.767448	0.59213	0.769792	0.613889	grey
0	1262	0.767969	0.589352	0.768229	0.612963	grey
0	1263	0.767448	0.585648	0.768229	0.610185	grey
0	1264	0.769792	0.580093	0.770052	0.607407	grey
0	1265	0.775521	0.571759	0.776302	0.604167	grey
0	1266	0.776823	0.566204	0.777865	0.600463	grey
0	1267	0.777344	0.5625	0.778906	0.59537	grey
0	1268	0.780729	0.560185	0.782031	0.596296	grey
0	1269	0.782552	0.58287	0.782812	0.583796	grey
0	1269	0.782292	0.550926	0.782812	0.583796	grey
0	1270	0.780208	0.485185	0.779427	0.523611	grey
0	1271	0.760156	0.485648	0.750521	0.520833	grey
0	1272	0.745313	0.473148	0.740885	0.505093	grey
0	1273	0.74349	0.466204	0.738802	0.499074	grey
0	1274	0.744271	0.465278	0.738542	0.497222	grey
0	1275	0.745573	0.465278	0.739062	0.496759	grey
0	1276	0.747135	0.464815	0.740365	0.49537	grey
0	1277	0.748698	0.462037	0.741667	0.493519	grey
0	1278	0.750521	0.459259	0.743229	0.490741	grey
0	1279	0.754427	0.45787	0.745573	0.485648	grey
0	1280	0.760677	0.458333	0.749219	0.480093	grey
0	1281	0.764323	0.4625	0.751302	0.480556	grey
0	1284	0.778125	0.465741	0.761719	0.47963	grey
0	1285	0.780469	0.465741	0.763802	0.478241	grey
0	1290	0.785937	0.435648	0.773438	0.456944	grey
0	1291	0.784896	0.425926	0.77474	0.450926	grey
0	1292	0.784896	0.418519	0.775781	0.444907	grey
0	1293	0.783073	0.417593	0.77474	0.44213	grey
0	1294	0.782812	0.416204	0.77526	0.439815	grey
0	1295	0.781771	0.415278	0.775	0.438889	grey
0	1298	0.775521	0.408796	0.775	0.435648	grey
0	1299	0.772917	0.402778	0.774219	0.430556	grey
0	1300	0.770573	0.396296	0.774479	0.423611	grey
0	1301	0.767187	0.39213	0.77474	0.413889	grey
0	1302	0.765365	0.390278	0.769531	0.409722	grey
0	1303	0.761979	0.391204	0.766667	0.403704	grey
0	1304	0.761198	0.387037	0.767708	0.4	grey
0	1305	0.760938	0.387963	0.76875	0.396759	grey
0	1306	0.758333	0.387037	0.767448	0.39213	grey
0	1307	0.75599	0.382407	0.765365	0.388889	grey
0	1308	0.755469	0.384259	0.764063	0.386574	grey
0	1309	0.755469	0.384722	0.763021	0.385185	grey
0	1311	0.757292	0.391204	0.761198	0.381944	grey
0	1312	0.755208	0.390741	0.759896	0.380556	grey
0	1313	0.754427	0.386574	0.759115	0.37963	grey
0	1314	0.754687	0.391667	0.758333	0.381019	grey
0	1315	0.752865	0.398148	0.757031	0.383333	grey
0	1316	0.749479	0.394444	0.75625	0.381944	grey
0	1317	0.748177	0.390741	0.755469	0.380556	grey
0	1318	0.746615	0.388889	0.755469	0.379167	grey
0	1319	0.742448	0.384722	0.753906	0.377315	grey
0	1320	0.740365	0.379167	0.752865	0.375463	grey
0	1321	0.73776	0.376852	0.75026	0.372685	grey
0	1322	0.733854	0.376389	0.747135	0.372685	grey
0	1323	0.73125	0.373611	0.744792	0.371759	grey
0	1324	0.728125	0.373148	0.742448	0.371759	grey
0	1325	0.725781	0.373611	0.740104	0.371296	grey
0	1326	0.722135	0.37963	0.736719	0.372685	grey
0	1327	0.719792	0.385185	0.734635	0.375926	grey
0	1328	0.716927	0.384722	0.731771	0.375926	grey
0	1329	0.713281	0.382407	0.729167	0.373148	grey
0	1330	0.711458	0.380556	0.726823	0.371759	grey
0	1331	0.708594	0.38287	0.723177	0.374074	grey
0	1332	0.705469	0.388426	0.721354	0.377315	grey
0	1333	0.704427	0.388889	0.721094	0.377315	grey
0	1334	0.703646	0.388426	0.720052	0.377778	grey
0	1335	0.701302	0.390741	0.71875	0.378704	grey
0	1336	0.701042	0.391667	0.717708	0.379167	grey
0	1337	0.70026	0.390278	0.717448	0.379167	grey
0	1338	0.696875	0.393519	0.71276	0.381944	grey
0	1339	0.69401	0.398148	0.708594	0.383333	grey
0	1340	0.691667	0.402315	0.705208	0.3875	grey
0	1341	0.688542	0.405556	0.701563	0.389352	grey
0	1342	0.686198	0.414352	0.696875	0.393056	grey
0	1343	0.685417	0.418056	0.694792	0.395833	grey
0	1344	0.682031	0.425	0.690365	0.401389	grey
0	1345	0.679427	0.42963	0.686198	0.405093	grey
0	1346	0.675	0.4375	0.68125	0.411574	grey
0	1347	0.672135	0.444907	0.678646	0.418519	grey
0	1348	0.670573	0.451852	0.675781	0.425	grey
0	1349	0.669271	0.454167	0.675781	0.427778	grey
0	1350	0.669792	0.462963	0.671875	0.431019	grey
0	1351	0.66875	0.469444	0.670052	0.435648	grey
0	1352	0.665885	0.473148	0.668229	0.438889	grey
0	1353	0.665365	0.481019	0.666927	0.444444	grey
0	1354	0.664323	0.4875	0.665885	0.450463	grey
0	1355	0.663281	0.493056	0.664583	0.456944	grey
0	1356	0.664583	0.49537	0.664844	0.458333	grey
0	1357	0.667448	0.497222	0.666406	0.458333	grey
0	1358	0.665885	0.502778	0.665104	0.463889	grey
0	1359	0.666146	0.506944	0.663802	0.469444	grey
0	1360	0.66224	0.513426	0.660677	0.477315	grey
0	1361	0.661719	0.518056	0.660156	0.481944	grey
0	1362	0.663021	0.521759	0.660677	0.486111	grey
0	1363	0.663542	0.523148	0.660937	0.487963	grey
0	1364	0.663281	0.524074	0.660677	0.488426	grey
0	1365	0.663281	0.524074	0.660677	0.488889	grey
0	1366	0.664062	0.523148	0.661458	0.487037	grey
0	1367	0.664583	0.522685	0.661458	0.486574	grey
0	1368	0.664583	0.521759	0.661458	0.486111	grey
0	1369	0.664583	0.520833	0.661458	0.485648	grey
0	1370	0.665104	0.519907	0.661458	0.484722	grey
0	1371	0.664844	0.521296	0.661458	0.485185	grey
0	1372	0.664583	0.52037	0.661198	0.484722	grey
0	1373	0.665625	0.518981	0.661458	0.484259	grey
0	1374	0.665625	0.519907	0.661719	0.484722	grey
0	1375	0.665365	0.519907	0.661458	0.484722	grey
0	1376	0.665625	0.519444	0.661458	0.484722	grey
0	1377	0.665365	0.519444	0.661719	0.484722	grey
0	1378	0.665365	0.518981	0.661458	0.483796	grey
0	1379	0.664844	0.518056	0.661198	0.483333	grey
0	1380	0.665104	0.518519	0.661458	0.483333	grey
0	1381	0.664844	0.518056	0.661458	0.48287	grey
0	1382	0.665365	0.51713	0.661979	0.48287	grey
0	1383	0.664583	0.518056	0.661198	0.48287	grey
0	1384	0.664844	0.517593	0.661458	0.481944	grey
0	1385	0.664844	0.51713	0.661198	0.48287	grey
0	1386	0.664844	0.518056	0.660937	0.48287	grey
0	1387	0.664583	0.517593	0.661198	0.48287	grey
0	1388	0.664844	0.51713	0.661198	0.482407	grey
0	1389	0.664844	0.51713	0.661198	0.482407	grey
0	1390	0.664844	0.516667	0.660937	0.482407	grey
0	1391	0.664583	0.51713	0.660937	0.482407	grey
0	1392	0.664844	0.51713	0.661198	0.482407	grey
0	1393	0.664844	0.516667	0.661198	0.481944	grey
0	1394	0.664583	0.516667	0.661198	0.48287	grey
0	1395	0.664583	0.51713	0.661198	0.48287	grey
0	1396	0.664844	0.516204	0.661198	0.481944	grey
0	1397	0.664844	0.516667	0.661198	0.482407	grey
0	1398	0.664583	0.516667	0.660937	0.482407	grey
0	1399	0.664844	0.516204	0.660937	0.481944	grey
0	1400	0.664583	0.516667	0.661198	0.482407	grey
0	1401	0.664583	0.516667	0.660937	0.482407	grey
0	1402	0.664583	0.516204	0.660937	0.481944	grey
0	1403	0.664583	0.516204	0.660937	0.481944	grey
0	1404	0.664583	0.516667	0.660937	0.481944	grey
0	1405	0.664583	0.515741	0.660937	0.481481	grey
0	1406	0.664583	0.516667	0.660677	0.482407	grey
0	1407	0.664583	0.516204	0.660937	0.482407	grey
0	1408	0.664583	0.516204	0.660677	0.481944	grey
0	1409	0.664583	0.516204	0.660677	0.481944	grey
0	1410	0.664844	0.516204	0.660677	0.482407	grey
0	1411	0.664583	0.516204	0.660677	0.481944	grey
0	1412	0.664844	0.516204	0.660937	0.481944	grey
0	1413	0.664583	0.516204	0.660937	0.482407	grey
0	1414	0.664583	0.515741	0.660677	0.481481	grey
0	1415	0.664583	0.516204	0.660937	0.482407	grey
0	1416	0.664583	0.516204	0.660677	0.482407	grey
0	1417	0.664844	0.515278	0.660677	0.481481	grey
0	1418	0.664323	0.516204	0.660677	0.482407	grey
0	1419	0.664323	0.516204	0.660677	0.482407	grey
0	1420	0.664323	0.515741	0.660677	0.481944	grey
0	1421	0.664323	0.516204	0.660677	0.481944	grey
0	1422	0.664323	0.516204	0.660937	0.481481	grey
0	1423	0.664323	0.515741	0.660937	0.481481	grey
0	1424	0.664323	0.516204	0.660677	0.481019	grey
0	1425	0.664323	0.516204	0.660677	0.481019	grey
0	1426	0.664323	0.515278	0.660417	0.481019	grey
0	1427	0.664583	0.516204	0.660677	0.481481	grey
0	1428	0.664323	0.516204	0.660677	0.481481	grey
0	1429	0.664583	0.516204	0.660677	0.481019	grey
0	1430	0.664323	0.516204	0.660677	0.481944	grey
0	1431	0.664583	0.516204	0.660677	0.481481	grey
0	1432	0.664583	0.515741	0.660677	0.481019	grey
0	1433	0.664583	0.516204	0.660677	0.481481	grey
0	1434	0.664583	0.516667	0.660677	0.481019	grey
0	1435	0.664583	0.515741	0.660677	0.480556	grey
0	1436	0.664583	0.516204	0.660937	0.481481	grey
0	1437	0.664583	0.515741	0.660937	0.481944	grey
0	1438	0.664583	0.516204	0.660677	0.481019	grey
0	1439	0.664583	0.516204	0.660937	0.481944	grey
0	1440	0.664583	0.515741	0.660417	0.481944	grey
0	1441	0.664583	0.515278	0.660417	0.481019	grey
0	1442	0.664323	0.515741	0.660417	0.481019	grey
0	1443	0.664323	0.515278	0.660417	0.481019	grey
0	1444	0.664583	0.515278	0.660417	0.481019	grey
0	1445	0.664323	0.516204	0.660417	0.481019	grey
0	1446	0.664583	0.515741	0.660417	0.481019	grey
0	1447	0.664323	0.515278	0.660417	0.481019	grey
0	1448	0.664583	0.516204	0.660417	0.481019	grey
0	1449	0.664583	0.516204	0.660417	0.481019	grey
0	1450	0.664583	0.515278	0.660417	0.481019	grey
0	1451	0.664583	0.516204	0.660417	0.481019	grey
0	1452	0.664323	0.516204	0.660417	0.481019	grey
0	1453	0.664583	0.515741	0.660156	0.481019	grey
0	1454	0.664323	0.516204	0.660156	0.481481	grey
0	1455	0.663802	0.516204	0.660156	0.481019	grey
0	1456	0.663281	0.516204	0.660156	0.481019	grey
0	1457	0.663281	0.516667	0.660156	0.481481	grey
0	1458	0.663802	0.515741	0.660417	0.481019	grey
0	1459	0.664583	0.515741	0.660677	0.481019	grey
0	1460	0.663802	0.516204	0.660417	0.481481	grey
0	1461	0.663802	0.516204	0.660156	0.481481	grey
0	1462	0.664583	0.515278	0.660677	0.480093	grey
0	1463	0.664323	0.516204	0.660417	0.481019	grey
0	1464	0.663542	0.516204	0.660417	0.480556	grey
0	1465	0.664323	0.515278	0.660417	0.481019	grey
0	1466	0.664844	0.515741	0.660677	0.481019	grey
0	1467	0.664323	0.516204	0.660417	0.480556	grey
0	1468	0.664323	0.515741	0.660417	0.481019	grey
0	1469	0.664844	0.515741	0.660677	0.481019	grey
0	1470	0.664323	0.516204	0.660417	0.480556	grey
0	1471	0.663802	0.516204	0.660417	0.480556	grey
0	1472	0.664844	0.515741	0.660677	0.481019	grey
0	1473	0.664323	0.516204	0.660417	0.480556	grey
0	1474	0.663802	0.515741	0.660417	0.480556	grey
0	1475	0.664844	0.515741	0.660677	0.480556	grey
0	1476	0.664844	0.515741	0.660677	0.480556	grey
0	1477	0.664844	0.515741	0.660677	0.480556	grey
0	1478	0.664844	0.515741	0.660677	0.480556	grey
0	1479	0.664844	0.515741	0.660677	0.480556	grey
0	1480	0.664844	0.515741	0.660677	0.480556	grey
0	1481	0.664844	0.515741	0.660677	0.480556	grey
0	1482	0.664844	0.515741	0.660677	0.480093	grey
0	1483	0.664844	0.515741	0.660677	0.480556	grey
0	1484	0.664583	0.515741	0.660677	0.480556	grey
0	1485	0.664323	0.515278	0.660677	0.480093	grey
0	1486	0.664323	0.516204	0.660677	0.480556	grey
0	1487	0.664062	0.515278	0.660417	0.481019	grey
0	1488	0.663802	0.515741	0.660417	0.481019	grey
0	1489	0.663542	0.515741	0.660417	0.480556	grey
0	1490	0.664062	0.515278	0.660677	0.481019	grey
0	1491	0.663802	0.515741	0.660417	0.480556	grey
0	1492	0.663802	0.516204	0.660417	0.480556	grey
0	1493	0.663802	0.515741	0.660417	0.480556	grey
0	1494	0.664062	0.515278	0.660417	0.480093	grey
0	1495	0.663281	0.515741	0.660417	0.480093	grey
0	1496	0.663281	0.516204	0.660677	0.480556	grey
0	1497	0.664323	0.514815	0.660677	0.480093	grey
0	1498	0.663802	0.515278	0.660417	0.480093	grey
0	1499	0.663281	0.515278	0.660677	0.480556	grey
0	1500	0.664323	0.515278	0.660677	0.480093	grey
0	1501	0.664583	0.514815	0.660677	0.480556	grey
0	1502	0.663802	0.516204	0.660417	0.481019	grey
0	1503	0.663802	0.515278	0.660677	0.481481	grey
0	1504	0.664583	0.514815	0.660677	0.480556	grey
0	1505	0.664062	0.516204	0.660417	0.481019	grey
0	1506	0.663802	0.515278	0.660677	0.480093	grey
0	1507	0.663802	0.515278	0.660677	0.481019	grey
0	1508	0.664062	0.515278	0.660677	0.481019	grey
0	1509	0.663802	0.516204	0.660677	0.481019	grey
0	1510	0.663281	0.515741	0.660677	0.481019	grey
0	1511	0.663281	0.515741	0.660677	0.481019	grey
0	1512	0.664062	0.515278	0.660677	0.480556	grey
0	1513	0.664062	0.516204	0.660417	0.481019	grey
0	1514	0.664062	0.516204	0.660677	0.481481	grey
0	1515	0.664323	0.513889	0.660677	0.480556	grey
0	1516	0.664583	0.515741	0.660677	0.481019	grey
0	1517	0.664844	0.515741	0.660677	0.481019	grey
0	1518	0.664844	0.515741	0.660937	0.480093	grey
0	1519	0.664844	0.515741	0.660937	0.481019	grey
0	1520	0.664323	0.515741	0.660677	0.480556	grey
0	1521	0.664583	0.515278	0.660677	0.480556	grey
0	1522	0.664583	0.515741	0.660937	0.480556	grey
0	1523	0.664583	0.515741	0.660677	0.480556	grey
0	1524	0.664583	0.515741	0.660417	0.480556	grey
0	1525	0.664583	0.515741	0.660417	0.480556	grey
0	1526	0.664583	0.515741	0.660417	0.480556	grey
0	1527	0.664323	0.515741	0.660417	0.480556	grey
0	1528	0.664323	0.516204	0.660417	0.481019	grey
0	1529	0.664323	0.515741	0.660417	0.480556	grey
0	1530	0.664323	0.515741	0.660417	0.480556	grey
0	1531	0.663021	0.517593	0.659896	0.483333	grey
0	1532	0.661719	0.519444	0.658854	0.485185	grey
0	1533	0.660677	0.522222	0.657552	0.4875	grey
0	1534	0.661719	0.524074	0.657292	0.490741	grey
0	1535	0.663542	0.527315	0.658333	0.49537	grey
0	1536	0.664583	0.528241	0.659896	0.498148	grey
0	1537	0.664323	0.531482	0.660156	0.502778	grey
0	1538	0.663542	0.534259	0.659375	0.505556	grey
0	1539	0.664323	0.539352	0.658854	0.509259	grey
0	1540	0.663802	0.546759	0.658333	0.516204	grey
0	1541	0.663542	0.549074	0.658854	0.519907	grey
0	1542	0.66276	0.552315	0.658073	0.524074	grey
0	1543	0.663542	0.560648	0.657812	0.532407	grey
0	1544	0.665104	0.563426	0.658854	0.535185	grey
0	1545	0.666406	0.568981	0.659115	0.542593	grey
0	1546	0.667708	0.57037	0.660156	0.54537	grey
0	1547	0.666406	0.562963	0.657812	0.539352	grey
0	1548	0.664062	0.560648	0.659115	0.538426	grey
0	1549	0.663281	0.561111	0.659375	0.538426	grey
0	1550	0.663021	0.559259	0.659375	0.537037	grey
0	1551	0.664583	0.555556	0.659115	0.535648	grey
0	1552	0.66849	0.55	0.659896	0.533796	grey
0	1553	0.672396	0.550463	0.66224	0.538889	grey
0	1556	0.673698	0.550926	0.6625	0.538426	grey
0	1557	0.671875	0.555556	0.659896	0.540741	grey
0	1558	0.670052	0.562963	0.658073	0.544907	grey
0	1559	0.667448	0.571296	0.657552	0.549537	grey
0	1560	0.667448	0.573148	0.657812	0.550926	grey
0	1561	0.667708	0.573148	0.658073	0.550463	grey
0	1562	0.66849	0.571296	0.658594	0.550463	grey
0	1563	0.66849	0.572222	0.658594	0.550463	grey
0	1564	0.66849	0.572222	0.658333	0.550463	grey
0	1565	0.670313	0.572222	0.659375	0.551852	grey
0	1566	0.669792	0.576852	0.659115	0.553704	grey
0	1567	0.669531	0.578704	0.658854	0.555093	grey
0	1568	0.670573	0.58287	0.659896	0.560185	grey
0	1569	0.671094	0.590741	0.660156	0.567593	grey
0	1570	0.674479	0.59537	0.661719	0.575926	grey
0	1571	0.677604	0.599074	0.663281	0.581944	grey
0	1572	0.678906	0.602778	0.665365	0.586111	grey
0	1573	0.677865	0.605093	0.664844	0.587963	grey
0	1574	0.680729	0.608796	0.667188	0.593056	grey
0	1575	0.683073	0.614815	0.66849	0.596759	grey
0	1576	0.684635	0.613889	0.670052	0.600926	grey
0	1577	0.686719	0.60787	0.672135	0.598611	grey
0	1578	0.686719	0.607407	0.672656	0.598611	grey
0	1579	0.690365	0.602778	0.675	0.602778	grey
0	1580	0.689844	0.610185	0.67474	0.605556	grey
0	1581	0.688542	0.616667	0.673698	0.608333	grey
0	1582	0.689323	0.625	0.674479	0.609259	grey
0	1583	0.688281	0.619444	0.67474	0.607407	grey
0	1584	0.684896	0.609722	0.673698	0.600463	grey
0	1585	0.682031	0.604167	0.672135	0.596759	grey
0	1586	0.68099	0.595833	0.670833	0.598611	grey
0	1587	0.679688	0.594907	0.670052	0.598611	grey
0	1588	0.678646	0.596296	0.669271	0.598148	grey
0	1589	0.677344	0.601389	0.66849	0.596759	grey
0	1590	0.677604	0.602778	0.66849	0.597222	grey
0	1591	0.679427	0.60463	0.669531	0.599074	grey
0	1592	0.679427	0.60463	0.670052	0.598611	grey
0	1593	0.68151	0.602778	0.670833	0.599537	grey
0	1594	0.684375	0.604167	0.671875	0.600463	grey
0	1595	0.68724	0.608796	0.673437	0.606481	grey
0	1596	0.690104	0.618981	0.67474	0.612037	grey
0	1597	0.691406	0.623611	0.675781	0.610185	grey
0	1598	0.691406	0.626389	0.676042	0.611111	grey
0	1599	0.691927	0.631019	0.675781	0.613889	grey
0	1600	0.69401	0.632407	0.677604	0.617593	grey
0	1601	0.697656	0.635185	0.68125	0.618981	grey
0	1602	0.69974	0.637037	0.684115	0.623148	grey
0	1603	0.703125	0.639352	0.686979	0.626852	grey
0	1604	0.70651	0.640741	0.689062	0.630093	grey
0	1605	0.708333	0.643056	0.690365	0.634722	grey
0	1606	0.710417	0.643981	0.692448	0.638889	grey
0	1607	0.715365	0.644444	0.697656	0.641204	grey
0	1608	0.721094	0.646759	0.702083	0.644907	grey
0	1609	0.72526	0.647222	0.70651	0.644907	grey
0	1610	0.728906	0.648611	0.709375	0.646296	grey
0	1611	0.732813	0.65	0.713021	0.648611	grey
0	1612	0.736198	0.648611	0.716406	0.648611	grey
0	1613	0.739583	0.647685	0.720312	0.649074	grey
0	1614	0.743229	0.647685	0.723177	0.65	grey
0	1615	0.745833	0.647685	0.727604	0.649537	grey
0	1616	0.749479	0.646759	0.733854	0.647222	grey
0	1617	0.751562	0.646296	0.735937	0.647222	grey
0	1618	0.75651	0.645833	0.738281	0.648611	grey
0	1619	0.760156	0.643981	0.740625	0.649537	grey
0	1620	0.761979	0.644444	0.742969	0.649074	grey
0	1621	0.764583	0.64213	0.746094	0.647222	grey
0	1622	0.76875	0.638889	0.748958	0.646296	grey
0	1623	0.771615	0.639352	0.752083	0.647222	grey
0	1624	0.774219	0.637963	0.753906	0.646296	grey
0	1625	0.777083	0.637037	0.756771	0.645833	grey
0	1626	0.780208	0.630556	0.760677	0.643519	grey
0	1627	0.78151	0.628704	0.7625	0.642593	grey
0	1628	0.782292	0.628241	0.76276	0.641667	grey
0	1629	0.782031	0.628704	0.7625	0.641667	grey
0	1630	0.782552	0.625926	0.76276	0.640278	grey
0	1631	0.783073	0.619907	0.765104	0.640741	grey
0	1632	0.783594	0.616667	0.767187	0.637037	grey
0	1633	0.785417	0.614352	0.771354	0.637963	grey
0	1634	0.788281	0.613889	0.773698	0.6375	grey
0	1635	0.790885	0.608796	0.777083	0.633796	grey
0	1636	0.791406	0.604167	0.779427	0.627778	grey
0	1637	0.79401	0.604167	0.783073	0.627778	grey
0	1638	0.796354	0.596759	0.785937	0.621759	grey
0	1639	0.797917	0.589815	0.7875	0.615741	grey
0	1640	0.79974	0.585185	0.789844	0.613426	grey
0	1641	0.800781	0.582407	0.791146	0.611111	grey
0	1642	0.803125	0.581019	0.79349	0.609259	grey
0	1643	0.803906	0.57963	0.794271	0.609259	grey
0	1644	0.804167	0.581944	0.795313	0.609722	grey
0	1645	0.804688	0.581019	0.796875	0.608796	grey
0	1646	0.805469	0.577778	0.798177	0.605093	grey
0	1647	0.805729	0.576389	0.798698	0.60463	grey
0	1648	0.804688	0.574537	0.79974	0.602315	grey
0	1649	0.803906	0.575463	0.798958	0.601389	grey
0	1650	0.805729	0.580093	0.798698	0.602315	grey
0	1651	0.80599	0.580556	0.797917	0.602315	grey
0	1652	0.804948	0.581019	0.797656	0.602315	grey
0	1653	0.802865	0.581019	0.798437	0.602315	grey
0	1654	0.798437	0.575	0.798437	0.599074	grey
0	1655	0.796875	0.575926	0.797135	0.601389	grey
0	1656	0.797917	0.576389	0.797135	0.601389	grey
0	1657	0.797656	0.577778	0.796875	0.602315	grey
0	1658	0.797396	0.577778	0.796354	0.603241	grey
0	1659	0.796875	0.578704	0.795573	0.603241	grey
0	1660	0.797135	0.578241	0.795833	0.603241	grey
0	1661	0.797135	0.578704	0.795833	0.604167	grey
0	1662	0.798437	0.579167	0.796094	0.604167	grey
0	1663	0.803646	0.578241	0.798177	0.60787	grey
0	1664	0.804427	0.573148	0.799479	0.605093	grey
0	1665	0.80651	0.568519	0.801823	0.601389	grey
0	1666	0.808594	0.558333	0.804167	0.593056	grey
0	1667	0.809896	0.549074	0.804167	0.581019	grey
0	1668	0.810156	0.540278	0.804167	0.569444	grey
0	1669	0.810938	0.535185	0.804948	0.563889	grey
0	1670	0.810156	0.521759	0.808854	0.556481	grey
0	1671	0.809375	0.517593	0.809896	0.559722	grey
0	1672	0.809896	0.506481	0.811458	0.546296	grey
0	1673	0.809375	0.496296	0.811979	0.536574	grey
0	1674	0.809635	0.489352	0.813021	0.528241	grey
0	1675	0.807292	0.477315	0.811979	0.514352	grey
0	1676	0.807031	0.466204	0.808594	0.502778	grey
0	1677	0.804427	0.455093	0.808854	0.490741	grey
0	1678	0.802083	0.446759	0.808073	0.483796	grey
0	1679	0.796615	0.436574	0.805208	0.468981	grey
0	1680	0.79401	0.427778	0.804167	0.456944	grey
0	1681	0.789323	0.419444	0.801562	0.445833	grey
0	1682	0.785156	0.4125	0.798698	0.437037	grey
0	1683	0.780469	0.408796	0.794531	0.42963	grey
0	1684	0.778385	0.406019	0.794271	0.422685	grey
0	1685	0.776042	0.403704	0.792448	0.419907	grey
0	1686	0.771094	0.401389	0.788281	0.415741	grey
0	1687	0.766667	0.396296	0.785417	0.410185	grey
0	1688	0.760677	0.393056	0.780208	0.406481	grey
0	1689	0.755729	0.390278	0.776042	0.400463	grey
0	1690	0.750521	0.385648	0.771094	0.396296	grey
0	1691	0.746354	0.385185	0.767969	0.391667	grey
0	1692	0.741406	0.385648	0.763021	0.387963	grey
0	1693	0.7375	0.381944	0.758594	0.38287	grey
0	1694	0.732292	0.382407	0.752604	0.380556	grey
0	1695	0.728906	0.381019	0.748698	0.380093	grey
0	1696	0.72474	0.381944	0.744271	0.377315	grey
0	1697	0.720573	0.384259	0.738802	0.376389	grey
0	1698	0.715365	0.385185	0.73151	0.375	grey
0	1699	0.7125	0.383796	0.727604	0.375	grey
0	1700	0.708594	0.387037	0.722135	0.377778	grey
0	1701	0.70625	0.387963	0.719531	0.377778	grey
0	1702	0.703646	0.389815	0.716406	0.37963	grey
0	1703	0.702604	0.390278	0.715104	0.380556	grey
0	1704	0.703125	0.391667	0.714844	0.381481	grey
0	1705	0.702344	0.383333	0.713021	0.377778	grey
0	1706	0.707292	0.38287	0.715365	0.376852	grey
0	1707	0.711198	0.385185	0.716406	0.378704	grey
0	1708	0.711979	0.385185	0.716927	0.378241	grey
0	1709	0.7125	0.390278	0.716667	0.381019	grey
0	1710	0.709896	0.393519	0.715625	0.38287	grey
0	1711	0.70599	0.396296	0.714323	0.384259	grey
0	1712	0.702083	0.397685	0.711979	0.385185	grey
0	1713	0.696615	0.398148	0.707812	0.385185	grey
0	1714	0.692708	0.398148	0.704687	0.386111	grey
0	1715	0.690625	0.401852	0.702344	0.388426	grey
0	1716	0.68776	0.405093	0.698698	0.390278	grey
0	1717	0.684635	0.410648	0.695573	0.393056	grey
0	1718	0.683854	0.414352	0.694271	0.394907	grey
0	1719	0.682031	0.416667	0.692969	0.397685	grey
0	1720	0.678646	0.423611	0.688802	0.401389	grey
0	1721	0.674219	0.432407	0.683333	0.408333	grey
0	1722	0.672396	0.4375	0.679948	0.4125	grey
0	1723	0.672656	0.442593	0.678385	0.416667	grey
0	1724	0.669271	0.44537	0.675781	0.418056	grey
0	1725	0.667969	0.453704	0.674219	0.425926	grey
0	1726	0.666146	0.460648	0.672135	0.428704	grey
0	1727	0.664844	0.463426	0.670833	0.435185	grey
0	1728	0.664583	0.468519	0.66849	0.438426	grey
0	1729	0.664323	0.472222	0.668229	0.440278	grey
0	1730	0.661719	0.477315	0.666406	0.446296	grey
0	1731	0.661198	0.482407	0.665365	0.45	grey
0	1732	0.661979	0.487037	0.664583	0.452778	grey
0	1733	0.663021	0.488889	0.664323	0.453241	grey
0	1734	0.664583	0.494444	0.664844	0.456481	grey
0	1735	0.659896	0.498148	0.661458	0.458796	grey
0	1736	0.659896	0.501852	0.660156	0.461111	grey
0	1737	0.661458	0.506481	0.660937	0.465741	grey
0	1738	0.660937	0.510185	0.659375	0.469907	grey
0	1739	0.660937	0.517593	0.658073	0.47963	grey
0	1740	0.661458	0.528241	0.657292	0.489815	grey
0	1741	0.661458	0.536574	0.65599	0.498148	grey
0	1742	0.6625	0.547685	0.65625	0.508333	grey
0	1743	0.663542	0.556944	0.656771	0.51713	grey
0	1744	0.664062	0.563889	0.656771	0.524074	grey
0	1745	0.666406	0.571296	0.660677	0.537037	grey
0	1746	0.668229	0.574537	0.661719	0.54213	grey
0	1747	0.667969	0.575926	0.661458	0.544907	grey
0	1748	0.66875	0.580093	0.661979	0.552315	grey
0	1749	0.670052	0.582407	0.663281	0.557407	grey
0	1750	0.671354	0.58287	0.664844	0.559722	grey
0	1751	0.669792	0.57963	0.664583	0.556944	grey
0	1752	0.666406	0.57963	0.66224	0.556019	grey
0	1753	0.666406	0.57963	0.66276	0.556944	grey
0	1754	0.667188	0.583333	0.663281	0.559259	grey
0	1755	0.667448	0.584259	0.663281	0.560648	grey
0	1756	0.66901	0.584722	0.664323	0.560648	grey
0	1757	0.669792	0.5875	0.665104	0.564352	grey
0	1758	0.671354	0.588889	0.663802	0.568981	grey
0	1759	0.672656	0.592593	0.663542	0.572685	grey
0	1760	0.672656	0.594907	0.663802	0.575463	grey
0	1760	0.677604	0.538889	0.690625	0.539352	grey
0	1761	0.67474	0.598611	0.665365	0.57963	grey
0	1762	0.677604	0.603704	0.668229	0.588426	grey
0	1763	0.682292	0.606019	0.66901	0.593056	grey
0	1764	0.685417	0.614352	0.670052	0.601852	grey
0	1765	0.688542	0.618519	0.672135	0.606481	grey
0	1766	0.688802	0.619907	0.672917	0.605556	grey
0	1767	0.688021	0.622685	0.672656	0.608796	grey
0	1768	0.688281	0.622685	0.673698	0.608333	grey
0	1769	0.686458	0.621296	0.672135	0.607407	grey
0	1770	0.685938	0.619907	0.671354	0.608333	grey
0	1771	0.686198	0.623611	0.671615	0.608796	grey
0	1772	0.689323	0.625	0.673958	0.610185	grey
0	1773	0.69349	0.624537	0.677865	0.611111	grey
0	1774	0.695833	0.628704	0.68125	0.614352	grey
0	1775	0.696615	0.634722	0.682031	0.619444	grey
0	1776	0.697135	0.636574	0.681771	0.619907	grey
0	1777	0.697135	0.637963	0.682031	0.620833	grey
0	1778	0.695312	0.639815	0.68125	0.621296	grey
0	1779	0.69349	0.639815	0.681771	0.618981	grey
0	1780	0.690625	0.637037	0.682813	0.615278	grey
0	1781	0.690885	0.63287	0.683854	0.613426	grey
0	1782	0.689583	0.631944	0.683073	0.613889	grey
0	1783	0.689323	0.62963	0.682813	0.612037	grey
0	1784	0.689583	0.627315	0.682552	0.611574	grey
0	1785	0.691146	0.624074	0.68151	0.612037	grey
0	1786	0.691927	0.618056	0.682031	0.610648	grey
0	1787	0.690885	0.613889	0.680469	0.612037	grey
0	1788	0.689844	0.613889	0.680469	0.608796	grey
0	1789	0.691406	0.615278	0.680729	0.606481	grey
0	1790	0.69401	0.619444	0.682552	0.611111	grey
0	1791	0.698438	0.625463	0.685938	0.618056	grey
0	1792	0.701042	0.628704	0.686458	0.624537	grey
0	1793	0.702604	0.634259	0.68776	0.629167	grey
0	1794	0.70599	0.643519	0.691146	0.631481	grey
0	1795	0.710677	0.644444	0.69401	0.637963	grey
0	1796	0.715885	0.643981	0.699479	0.639815	grey
0	1797	0.71875	0.644907	0.701042	0.639815	grey
0	1798	0.720312	0.648148	0.702865	0.642593	grey
0	1799	0.723698	0.646296	0.70599	0.643981	grey
0	1800	0.728385	0.647222	0.710156	0.644907	grey
0	1801	0.731771	0.647685	0.713021	0.646296	grey
0	1802	0.733333	0.648148	0.714583	0.648148	grey
0	1803	0.736458	0.65	0.717708	0.649074	grey
0	1804	0.740885	0.650926	0.722135	0.65	grey
0	1805	0.744271	0.647685	0.72474	0.648611	grey
0	1806	0.746875	0.646296	0.727604	0.648611	grey
0	1807	0.747917	0.646296	0.731771	0.647685	grey
0	1808	0.75	0.648611	0.733594	0.649537	grey
0	1809	0.752083	0.648611	0.735937	0.649537	grey
0	1810	0.753646	0.649537	0.736979	0.65	grey
0	1811	0.755208	0.650463	0.739844	0.650463	grey
0	1812	0.759635	0.647222	0.74349	0.649074	grey
0	1813	0.761719	0.647222	0.746615	0.649074	grey
0	1814	0.765104	0.64213	0.748177	0.647222	grey
0	1815	0.76875	0.636574	0.750781	0.644907	grey
0	1816	0.770312	0.634722	0.752344	0.644444	grey
0	1817	0.771875	0.632407	0.755208	0.642593	grey
0	1818	0.773698	0.633333	0.757031	0.64213	grey
0	1819	0.773958	0.633796	0.757292	0.643519	grey
0	1820	0.77474	0.633796	0.758333	0.643519	grey
0	1821	0.776302	0.63287	0.759635	0.643056	grey
0	1822	0.777865	0.631019	0.761198	0.64213	grey
0	1823	0.779167	0.629167	0.7625	0.640741	grey
0	1824	0.779948	0.623148	0.763281	0.639815	grey
0	1825	0.779948	0.61713	0.767187	0.639815	grey
0	1826	0.78151	0.610185	0.76849	0.634722	grey
0	1827	0.782031	0.610185	0.769271	0.634722	grey
0	1828	0.782292	0.613426	0.769271	0.6375	grey
0	1829	0.784375	0.611111	0.772396	0.634722	grey
0	1830	0.78776	0.60787	0.776563	0.630556	grey
0	1831	0.790104	0.609259	0.778385	0.631944	grey
0	1832	0.792448	0.60787	0.779948	0.630556	grey
0	1833	0.79375	0.606481	0.78151	0.628704	grey
0	1834	0.794531	0.599074	0.782292	0.625	grey
0	1835	0.792188	0.594907	0.782812	0.619444	grey
0	1836	0.791146	0.59213	0.783594	0.615278	grey
0	1837	0.789583	0.587037	0.784635	0.613426	grey
0	1838	0.788542	0.585648	0.785677	0.612963	grey
0	1839	0.78724	0.581944	0.786458	0.612037	grey
0	1840	0.786458	0.579167	0.786719	0.608796	grey
0	1841	0.784115	0.57963	0.783854	0.606481	grey
0	1842	0.779688	0.580556	0.78151	0.614352	grey
0	1843	0.779688	0.586574	0.782292	0.614815	grey
0	1844	0.776563	0.591667	0.78125	0.619907	grey
0	1845	0.774479	0.599537	0.781771	0.622685	grey
0	1846	0.772917	0.603704	0.780469	0.624537	grey
0	1847	0.771615	0.60463	0.779948	0.625463	grey
0	1848	0.76901	0.605093	0.779167	0.625926	grey
0	1849	0.768229	0.606481	0.778646	0.626389	grey
0	1850	0.76849	0.606019	0.777083	0.625463	grey
0	1851	0.768229	0.605556	0.776042	0.624537	grey
0	1852	0.766146	0.603704	0.773177	0.624074	grey
0	1853	0.764583	0.604167	0.771094	0.625463	grey
0	1854	0.761979	0.602315	0.769271	0.623611	grey
0	1855	0.760938	0.600463	0.76875	0.622685	grey
0	1856	0.748177	0.593982	0.761198	0.600463	grey
0	1857	0.740365	0.493981	0.757552	0.469907	salmon
0	1858	0.740625	0.49213	0.759115	0.475926	grey
0	1859	0.739844	0.490278	0.760156	0.474074	grey
0	1860	0.739062	0.489815	0.759896	0.474537	grey
0	1861	0.738542	0.489352	0.759896	0.476852	grey
0	1862	0.7375	0.486111	0.758854	0.478704	grey
0	1863	0.733073	0.483333	0.755469	0.478704	grey
0	1864	0.730729	0.482407	0.753385	0.47963	grey
0	1865	0.728125	0.481944	0.751042	0.477778	grey
0	1866	0.726562	0.480093	0.748958	0.476852	grey
0	1867	0.725	0.479167	0.747135	0.477315	grey
0	1868	0.722656	0.476389	0.744792	0.475926	grey
0	1869	0.720833	0.465741	0.741667	0.474537	grey
0	1870	0.720052	0.452778	0.73724	0.46713	grey
0	1871	0.717969	0.439815	0.733073	0.458333	grey
0	1872	0.716146	0.431481	0.729427	0.451389	grey
0	1873	0.713542	0.424537	0.727083	0.443519	grey
0	1874	0.708333	0.417593	0.722135	0.436111	grey
0	1875	0.703906	0.414815	0.718229	0.431019	grey
0	1876	0.69974	0.409259	0.714063	0.427778	grey
0	1877	0.697135	0.403704	0.710156	0.421759	grey
0	1878	0.695052	0.403704	0.708073	0.418981	grey
0	1880	0.688021	0.412037	0.703125	0.418981	grey
0	1881	0.683854	0.410185	0.698177	0.421759	grey
0	1883	0.686719	0.414352	0.696094	0.414352	grey
0	1884	0.688021	0.412963	0.695052	0.412963	grey
0	1894	0.692187	0.402778	0.692448	0.399537	grey
0	1895	0.692187	0.402315	0.692448	0.399074	grey
0	1896	0.692187	0.402315	0.692448	0.398611	grey
0	1897	0.692187	0.402315	0.692708	0.399074	grey
0	1898	0.684896	0.406481	0.690104	0.4	grey
0	1899	0.683073	0.413889	0.690104	0.401389	grey
0	1900	0.680729	0.417593	0.688021	0.404167	grey
0	1901	0.679688	0.425463	0.685156	0.407407	grey
0	1902	0.676823	0.43287	0.683594	0.413426	grey
0	1903	0.674219	0.437963	0.68151	0.416667	grey
0	1904	0.671354	0.44213	0.678646	0.418981	grey
0	1905	0.669531	0.443981	0.676042	0.419444	grey
0	1906	0.666927	0.450463	0.674219	0.427315	grey
0	1907	0.667188	0.455556	0.673177	0.431944	grey
0	1908	0.666927	0.463426	0.670052	0.435185	grey
0	1909	0.665104	0.474537	0.667448	0.441204	grey
0	1910	0.663542	0.480093	0.665365	0.44537	grey
0	1911	0.6625	0.490741	0.663281	0.455093	grey
0	1912	0.660937	0.5	0.661458	0.463426	grey
0	1913	0.661458	0.505556	0.661458	0.467593	grey
0	1914	0.661979	0.508333	0.661719	0.471296	grey
0	1915	0.6625	0.514815	0.661458	0.47963	grey
0	1916	0.664583	0.51713	0.661458	0.48287	grey
0	1917	0.666667	0.51713	0.6625	0.483333	grey
0	1918	0.669271	0.514815	0.663802	0.48287	grey
0	1919	0.671615	0.514815	0.664844	0.48287	grey
0	1920	0.670313	0.518056	0.664323	0.4875	grey
0	1921	0.665104	0.530556	0.660156	0.494444	grey
0	1922	0.6625	0.538426	0.658073	0.503704	grey
0	1923	0.66224	0.541667	0.658073	0.505556	grey
0	1924	0.663281	0.549074	0.658854	0.511111	grey
0	1925	0.663802	0.555093	0.660156	0.520833	grey
0	1926	0.665625	0.560185	0.660156	0.52963	grey
0	1927	0.665104	0.568056	0.660156	0.537037	grey
0	1928	0.667708	0.570833	0.661458	0.541204	grey
0	1929	0.669792	0.56713	0.66224	0.540278	grey
0	1930	0.672656	0.566204	0.661719	0.542593	grey
0	1931	0.675521	0.562037	0.661719	0.541204	grey
0	1932	0.672135	0.556481	0.660937	0.531482	grey
0	1933	0.670052	0.55	0.660677	0.525	grey
0	1934	0.668229	0.546296	0.658594	0.523148	grey
0	1935	0.669792	0.539815	0.658333	0.520833	grey
0	1936	0.672656	0.533796	0.658333	0.516204	grey
0	1937	0.672135	0.53287	0.658333	0.515741	grey
0	1938	0.672396	0.533796	0.658333	0.515741	grey
0	1939	0.672917	0.531482	0.659635	0.513426	grey
0	1940	0.673958	0.52963	0.660417	0.5125	grey
0	1941	0.673177	0.518981	0.660417	0.510185	grey
0	1941	0.67526	0.531944	0.692708	0.541667	grey
0	1942	0.673177	0.5125	0.661979	0.506481	grey
0	1942	0.675781	0.535185	0.691667	0.543519	grey
0	1943	0.672396	0.507407	0.661719	0.504167	grey
0	1943	0.676042	0.537963	0.691927	0.543519	grey
0	1944	0.672656	0.502778	0.660677	0.502778	grey
0	1944	0.675781	0.5375	0.691667	0.543981	grey
0	1945	0.672396	0.500463	0.660156	0.501852	grey
0	1945	0.675781	0.537963	0.691406	0.544444	grey
0	1946	0.672917	0.502315	0.660417	0.501852	grey
0	1946	0.676042	0.5375	0.691667	0.543981	grey
0	1947	0.673958	0.506481	0.661719	0.50463	grey
0	1947	0.676562	0.537963	0.691667	0.543519	grey
0	1948	0.673958	0.516204	0.661198	0.511111	grey
0	1948	0.676042	0.535648	0.691927	0.543056	grey
0	1949	0.672396	0.537037	0.659115	0.525463	grey
0	1950	0.66875	0.544444	0.659375	0.525463	grey
0	1951	0.665885	0.552315	0.658073	0.532407	grey
0	1952	0.664844	0.560648	0.659375	0.537037	grey
0	1953	0.666406	0.566667	0.660677	0.542593	grey
0	1954	0.666406	0.573148	0.660937	0.548148	grey
0	1955	0.667188	0.577778	0.661198	0.551852	grey
0	1956	0.667708	0.578704	0.661719	0.553704	grey
0	1957	0.668229	0.582407	0.661458	0.557407	grey
0	1958	0.669271	0.586574	0.661198	0.562037	grey
0	1959	0.672396	0.587963	0.661979	0.565741	grey
0	1960	0.671094	0.590278	0.66224	0.567593	grey
0	1961	0.670833	0.593518	0.663021	0.569907	grey
0	1962	0.672396	0.596296	0.66276	0.576389	grey
0	1963	0.674219	0.599074	0.663802	0.578704	grey
0	1964	0.678385	0.602315	0.666406	0.586574	grey
0	1965	0.681771	0.606019	0.667448	0.593982	grey
0	1966	0.682552	0.609722	0.66849	0.597685	grey
0	1967	0.683333	0.613889	0.66875	0.6	grey
0	1968	0.68724	0.618981	0.670573	0.607407	grey
0	1969	0.688802	0.622685	0.672656	0.608796	grey
0	1970	0.689844	0.621759	0.674219	0.607407	grey
0	1971	0.690625	0.622222	0.675521	0.606944	grey
0	1972	0.693229	0.620833	0.677344	0.608333	grey
0	1973	0.695833	0.622685	0.680469	0.608333	grey
0	1974	0.698698	0.622685	0.683333	0.608796	grey
0	1975	0.698177	0.619907	0.682813	0.608333	grey
0	1976	0.698438	0.61713	0.683594	0.605093	grey
0	1977	0.698438	0.618056	0.683594	0.605556	grey
0	1978	0.698177	0.618981	0.683594	0.605556	grey
0	1979	0.698438	0.61713	0.683594	0.60463	grey
0	1980	0.698438	0.61713	0.683594	0.60463	grey
0	1981	0.698177	0.61713	0.683594	0.605093	grey
0	1982	0.697656	0.616667	0.683333	0.60463	grey
0	1983	0.698698	0.614352	0.683333	0.605093	grey
0	1984	0.698698	0.614352	0.683333	0.605093	grey
0	1985	0.698438	0.614815	0.682292	0.606944	grey
0	1986	0.697396	0.616667	0.681771	0.609722	grey
0	1987	0.697396	0.619907	0.682031	0.609259	grey
0	1988	0.697396	0.624074	0.682031	0.611574	grey
0	1989	0.696354	0.626852	0.680469	0.612963	grey
0	1990	0.696094	0.631944	0.680729	0.615278	grey
0	1991	0.698958	0.634259	0.683333	0.618056	grey
0	1992	0.701563	0.638426	0.685417	0.622685	grey
0	1993	0.703125	0.640741	0.686979	0.625463	grey
0	1994	0.704167	0.640278	0.688802	0.625926	grey
0	1995	0.675	0.537963	0.68776	0.539815	grey
0	1995	0.708073	0.640741	0.691927	0.629167	grey
0	1996	0.675	0.538426	0.688281	0.540278	grey
0	1996	0.710417	0.64213	0.69349	0.63287	grey
0	1997	0.713281	0.643519	0.695573	0.638426	grey
0	1998	0.713802	0.64537	0.697135	0.637963	grey
0	1999	0.716667	0.646296	0.699479	0.640278	grey
0	2000	0.719531	0.644907	0.702083	0.640278	grey
0	2001	0.722135	0.647222	0.704687	0.643056	grey
0	2002	0.726042	0.647685	0.707292	0.643981	grey
0	2003	0.727344	0.647685	0.708073	0.644444	grey
0	2004	0.728385	0.648148	0.708854	0.644907	grey
0	2005	0.729427	0.647222	0.709635	0.644907	grey
0	2006	0.730469	0.647685	0.711198	0.646296	grey
0	2007	0.734635	0.647222	0.714844	0.647222	grey
0	2008	0.736458	0.645833	0.716927	0.646759	grey
0	2009	0.738542	0.64537	0.71901	0.647685	grey
0	2010	0.740104	0.644444	0.721354	0.647685	grey
0	2011	0.741146	0.643981	0.724219	0.645833	grey
0	2012	0.741927	0.643056	0.725781	0.644907	grey
0	2013	0.741146	0.642593	0.725521	0.644444	grey
0	2014	0.741146	0.643056	0.725521	0.644444	grey
0	2015	0.740885	0.643056	0.725781	0.643981	grey
0	2016	0.740365	0.643519	0.725521	0.644444	grey
0	2017	0.740365	0.643519	0.725521	0.643981	grey
0	2018	0.740365	0.643981	0.725	0.644444	grey
0	2019	0.739844	0.642593	0.72526	0.643981	grey
0	2020	0.740104	0.642593	0.72526	0.643981	grey
0	2021	0.740104	0.643519	0.725	0.643981	grey
0	2022	0.739583	0.64213	0.72474	0.643981	grey
0	2023	0.739583	0.641667	0.725	0.643056	grey
0	2024	0.739844	0.642593	0.725	0.643981	grey
0	2025	0.739323	0.642593	0.72474	0.643981	grey
0	2026	0.739583	0.641667	0.72474	0.643519	grey
0	2027	0.739583	0.64213	0.72474	0.643981	grey
0	2028	0.740104	0.642593	0.72526	0.643981	grey
0	2029	0.739583	0.641667	0.72474	0.643981	grey
0	2030	0.739323	0.641667	0.72474	0.643519	grey
0	2031	0.739844	0.640741	0.72474	0.643519	grey
0	2032	0.739844	0.641204	0.72474	0.643981	grey
0	2033	0.739323	0.641667	0.72474	0.644444	grey
0	2034	0.739323	0.640741	0.72474	0.643981	grey
0	2035	0.739323	0.641667	0.72474	0.643981	grey
0	2036	0.739323	0.640741	0.72474	0.644907	grey
0	2037	0.739323	0.640741	0.72474	0.643981	grey
0	2038	0.739323	0.641667	0.72474	0.643981	grey
0	2039	0.739323	0.641667	0.72474	0.644907	grey
0	2040	0.739323	0.641667	0.72474	0.644444	grey
0	2041	0.739323	0.641667	0.724479	0.644444	grey
0	2042	0.739323	0.641667	0.72474	0.644907	grey
0	2043	0.739323	0.641667	0.72474	0.644444	grey
0	2044	0.739323	0.641667	0.724479	0.644444	grey
0	2045	0.739062	0.641667	0.724479	0.644444	grey
0	2046	0.739062	0.641204	0.724479	0.644444	grey
0	2047	0.739323	0.641667	0.724479	0.644444	grey
0	2048	0.739062	0.641667	0.724479	0.644907	grey
0	2049	0.739062	0.641667	0.724479	0.644444	grey
0	2050	0.739062	0.641204	0.724479	0.644907	grey
0	2051	0.738802	0.641667	0.724479	0.644444	grey
0	2052	0.738802	0.641204	0.724219	0.644444	grey
0	2053	0.738802	0.640741	0.724219	0.644444	grey
0	2054	0.739062	0.641667	0.724219	0.644907	grey
0	2055	0.738802	0.641204	0.724219	0.644444	grey
0	2056	0.738802	0.641204	0.724219	0.644444	grey
0	2057	0.739062	0.641667	0.724219	0.644907	grey
0	2058	0.738802	0.641204	0.724479	0.644444	grey
0	2059	0.738802	0.641204	0.724219	0.644444	grey
0	2060	0.738802	0.641667	0.724219	0.644907	grey
0	2061	0.738802	0.640278	0.724219	0.644444	grey
0	2062	0.738802	0.641204	0.724219	0.644907	grey
0	2063	0.738802	0.641667	0.724219	0.644907	grey
0	2064	0.738802	0.641204	0.724219	0.644444	grey
0	2065	0.738802	0.641204	0.724219	0.644444	grey
0	2066	0.738802	0.641204	0.724219	0.64537	grey
0	2067	0.738802	0.641204	0.724219	0.644444	grey
0	2068	0.738802	0.641204	0.723958	0.644907	grey
0	2069	0.738802	0.64213	0.724219	0.644907	grey
0	2070	0.738802	0.641204	0.724479	0.643981	grey
0	2071	0.738802	0.64213	0.723958	0.644444	grey
0	2072	0.738542	0.64213	0.724219	0.644907	grey
0	2073	0.738281	0.641204	0.723958	0.644444	grey
0	2074	0.738281	0.64213	0.723958	0.644907	grey
0	2075	0.738281	0.64213	0.723958	0.644907	grey
0	2076	0.738281	0.64213	0.723958	0.644444	grey
0	2077	0.738281	0.64213	0.723958	0.644444	grey
0	2078	0.738542	0.64213	0.724219	0.644907	grey
0	2079	0.738281	0.64213	0.723958	0.644907	grey
0	2080	0.738542	0.64213	0.723958	0.644907	grey
0	2081	0.738542	0.64213	0.724219	0.644907	grey
0	2082	0.738281	0.64213	0.723958	0.644907	grey
0	2083	0.738281	0.64213	0.723958	0.644907	grey
0	2084	0.738281	0.64213	0.723958	0.644907	grey
0	2085	0.738281	0.64213	0.723958	0.644444	grey
0	2086	0.738281	0.64213	0.723958	0.644907	grey
0	2087	0.738281	0.64213	0.723958	0.644907	grey
0	2088	0.738281	0.64213	0.723958	0.644444	grey
0	2089	0.738542	0.64213	0.723958	0.644444	grey
0	2090	0.738281	0.64213	0.723698	0.644907	grey
0	2091	0.738542	0.643056	0.723958	0.644444	grey
0	2092	0.738021	0.642593	0.723437	0.644444	grey
0	2093	0.73776	0.643056	0.723698	0.64537	grey
0	2094	0.738021	0.643056	0.723698	0.644444	grey
0	2095	0.738021	0.642593	0.723437	0.644907	grey
0	2096	0.73776	0.642593	0.723437	0.64537	grey
0	2097	0.738281	0.643056	0.723698	0.644907	grey
0	2098	0.7375	0.642593	0.723177	0.644907	grey
0	2099	0.7375	0.643519	0.723437	0.64537	grey
0	2100	0.73776	0.643056	0.723437	0.644444	grey
0	2101	0.73776	0.643981	0.723698	0.644444	grey
0	2102	0.7375	0.643056	0.723177	0.644907	grey
0	2103	0.73724	0.642593	0.723177	0.644444	grey
0	2104	0.738021	0.643519	0.723698	0.644444	grey
0	2105	0.7375	0.643519	0.723437	0.64537	grey
0	2106	0.73724	0.64213	0.723177	0.644444	grey
0	2107	0.73776	0.643519	0.723698	0.644907	grey
0	2108	0.73776	0.643519	0.723698	0.644907	grey
0	2109	0.73776	0.643519	0.723698	0.644907	grey
0	2110	0.7375	0.642593	0.723177	0.644907	grey
0	2111	0.738021	0.641204	0.723177	0.644907	grey
0	2112	0.738021	0.640741	0.723437	0.643981	grey
0	2113	0.738021	0.641204	0.723177	0.644444	grey
0	2114	0.738021	0.641667	0.723437	0.644907	grey
0	2115	0.738021	0.640741	0.723437	0.643519	grey
0	2116	0.738021	0.641667	0.723437	0.644444	grey
0	2117	0.738021	0.641667	0.723437	0.644444	grey
0	2118	0.738021	0.641667	0.723437	0.643981	grey
0	2119	0.73776	0.64213	0.723698	0.644444	grey
0	2120	0.738281	0.64213	0.723698	0.644444	grey
0	2121	0.73776	0.641667	0.723437	0.644444	grey
0	2122	0.738021	0.642593	0.723698	0.644444	grey
0	2123	0.738281	0.643056	0.723958	0.644444	grey
0	2124	0.738021	0.642593	0.723698	0.644444	grey
0	2125	0.73776	0.643519	0.723177	0.64537	grey
0	2126	0.73776	0.643519	0.723437	0.644907	grey
0	2127	0.738021	0.643056	0.723698	0.643981	grey
0	2128	0.738021	0.643519	0.723698	0.644444	grey
0	2129	0.738021	0.643519	0.723698	0.644907	grey
0	2130	0.73776	0.642593	0.723437	0.643981	grey
0	2131	0.73776	0.643056	0.723437	0.644907	grey
0	2132	0.73776	0.643056	0.723698	0.644907	grey
0	2133	0.7375	0.64213	0.723177	0.643981	grey
0	2134	0.73724	0.642593	0.723177	0.644907	grey
0	2135	0.7375	0.642593	0.723437	0.644907	grey
0	2136	0.73724	0.643519	0.723437	0.644444	grey
0	2137	0.73724	0.643519	0.723177	0.644907	grey
0	2138	0.736979	0.642593	0.723177	0.644907	grey
0	2139	0.73724	0.643519	0.723177	0.644444	grey
0	2140	0.73724	0.643981	0.723177	0.64537	grey
0	2141	0.736979	0.643056	0.723177	0.644444	grey
0	2142	0.736979	0.642593	0.723177	0.644444	grey
0	2143	0.73724	0.643981	0.723437	0.644907	grey
0	2144	0.73724	0.643981	0.723437	0.644907	grey
0	2145	0.73724	0.64213	0.723177	0.644444	grey
0	2146	0.73724	0.643056	0.723177	0.644907	grey
0	2147	0.73724	0.643056	0.723437	0.644907	grey
0	2148	0.73724	0.643519	0.723437	0.644907	grey
0	2149	0.736979	0.643519	0.722917	0.644907	grey
0	2150	0.73724	0.64213	0.722917	0.644444	grey
0	2151	0.73776	0.642593	0.723437	0.643981	grey
0	2152	0.7375	0.643519	0.723437	0.644907	grey
0	2153	0.73724	0.642593	0.723437	0.644444	grey
0	2154	0.73724	0.64213	0.722917	0.644444	grey
0	2155	0.73724	0.643056	0.723437	0.644444	grey
0	2156	0.73776	0.643056	0.723437	0.644444	grey
0	2157	0.73776	0.642593	0.723437	0.643981	grey
0	2158	0.7375	0.642593	0.723437	0.644907	grey
0	2159	0.73724	0.642593	0.723437	0.643981	grey
0	2160	0.73724	0.641667	0.723177	0.643981	grey
0	2161	0.7375	0.641667	0.723437	0.644444	grey
0	2162	0.73724	0.641667	0.723437	0.643981	grey
0	2163	0.7375	0.64213	0.723437	0.644444	grey
0	2164	0.7375	0.641667	0.723437	0.644444	grey
0	2165	0.7375	0.641667	0.723437	0.644444	grey
0	2166	0.73776	0.64213	0.723958	0.644444	grey
0	2167	0.73724	0.642593	0.723698	0.644444	grey
0	2168	0.73724	0.641667	0.723437	0.644444	grey
0	2169	0.73776	0.642593	0.723698	0.644444	grey
0	2170	0.73776	0.643519	0.723698	0.644444	grey
0	2171	0.73724	0.641667	0.723437	0.643981	grey
0	2172	0.73776	0.64213	0.723698	0.644444	grey
0	2173	0.73776	0.643056	0.723958	0.644444	grey
0	2174	0.73776	0.643056	0.723437	0.644907	grey
0	2175	0.738021	0.642593	0.723698	0.644444	grey
0	2176	0.7375	0.643056	0.723698	0.644444	grey
0	2177	0.7375	0.642593	0.723437	0.644444	grey
0	2178	0.73724	0.64213	0.723177	0.644907	grey
0	2179	0.73724	0.642593	0.723437	0.644444	grey
0	2180	0.73776	0.64213	0.723698	0.644444	grey
0	2181	0.738021	0.642593	0.723698	0.644444	grey
0	2182	0.738021	0.643981	0.723698	0.644444	grey
0	2183	0.7375	0.642593	0.723437	0.644444	grey
0	2184	0.7375	0.642593	0.723437	0.643981	grey
0	2185	0.73776	0.643056	0.723698	0.644444	grey
0	2186	0.738021	0.642593	0.723698	0.644444	grey
0	2187	0.73724	0.642593	0.723437	0.644444	grey
0	2188	0.73776	0.643056	0.723437	0.644444	grey
0	2189	0.73776	0.642593	0.723437	0.643981	grey
0	2190	0.738021	0.643519	0.723698	0.644444	grey
0	2191	0.73724	0.642593	0.723177	0.644907	grey
0	2192	0.73724	0.642593	0.723437	0.644444	grey
0	2193	0.73776	0.642593	0.723437	0.643981	grey
0	2194	0.73776	0.643056	0.723698	0.644444	grey
0	2195	0.73724	0.64213	0.723177	0.643981	grey
0	2196	0.73724	0.642593	0.723177	0.643981	grey
0	2197	0.73776	0.643056	0.723437	0.644907	grey
0	2198	0.73776	0.642593	0.723437	0.644444	grey
0	2199	0.7375	0.642593	0.723437	0.644444	grey
0	2200	0.73724	0.643056	0.723437	0.644907	grey
0	2201	0.7375	0.642593	0.723437	0.644444	grey
0	2202	0.73724	0.643056	0.723177	0.644444	grey
0	2203	0.736979	0.642593	0.723177	0.644907	grey
0	2204	0.73724	0.64213	0.723437	0.644444	grey
0	2205	0.7375	0.642593	0.723437	0.644444	grey
0	2206	0.73724	0.643519	0.723437	0.644444	grey
0	2207	0.73724	0.64213	0.723177	0.644444	grey
0	2208	0.73724	0.642593	0.723437	0.643981	grey
0	2209	0.73724	0.643519	0.723437	0.644907	grey
0	2210	0.7375	0.642593	0.723437	0.643981	grey
0	2211	0.73724	0.642593	0.723177	0.644444	grey
0	2212	0.73776	0.643056	0.723437	0.644907	grey
0	2213	0.73724	0.643056	0.723177	0.644444	grey
0	2214	0.7375	0.643056	0.723437	0.644444	grey
0	2215	0.73724	0.642593	0.722917	0.644444	grey
0	2216	0.7375	0.64213	0.723437	0.643981	grey
0	2217	0.7375	0.642593	0.722917	0.644444	grey
0	2218	0.73724	0.642593	0.723177	0.644907	grey
0	2219	0.73724	0.64213	0.723177	0.644444	grey
0	2220	0.73776	0.642593	0.723177	0.643981	grey
0	2221	0.73776	0.643519	0.723437	0.644907	grey
0	2222	0.7375	0.643056	0.723177	0.644907	grey
0	2223	0.73724	0.641667	0.723177	0.644444	grey
0	2224	0.73724	0.642593	0.723437	0.644444	grey
0	2225	0.7375	0.64213	0.723437	0.643981	grey
0	2226	0.73776	0.642593	0.723177	0.644444	grey
0	2227	0.73724	0.64213	0.723177	0.644444	grey
0	2228	0.73724	0.641667	0.723437	0.643981	grey
0	2229	0.73724	0.64213	0.723437	0.643981	grey
0	2230	0.73776	0.642593	0.723437	0.643981	grey
0	2231	0.73724	0.64213	0.723437	0.643981	grey
0	2232	0.736979	0.641667	0.722917	0.644444	grey
0	2233	0.73724	0.641667	0.723177	0.643981	grey
0	2234	0.73724	0.64213	0.723437	0.644444	grey
0	2235	0.73776	0.642593	0.723177	0.644444	grey
0	2236	0.7375	0.642593	0.723177	0.644444	grey
0	2237	0.736719	0.64213	0.722917	0.643981	grey
0	2238	0.736979	0.642593	0.722917	0.644444	grey
0	2239	0.73724	0.642593	0.722917	0.644444	grey
0	2240	0.736979	0.642593	0.723177	0.643981	grey
0	2241	0.73724	0.643519	0.723177	0.644444	grey
0	2242	0.736979	0.64213	0.723177	0.644444	grey
0	2243	0.736979	0.641204	0.722917	0.643981	grey
0	2244	0.736979	0.641204	0.722917	0.643981	grey
0	2245	0.73724	0.640741	0.723437	0.643981	grey
0	2246	0.7375	0.638889	0.723437	0.643519	grey
0	2247	0.7375	0.639815	0.723437	0.643981	grey
0	2248	0.7375	0.640278	0.723437	0.643981	grey
0	2249	0.7375	0.640278	0.723437	0.643981	grey
0	2250	0.7375	0.640741	0.723437	0.644907	grey
0	2251	0.7375	0.641667	0.723437	0.644444	grey
0	2252	0.7375	0.640741	0.723437	0.643981	grey
0	2253	0.7375	0.641204	0.723437	0.643981	grey
0	2254	0.7375	0.64213	0.723437	0.644444	grey
0	2255	0.7375	0.641667	0.723437	0.643981	grey
0	2256	0.7375	0.64213	0.723437	0.644444	grey
0	2257	0.7375	0.64213	0.723437	0.644444	grey
0	2258	0.7375	0.641667	0.723437	0.643981	grey
0	2259	0.7375	0.641667	0.723437	0.644444	grey
0	2260	0.7375	0.641667	0.723437	0.644444	grey
0	2261	0.7375	0.641204	0.723437	0.643981	grey
0	2262	0.7375	0.641204	0.723437	0.644444	grey
0	2263	0.7375	0.641667	0.723437	0.644444	grey
0	2264	0.7375	0.641204	0.723177	0.643519	grey
0	2265	0.7375	0.641667	0.722917	0.644444	grey
0	2266	0.7375	0.641667	0.723177	0.644444	grey
0	2267	0.736979	0.641667	0.723177	0.644907	grey
0	2268	0.736979	0.643519	0.723177	0.644907	grey
0	2269	0.736458	0.642593	0.722917	0.644907	grey
0	2270	0.736979	0.642593	0.722917	0.644907	grey
0	2271	0.736719	0.643519	0.723177	0.644907	grey
0	2272	0.736458	0.643056	0.722656	0.644444	grey
0	2273	0.736458	0.643519	0.722396	0.644907	grey
0	2274	0.736458	0.643981	0.722656	0.644907	grey
0	2275	0.736198	0.643981	0.722656	0.644907	grey
0	2276	0.736198	0.643981	0.722656	0.644444	grey
0	2277	0.735937	0.643519	0.722656	0.644444	grey
0	2278	0.736979	0.642593	0.722656	0.643981	grey
0	2279	0.7375	0.641204	0.722917	0.643519	grey
0	2280	0.7375	0.641204	0.723177	0.644444	grey
0	2281	0.7375	0.641204	0.723177	0.643981	grey
0	2282	0.7375	0.640741	0.723177	0.643981	grey
0	2283	0.7375	0.641204	0.723177	0.643981	grey
0	2284	0.7375	0.641204	0.723177	0.643981	grey
0	2285	0.7375	0.641204	0.723177	0.643981	grey
0	2286	0.7375	0.641204	0.723177	0.644444	grey
0	2287	0.7375	0.641204	0.723177	0.643981	grey
0	2288	0.7375	0.641204	0.723177	0.643981	grey
0	2289	0.7375	0.641204	0.723177	0.644444	grey
0	2290	0.7375	0.641204	0.723177	0.643981	grey
0	2291	0.7375	0.641204	0.722917	0.644444	grey
0	2292	0.73724	0.641667	0.722917	0.644444	grey
0	2293	0.736979	0.64213	0.722917	0.644907	grey
0	2294	0.736719	0.642593	0.722917	0.644444	grey
0	2295	0.736458	0.643056	0.722656	0.644444	grey
0	2296	0.736458	0.643056	0.722656	0.644444	grey
0	2297	0.736458	0.643981	0.722656	0.644444	grey
0	2298	0.736458	0.644444	0.722656	0.644907	grey
0	2299	0.735937	0.643519	0.722656	0.644444	grey
0	2300	0.735937	0.643519	0.722396	0.644444	grey
0	2301	0.735937	0.643981	0.722135	0.644907	grey
0	2302	0.735937	0.643981	0.722396	0.644444	grey
0	2303	0.736198	0.643981	0.722396	0.644444	grey
0	2304	0.736458	0.643981	0.722656	0.644907	grey
0	2305	0.736719	0.643519	0.722656	0.644444	grey
0	2306	0.736458	0.643981	0.722656	0.644444	grey
0	2307	0.736458	0.643981	0.722656	0.644907	grey
0	2308	0.736719	0.643519	0.722656	0.644444	grey
0	2309	0.736458	0.643056	0.722656	0.644444	grey
0	2310	0.736458	0.643519	0.722656	0.644907	grey
0	2311	0.736458	0.643519	0.722917	0.644444	grey
0	2312	0.736458	0.642593	0.722656	0.644444	grey
0	2313	0.736719	0.642593	0.722917	0.644444	grey
0	2314	0.736719	0.64213	0.722917	0.643981	grey
0	2315	0.736979	0.64213	0.722917	0.644907	grey
0	2316	0.736979	0.643981	0.722917	0.644907	grey
0	2317	0.73724	0.643981	0.723177	0.644907	grey
0	2318	0.73776	0.643056	0.723698	0.644444	grey
0	2319	0.738021	0.641667	0.723958	0.64537	grey
0	2320	0.739323	0.644444	0.724479	0.646759	grey
0	2321	0.739844	0.645833	0.724479	0.648148	grey
0	2322	0.741146	0.646759	0.72526	0.649074	grey
0	2323	0.741667	0.646296	0.72526	0.649074	grey
0	2324	0.743229	0.647222	0.726562	0.649074	grey
0	2325	0.743229	0.647685	0.726562	0.649537	grey
0	2326	0.743229	0.648148	0.726562	0.649537	grey
0	2327	0.743229	0.648148	0.726302	0.65	grey
0	2328	0.743229	0.649074	0.726562	0.650463	grey
0	2329	0.743229	0.649074	0.726562	0.650463	grey
0	2330	0.744271	0.650463	0.727344	0.650926	grey
0	2331	0.745573	0.650926	0.729427	0.650463	grey
0	2332	0.747396	0.648611	0.73151	0.648611	grey
0	2333	0.748958	0.649074	0.732552	0.649537	grey
0	2334	0.75026	0.650926	0.732292	0.651852	grey
0	2335	0.752344	0.650926	0.733854	0.652315	grey
0	2336	0.754687	0.650926	0.735156	0.653241	grey
0	2337	0.758073	0.649074	0.738802	0.651852	grey
0	2338	0.759896	0.647222	0.740365	0.650926	grey
0	2339	0.761458	0.646296	0.744531	0.648148	grey
0	2340	0.76276	0.644444	0.746354	0.647222	grey
0	2341	0.763021	0.637963	0.744271	0.646759	grey
0	2342	0.764323	0.636574	0.745313	0.645833	grey
0	2343	0.765885	0.635185	0.747135	0.645833	grey
0	2344	0.76849	0.636111	0.75	0.64537	grey
0	2345	0.772917	0.637037	0.753385	0.645833	grey
0	2346	0.775	0.631944	0.755469	0.643056	grey
0	2347	0.77526	0.628241	0.757292	0.639352	grey
0	2348	0.778125	0.626389	0.759115	0.640741	grey
0	2349	0.780469	0.625	0.76224	0.645833	grey
0	2350	0.78099	0.622222	0.763281	0.645833	grey
0	2351	0.782292	0.619907	0.765104	0.644444	grey
0	2352	0.782552	0.615741	0.767708	0.640278	grey
0	2353	0.784896	0.614815	0.771615	0.638426	grey
0	2354	0.785937	0.610648	0.773177	0.635185	grey
0	2355	0.78724	0.607407	0.775521	0.631944	grey
0	2356	0.7875	0.604167	0.776823	0.628704	grey
0	2357	0.788021	0.600463	0.778646	0.626389	grey
0	2358	0.790365	0.597222	0.78151	0.623148	grey
0	2359	0.791406	0.593518	0.78151	0.618519	grey
0	2360	0.79349	0.588889	0.786458	0.616204	grey
0	2361	0.795313	0.585185	0.789583	0.613426	grey
0	2362	0.796094	0.583796	0.790365	0.612037	grey
0	2363	0.796354	0.582407	0.790885	0.611111	grey
0	2364	0.797135	0.58287	0.791667	0.612037	grey
0	2365	0.798437	0.57963	0.792708	0.608796	grey
0	2366	0.799479	0.575	0.794531	0.60463	grey
0	2367	0.801302	0.569444	0.796615	0.599537	grey
0	2368	0.803385	0.5625	0.799219	0.594907	grey
0	2369	0.805469	0.561574	0.800521	0.593518	grey
0	2370	0.808073	0.560185	0.801562	0.592593	grey
0	2371	0.807813	0.55463	0.802344	0.589815	grey
0	2372	0.807292	0.550463	0.801562	0.584259	grey
0	2373	0.807031	0.547222	0.801042	0.575	grey
0	2374	0.808073	0.543519	0.802604	0.571759	grey
0	2375	0.808073	0.536574	0.803646	0.565741	grey
0	2376	0.809375	0.528704	0.807031	0.560648	grey
0	2377	0.810156	0.519907	0.808333	0.555093	grey
0	2378	0.810156	0.512963	0.809375	0.55463	grey
0	2379	0.810156	0.508796	0.809635	0.549074	grey
0	2380	0.811198	0.506481	0.810417	0.544444	grey
0	2381	0.810156	0.505093	0.810677	0.54213	grey
0	2382	0.809896	0.5	0.813021	0.533333	grey
0	2383	0.810417	0.494907	0.813542	0.528241	grey
0	2384	0.811719	0.49537	0.813542	0.528704	grey
0	2385	0.814323	0.496759	0.814844	0.526389	grey
0	2386	0.815365	0.499074	0.813281	0.525926	grey
0	2387	0.815104	0.501852	0.813021	0.526852	grey
0	2388	0.814583	0.503241	0.813021	0.527778	grey
0	2389	0.813542	0.505556	0.813281	0.530093	grey
0	2390	0.810677	0.511574	0.813802	0.534259	grey
0	2391	0.809896	0.516667	0.814062	0.537963	grey
0	2392	0.811198	0.515278	0.815104	0.537963	grey
0	2393	0.811979	0.512963	0.815625	0.537037	grey
0	2394	0.810156	0.507407	0.811979	0.528241	grey
0	2395	0.810677	0.500926	0.813542	0.526389	grey
0	2396	0.811198	0.49213	0.814844	0.521296	grey
0	2397	0.811458	0.4875	0.815365	0.51713	grey
0	2398	0.81224	0.479167	0.816146	0.509259	grey
0	2399	0.811458	0.469907	0.814323	0.500926	grey
0	2400	0.808854	0.4625	0.813021	0.494444	grey
0	2401	0.80651	0.453241	0.810938	0.489352	grey
0	2402	0.804688	0.448148	0.809635	0.481944	grey
0	2403	0.803646	0.443519	0.808854	0.476389	grey
0	2404	0.802604	0.439815	0.807813	0.475	grey
0	2405	0.80026	0.435648	0.806771	0.463889	grey
0	2406	0.798437	0.431019	0.805729	0.456019	grey
0	2407	0.797135	0.428241	0.804427	0.45463	grey
0	2408	0.79401	0.424074	0.802604	0.448611	grey
0	2409	0.790885	0.42037	0.800521	0.44213	grey
0	2410	0.78724	0.419907	0.799219	0.438889	grey
0	2411	0.785156	0.417593	0.798437	0.436111	grey
0	2412	0.782031	0.408333	0.795833	0.427315	grey
0	2413	0.778646	0.404167	0.79349	0.419444	grey
0	2414	0.776042	0.399537	0.791667	0.414352	grey
0	2415	0.773698	0.393056	0.789062	0.409259	grey
0	2416	0.769792	0.388889	0.785156	0.405556	grey
0	2417	0.766667	0.387037	0.784115	0.402778	grey
0	2418	0.765625	0.385185	0.782552	0.400463	grey
0	2419	0.763281	0.384722	0.78151	0.39537	grey
0	2420	0.760938	0.386574	0.778125	0.392593	grey
0	2421	0.757031	0.391204	0.775521	0.393519	grey
0	2422	0.754427	0.390741	0.773698	0.39213	grey
0	2423	0.751042	0.387037	0.771094	0.388889	grey
0	2424	0.747917	0.380093	0.767969	0.383333	grey
0	2425	0.744792	0.377315	0.764583	0.380093	grey
0	2426	0.740365	0.378241	0.760417	0.37963	grey
0	2427	0.7375	0.380093	0.756771	0.379167	grey
0	2428	0.734635	0.384259	0.754167	0.380093	grey
0	2429	0.73099	0.383333	0.75026	0.378704	grey
0	2430	0.729167	0.38287	0.747917	0.377315	grey
0	2431	0.726823	0.383333	0.745573	0.376852	grey
0	2432	0.723698	0.383333	0.742188	0.375926	grey
0	2433	0.721875	0.382407	0.740625	0.375	grey
0	2434	0.720052	0.381481	0.738542	0.374537	grey
0	2435	0.717448	0.381944	0.735417	0.375	grey
0	2436	0.715365	0.382407	0.733333	0.373148	grey
0	2437	0.711979	0.3875	0.727344	0.377315	grey
0	2438	0.706771	0.391667	0.72526	0.37963	grey
0	2439	0.703385	0.393056	0.721094	0.378704	grey
0	2440	0.698698	0.39537	0.716146	0.380093	grey
0	2441	0.695052	0.399074	0.711719	0.38287	grey
0	2442	0.691406	0.400463	0.708073	0.386111	grey
0	2443	0.688802	0.404167	0.704427	0.388889	grey
0	2444	0.6875	0.408333	0.702604	0.391204	grey
0	2445	0.6875	0.408333	0.702344	0.390741	grey
0	2446	0.686979	0.410185	0.701563	0.391204	grey
0	2447	0.686198	0.412963	0.700781	0.39213	grey
0	2448	0.684896	0.418981	0.696094	0.396296	grey
0	2449	0.682292	0.425	0.691146	0.401852	grey
0	2450	0.678125	0.432407	0.685677	0.406481	grey
0	2451	0.67474	0.4375	0.682292	0.411111	grey
0	2452	0.672135	0.443981	0.679427	0.417593	grey
0	2453	0.671354	0.451389	0.678125	0.424074	grey
0	2454	0.66849	0.455093	0.67526	0.428704	grey
0	2455	0.667708	0.459722	0.673437	0.431944	grey
0	2456	0.663281	0.466204	0.669271	0.438426	grey
0	2457	0.661979	0.468981	0.66849	0.440278	grey
0	2458	0.6625	0.475	0.667708	0.443981	grey
0	2459	0.663021	0.484259	0.665625	0.450926	grey
0	2460	0.664844	0.4875	0.666146	0.450463	grey
0	2461	0.664323	0.489815	0.664844	0.451852	grey
0	2462	0.665885	0.494907	0.665104	0.45463	grey
0	2463	0.665625	0.497222	0.663542	0.456481	grey
0	2464	0.664583	0.505556	0.66224	0.465278	grey
0	2465	0.663802	0.515741	0.660677	0.476852	grey
0	2466	0.663021	0.526852	0.659115	0.488889	grey
0	2467	0.663021	0.532407	0.657552	0.494907	grey
0	2468	0.663281	0.540741	0.657552	0.503241	grey
0	2469	0.665625	0.542593	0.658854	0.504167	grey
0	2470	0.663802	0.550926	0.659635	0.515278	grey
0	2471	0.663802	0.556944	0.659896	0.526389	grey
0	2472	0.663802	0.563426	0.660417	0.534259	grey
0	2473	0.666667	0.563889	0.661719	0.538426	grey
0	2474	0.666146	0.565741	0.661198	0.539815	grey
0	2475	0.665625	0.566667	0.661198	0.539815	grey
0	2476	0.66849	0.568519	0.6625	0.543519	grey
0	2477	0.670573	0.576389	0.664062	0.550463	grey
0	2478	0.670313	0.577778	0.664062	0.552315	grey
0	2479	0.669792	0.581944	0.663542	0.555556	grey
0	2480	0.672135	0.587037	0.664844	0.5625	grey
0	2481	0.673177	0.588426	0.664583	0.567593	grey
0	2482	0.673958	0.590278	0.664062	0.568981	grey
0	2483	0.676302	0.593982	0.665365	0.574074	grey
0	2484	0.67474	0.589815	0.664844	0.571759	grey
0	2485	0.671615	0.588426	0.665365	0.567593	grey
0	2486	0.671354	0.587037	0.665104	0.569907	grey
0	2487	0.672135	0.582407	0.664844	0.569907	grey
0	2488	0.671875	0.572222	0.663802	0.566667	steelblue
0	2489	0.671615	0.562037	0.664323	0.561111	steelblue
0	2492	0.660937	0.54537	0.660937	0.547222	grey
0	2493	0.670573	0.549537	0.678125	0.545833	grey
0	2494	0.671615	0.550463	0.658854	0.549537	grey
0	2495	0.671094	0.550463	0.659115	0.552315	steelblue
0	2496	0.670833	0.551852	0.658594	0.553704	steelblue
0	2497	0.66901	0.5625	0.659896	0.55463	steelblue
0	2498	0.673698	0.569444	0.661458	0.55787	grey
0	2499	0.671875	0.578241	0.661719	0.559259	grey
0	2500	0.671875	0.583796	0.661458	0.562963	grey
0	2501	0.672135	0.590741	0.661198	0.568981	grey
0	2502	0.672396	0.59213	0.661979	0.571296	grey
0	2503	0.672656	0.593518	0.661979	0.573611	grey
0	2504	0.67474	0.599537	0.663802	0.581481	grey
0	2505	0.675521	0.600463	0.663021	0.582407	grey
0	2506	0.676562	0.600463	0.664323	0.584722	grey
0	2507	0.678385	0.602315	0.665625	0.5875	grey
0	2508	0.680469	0.603241	0.666146	0.590278	grey
0	2509	0.679948	0.606019	0.666406	0.591204	grey
0	2510	0.678906	0.606944	0.666146	0.590278	grey
0	2511	0.677344	0.604167	0.667708	0.59213	grey
0	2512	0.676823	0.538889	0.690625	0.538889	grey
0	2512	0.677344	0.605093	0.66901	0.591204	grey
0	2513	0.677344	0.607407	0.66875	0.592593	grey
0	2513	0.676562	0.538426	0.690625	0.538426	grey
0	2514	0.676302	0.538426	0.691406	0.537963	grey
0	2514	0.678646	0.606944	0.66849	0.594444	grey
0	2515	0.680208	0.606481	0.66875	0.594907	grey
0	2516	0.68125	0.606481	0.66875	0.596296	grey
0	2517	0.688542	0.61713	0.673437	0.606481	grey
0	2518	0.691406	0.625	0.67526	0.611111	grey
0	2519	0.69349	0.627778	0.677083	0.613889	grey
0	2520	0.698438	0.635185	0.682292	0.618981	grey
0	2521	0.700521	0.636574	0.685156	0.623148	grey
0	2522	0.702604	0.637037	0.686458	0.625	grey
0	2523	0.675	0.537963	0.68776	0.538889	grey
0	2523	0.705729	0.638889	0.688542	0.630093	grey
0	2524	0.67526	0.5375	0.688021	0.539815	grey
0	2524	0.70625	0.640741	0.689062	0.630093	grey
0	2525	0.709115	0.642593	0.692708	0.635185	grey
0	2526	0.71276	0.644444	0.696354	0.638426	grey
0	2527	0.714844	0.64537	0.698438	0.639815	grey
0	2528	0.717448	0.643981	0.69974	0.640278	grey
0	2529	0.724219	0.646296	0.705469	0.643519	grey
0	2530	0.726302	0.647222	0.707031	0.644444	grey
0	2531	0.730208	0.646759	0.710417	0.644444	grey
0	2532	0.733333	0.647685	0.713281	0.645833	grey
0	2533	0.735677	0.646759	0.715885	0.64537	grey
0	2534	0.736458	0.643519	0.716927	0.644907	grey
0	2535	0.738281	0.64537	0.71849	0.647222	grey
0	2536	0.741406	0.647685	0.720833	0.65	grey
0	2537	0.745313	0.648611	0.724479	0.651389	grey
0	2538	0.748958	0.647222	0.727604	0.650926	grey
0	2539	0.753385	0.64537	0.732031	0.649537	grey
0	2540	0.757292	0.647685	0.736198	0.651389	grey
0	2541	0.760677	0.646296	0.740625	0.650463	grey
0	2542	0.764844	0.64213	0.744792	0.648148	grey
0	2543	0.771354	0.638426	0.750521	0.646296	grey
0	2544	0.77526	0.636111	0.753906	0.644444	grey
0	2545	0.778646	0.635185	0.757812	0.643519	grey
0	2546	0.778906	0.62963	0.761979	0.639815	grey
0	2547	0.78151	0.626389	0.765104	0.640741	grey
0	2548	0.783594	0.621759	0.767969	0.641204	grey
0	2549	0.78151	0.613426	0.76875	0.635648	grey
0	2550	0.78125	0.60787	0.770573	0.631019	grey
0	2551	0.779688	0.602778	0.769531	0.627315	grey
0	2552	0.777344	0.599074	0.76849	0.624537	grey
0	2553	0.777083	0.597685	0.772656	0.624074	grey
0	2554	0.779688	0.59537	0.77474	0.622222	grey
0	2555	0.783854	0.59537	0.776563	0.620833	grey
0	2556	0.7875	0.594444	0.777604	0.619907	grey
0	2557	0.790365	0.592593	0.780469	0.618519	grey
0	2558	0.791927	0.590278	0.782812	0.615278	grey
0	2559	0.793229	0.590278	0.784115	0.615278	grey
0	2560	0.796875	0.588426	0.786979	0.613889	grey
0	2561	0.800521	0.588426	0.789583	0.613889	grey
0	2562	0.801302	0.585648	0.790365	0.611111	grey
0	2563	0.802604	0.581944	0.793229	0.605556	grey
0	2564	0.803385	0.576852	0.796875	0.603704	grey
0	2565	0.803125	0.570833	0.79974	0.600463	grey
0	2566	0.803125	0.565741	0.8	0.596296	grey
0	2567	0.804167	0.558333	0.797917	0.584722	grey
0	2568	0.804427	0.550926	0.799219	0.578241	grey
0	2569	0.806771	0.543981	0.801042	0.571759	grey
0	2570	0.809896	0.535648	0.803125	0.5625	grey
0	2571	0.811719	0.530093	0.80625	0.557407	grey
0	2572	0.811979	0.521759	0.807552	0.550926	grey
0	2573	0.811198	0.5125	0.810677	0.550926	grey
0	2574	0.810677	0.509259	0.811198	0.546296	grey
0	2575	0.808594	0.502315	0.810677	0.537963	grey
0	2576	0.805469	0.497685	0.810156	0.531944	grey
0	2577	0.807292	0.485648	0.81224	0.52037	grey
0	2578	0.807813	0.474074	0.810156	0.50787	grey
0	2579	0.807031	0.468519	0.808854	0.501852	grey
0	2580	0.80651	0.468056	0.810156	0.501389	grey
0	2581	0.80651	0.468519	0.810417	0.502315	grey
0	2582	0.80651	0.468981	0.810156	0.502778	grey
0	2583	0.80625	0.47037	0.809896	0.504167	grey
0	2584	0.80651	0.47037	0.809896	0.504167	grey
0	2585	0.80625	0.470833	0.809635	0.50463	grey
0	2586	0.80599	0.470833	0.809635	0.507407	grey
0	2587	0.805729	0.471296	0.809375	0.507407	grey
0	2588	0.80599	0.471296	0.810156	0.506944	grey
0	2589	0.80651	0.47037	0.810938	0.505556	grey
0	2590	0.80651	0.467593	0.811458	0.503241	grey
0	2591	0.80625	0.464815	0.810677	0.498148	grey
0	2592	0.80599	0.460648	0.810677	0.493519	grey
0	2593	0.805729	0.453704	0.810677	0.488426	grey
0	2594	0.804167	0.447222	0.809115	0.481944	grey
0	2595	0.802604	0.444907	0.808333	0.477315	grey
0	2596	0.80026	0.44537	0.808594	0.476389	grey
0	2597	0.798437	0.44537	0.809115	0.475	grey
0	2598	0.795573	0.450463	0.80599	0.471759	grey
0	2599	0.79349	0.452778	0.80599	0.468056	grey
0	2600	0.79349	0.452315	0.805469	0.469444	grey
0	2601	0.79349	0.450463	0.80599	0.46713	grey
0	2602	0.79349	0.446759	0.805729	0.461574	grey
0	2603	0.792448	0.438889	0.804948	0.456481	grey
0	2604	0.792188	0.431944	0.803906	0.453241	grey
0	2605	0.790365	0.427778	0.802604	0.449537	grey
0	2606	0.788542	0.422222	0.801042	0.442593	grey
0	2607	0.786979	0.416667	0.798698	0.437963	grey
0	2608	0.784635	0.413426	0.795833	0.433796	grey
0	2609	0.782552	0.410648	0.795313	0.427778	grey
0	2610	0.779167	0.408796	0.793229	0.424537	grey
0	2611	0.777083	0.408333	0.792188	0.421759	grey
0	2612	0.774479	0.406944	0.791146	0.418519	grey
0	2613	0.772396	0.405093	0.789844	0.414815	grey
0	2614	0.771354	0.403241	0.789583	0.4125	grey
0	2615	0.771615	0.403241	0.790365	0.416204	grey
0	2616	0.771615	0.403241	0.789844	0.416667	grey
0	2617	0.771615	0.403241	0.789844	0.416204	grey
0	2618	0.771615	0.403241	0.790365	0.415741	grey
0	2619	0.771615	0.403241	0.790625	0.415278	grey
0	2620	0.771615	0.403241	0.790104	0.4125	grey
0	2621	0.771354	0.403241	0.789844	0.412037	grey
0	2622	0.770573	0.401852	0.788281	0.410185	grey
0	2623	0.770312	0.399074	0.78776	0.407407	grey
0	2624	0.768229	0.39537	0.786719	0.405093	grey
0	2625	0.766667	0.390741	0.784635	0.401852	grey
0	2626	0.764583	0.385648	0.784635	0.398148	grey
0	2627	0.760417	0.385648	0.78099	0.393519	grey
0	2628	0.755729	0.386111	0.775	0.388889	grey
0	2629	0.753906	0.384259	0.773177	0.385648	grey
0	2630	0.748698	0.383796	0.767708	0.383333	grey
0	2631	0.745573	0.386111	0.764583	0.383333	grey
0	2632	0.741927	0.386574	0.760938	0.38287	grey
0	2633	0.736458	0.384259	0.755208	0.37963	grey
0	2634	0.732292	0.383333	0.750781	0.376852	grey
0	2635	0.729167	0.382407	0.747396	0.375463	grey
0	2636	0.726302	0.386574	0.744271	0.376852	grey
0	2637	0.722135	0.386574	0.739062	0.375	grey
0	2638	0.71875	0.388426	0.735156	0.376852	grey
0	2639	0.715625	0.390278	0.73099	0.378241	grey
0	2640	0.711198	0.3875	0.727083	0.375463	grey
0	2641	0.70599	0.391667	0.725	0.379167	grey
0	2642	0.703385	0.394444	0.721615	0.380093	grey
0	2643	0.7	0.39213	0.71875	0.378241	grey
0	2644	0.698438	0.392593	0.716667	0.377778	grey
0	2645	0.696875	0.398148	0.713802	0.380556	grey
0	2646	0.694271	0.400926	0.710938	0.380556	grey
0	2647	0.691927	0.402778	0.707292	0.383796	grey
0	2648	0.689583	0.407407	0.703906	0.387037	grey
0	2649	0.685938	0.412963	0.7	0.390278	grey
0	2650	0.684115	0.421296	0.693229	0.397222	grey
0	2651	0.680729	0.425	0.688542	0.401389	grey
0	2652	0.676302	0.433333	0.684635	0.407407	grey
0	2653	0.674479	0.437963	0.68151	0.411111	grey
0	2654	0.672656	0.442593	0.678646	0.414815	grey
0	2655	0.671354	0.45	0.676562	0.421759	grey
0	2656	0.671094	0.45463	0.674479	0.424537	grey
0	2657	0.671615	0.456019	0.673177	0.426852	grey
0	2658	0.673698	0.458333	0.672917	0.429167	grey
0	2659	0.679167	0.45787	0.676042	0.42963	grey
0	2660	0.679948	0.463889	0.676042	0.43287	grey
0	2661	0.682292	0.46713	0.676562	0.435648	grey
0	2662	0.679167	0.469907	0.67474	0.437037	grey
0	2663	0.672135	0.474074	0.671354	0.437037	grey
0	2664	0.667969	0.475926	0.66849	0.438426	grey
0	2665	0.665625	0.485185	0.665885	0.445833	grey
0	2666	0.661979	0.49213	0.66276	0.452315	grey
0	2667	0.661198	0.499074	0.661458	0.458333	grey
0	2668	0.661719	0.503704	0.661198	0.462963	grey
0	2669	0.66224	0.511111	0.660677	0.470833	grey
0	2670	0.661458	0.516667	0.659635	0.478241	grey
0	2671	0.660937	0.526852	0.657812	0.490278	grey
0	2672	0.661458	0.534722	0.656771	0.498148	grey
0	2673	0.661979	0.542593	0.65599	0.506019	grey
0	2674	0.663021	0.548148	0.656771	0.513426	grey
0	2675	0.664844	0.550926	0.660417	0.52037	grey
0	2676	0.665104	0.556019	0.661198	0.527315	grey
0	2677	0.665625	0.564815	0.660937	0.534722	grey
0	2678	0.667969	0.569907	0.6625	0.543056	grey
0	2679	0.669792	0.575926	0.663802	0.548148	grey
0	2680	0.674219	0.58287	0.666406	0.556481	grey
0	2681	0.675	0.591667	0.664062	0.565741	grey
0	2682	0.677344	0.600926	0.667708	0.575463	grey
0	2683	0.680729	0.606944	0.670313	0.584722	grey
0	2684	0.682292	0.610185	0.671875	0.590278	grey
0	2684	0.675781	0.540741	0.690104	0.538426	grey
0	2685	0.678646	0.607407	0.66901	0.588426	grey
0	2685	0.675521	0.539815	0.689323	0.537963	grey
0	2686	0.675521	0.604167	0.668229	0.588426	grey
0	2686	0.67474	0.538889	0.689583	0.538426	grey
0	2687	0.678125	0.601389	0.671094	0.587037	grey
0	2687	0.674479	0.539352	0.689583	0.537963	grey
0	2688	0.67474	0.595833	0.667188	0.58287	grey
0	2688	0.676302	0.538889	0.690365	0.538426	grey
0	2689	0.671615	0.591667	0.663802	0.576389	grey
0	2690	0.671354	0.588426	0.663542	0.575926	grey
0	2691	0.672396	0.586574	0.664583	0.576389	grey
0	2692	0.674479	0.582407	0.665104	0.575463	grey
0	2693	0.677083	0.576389	0.666667	0.573611	grey
0	2694	0.680469	0.572222	0.668229	0.574074	grey
0	2695	0.683073	0.569444	0.669531	0.575926	grey
0	2709	0.671875	0.548611	0.65651	0.55	grey
0	2710	0.671615	0.549537	0.657031	0.55	steelblue
0	2711	0.671354	0.550926	0.657292	0.550463	steelblue
0	2714	0.667188	0.557407	0.658594	0.551852	steelblue
0	2715	0.667188	0.558333	0.658594	0.551852	steelblue
0	2716	0.666667	0.559259	0.659115	0.552315	steelblue
0	2717	0.666406	0.559722	0.659635	0.553241	steelblue
0	2718	0.665885	0.564815	0.660156	0.554167	grey
0	2719	0.665625	0.57037	0.661198	0.555093	grey
0	2720	0.667188	0.573611	0.66224	0.555556	grey
0	2721	0.667188	0.575926	0.6625	0.556019	grey
0	2722	0.66901	0.575463	0.663021	0.556019	grey
0	2723	0.669271	0.576852	0.66276	0.559259	grey
0	2724	0.669271	0.578704	0.660937	0.564352	grey
0	2725	0.670313	0.58287	0.660937	0.565741	grey
0	2726	0.674219	0.591667	0.663021	0.576852	grey
0	2727	0.678646	0.596296	0.666406	0.585185	grey
0	2728	0.68151	0.598611	0.667188	0.587963	grey
0	2729	0.683854	0.605556	0.66901	0.594907	grey
0	2730	0.68724	0.610648	0.671615	0.600926	grey
0	2731	0.688542	0.614815	0.673177	0.603241	grey
0	2732	0.690885	0.62037	0.674479	0.606019	grey
0	2733	0.694792	0.624537	0.676823	0.610648	grey
0	2734	0.697396	0.62963	0.680469	0.613426	grey
0	2735	0.700521	0.626852	0.684375	0.61713	grey
0	2736	0.702083	0.627315	0.686198	0.619907	grey
0	2737	0.703646	0.63287	0.688281	0.625463	grey
0	2738	0.706771	0.632407	0.690104	0.628704	grey
0	2739	0.708594	0.634259	0.691406	0.628704	grey
0	2740	0.710677	0.639352	0.692708	0.633333	grey
0	2741	0.711979	0.64213	0.69401	0.636574	grey
0	2742	0.713802	0.641204	0.695833	0.636574	grey
0	2743	0.717708	0.640278	0.699219	0.638889	grey
0	2744	0.71901	0.641204	0.7	0.639815	grey
0	2745	0.720312	0.644907	0.701302	0.642593	grey
0	2746	0.723958	0.648611	0.704948	0.64537	grey
0	2747	0.726302	0.650463	0.707812	0.646759	grey
0	2748	0.728646	0.647685	0.710417	0.64537	grey
0	2749	0.728646	0.644907	0.710417	0.643981	grey
0	2750	0.727604	0.642593	0.710417	0.643056	grey
0	2751	0.726823	0.635648	0.709375	0.638426	grey
0	2752	0.726562	0.631481	0.708333	0.6375	grey
0	2753	0.725	0.631019	0.707292	0.636574	grey
0	2754	0.725521	0.630093	0.707292	0.635648	grey
0	2755	0.723177	0.628704	0.707812	0.63287	grey
0	2756	0.722135	0.626852	0.707552	0.631019	grey
0	2757	0.722135	0.624537	0.707292	0.630093	grey
0	2758	0.722135	0.625926	0.707292	0.630556	grey
0	2759	0.721615	0.624537	0.70599	0.630556	grey
0	2760	0.721354	0.624537	0.70599	0.630093	grey
0	2761	0.721615	0.624537	0.705729	0.630556	grey
0	2762	0.721094	0.623148	0.704687	0.630556	grey
0	2763	0.720833	0.62037	0.703646	0.62963	grey
0	2764	0.721094	0.619444	0.703646	0.629167	grey
0	2765	0.721094	0.618519	0.703125	0.629167	grey
0	2766	0.721094	0.618519	0.703646	0.628241	grey
0	2767	0.721094	0.619444	0.703646	0.628704	grey
0	2768	0.720833	0.619444	0.704167	0.628704	grey
0	2769	0.720573	0.618981	0.703646	0.628241	grey
0	2770	0.721354	0.622222	0.70599	0.629167	grey
0	2771	0.723177	0.627315	0.708073	0.632407	grey
0	2772	0.727865	0.635648	0.708854	0.640278	grey
0	2773	0.732031	0.643056	0.71276	0.644907	grey
0	2774	0.733854	0.647222	0.714844	0.648148	grey
0	2775	0.73724	0.646759	0.717708	0.648611	grey
0	2776	0.739844	0.645833	0.719792	0.648611	grey
0	2777	0.741146	0.644907	0.721354	0.648148	grey
0	2778	0.742969	0.644907	0.723177	0.648148	grey
0	2779	0.746094	0.647685	0.726562	0.650463	grey
0	2780	0.75	0.647685	0.732031	0.649537	grey
0	2781	0.752604	0.646759	0.736719	0.648148	grey
0	2782	0.754948	0.646296	0.738802	0.647685	grey
0	2783	0.757031	0.64537	0.740885	0.647685	grey
0	2784	0.758854	0.64213	0.741146	0.648148	grey
0	2785	0.759635	0.641667	0.741406	0.648148	grey
0	2786	0.760677	0.639815	0.741667	0.648148	grey
0	2787	0.76276	0.635648	0.74401	0.644907	grey
0	2788	0.76276	0.630556	0.745833	0.64213	grey
0	2789	0.763281	0.62963	0.745833	0.64213	grey
0	2790	0.765885	0.628704	0.748438	0.64213	grey
0	2791	0.770833	0.632407	0.751302	0.644907	grey
0	2792	0.772917	0.630556	0.753385	0.643519	grey
0	2793	0.776823	0.629167	0.757031	0.644907	grey
0	2794	0.779167	0.628704	0.760156	0.649537	grey
0	2795	0.780469	0.621759	0.763542	0.64537	grey
0	2796	0.78151	0.61713	0.767448	0.640741	grey
0	2797	0.784115	0.612963	0.770833	0.636574	grey
0	2798	0.785677	0.608333	0.774479	0.631944	grey
0	2799	0.785937	0.605093	0.77526	0.62963	grey
0	2800	0.788021	0.602778	0.777344	0.626852	grey
0	2801	0.788021	0.6	0.778646	0.625	grey
0	2802	0.788021	0.599537	0.779688	0.625	grey
0	2803	0.788021	0.600463	0.778646	0.625	grey
0	2804	0.788021	0.600463	0.778385	0.625	grey
0	2805	0.788281	0.6	0.778646	0.625	grey
0	2806	0.788281	0.600463	0.779167	0.625463	grey
0	2807	0.788281	0.600463	0.779167	0.625463	grey
0	2808	0.788542	0.6	0.779688	0.625	grey
0	2809	0.789583	0.599074	0.779948	0.623148	grey
0	2810	0.790365	0.597685	0.784115	0.624074	grey
0	2811	0.791927	0.59537	0.785417	0.620833	grey
0	2812	0.795573	0.594907	0.78776	0.619907	grey
0	2813	0.797917	0.59213	0.789323	0.61713	grey
0	2814	0.798958	0.588889	0.790885	0.614352	grey
0	2815	0.799479	0.584722	0.792188	0.612037	grey
0	2816	0.800521	0.577778	0.794792	0.606481	grey
0	2817	0.802083	0.574537	0.796094	0.604167	grey
0	2818	0.802865	0.572685	0.797135	0.601852	grey
0	2819	0.804427	0.567593	0.8	0.596759	grey
0	2820	0.80625	0.564815	0.801562	0.593982	grey
0	2821	0.807031	0.559722	0.802865	0.588889	grey
0	2822	0.807813	0.555556	0.802865	0.585185	grey
0	2823	0.804948	0.551852	0.799479	0.576852	grey
0	2824	0.80599	0.548148	0.800521	0.573148	grey
0	2825	0.805729	0.54537	0.80026	0.570833	grey
0	2826	0.808073	0.541667	0.801823	0.567593	grey
0	2827	0.808594	0.538889	0.802604	0.565278	grey
0	2828	0.810156	0.533796	0.804948	0.561111	grey
0	2829	0.809896	0.525926	0.808333	0.564815	grey
0	2830	0.809115	0.523611	0.810417	0.565278	grey
0	2831	0.808854	0.514352	0.811458	0.55463	grey
0	2832	0.809115	0.504167	0.81276	0.541204	grey
0	2833	0.808594	0.495833	0.813021	0.532407	grey
0	2834	0.808073	0.488889	0.813281	0.523611	grey
0	2835	0.807813	0.481944	0.81276	0.51713	grey
0	2836	0.80625	0.474537	0.810938	0.510185	grey
0	2837	0.80625	0.468056	0.811198	0.502315	grey
0	2838	0.807552	0.465278	0.810938	0.496296	grey
0	2839	0.807813	0.459722	0.81224	0.492593	grey
0	2840	0.80625	0.457407	0.811458	0.489352	grey
0	2841	0.804948	0.455556	0.810677	0.487963	grey
0	2842	0.803646	0.455556	0.808594	0.486111	grey
0	2843	0.80026	0.453704	0.80651	0.481019	grey
0	2844	0.798437	0.445833	0.807813	0.476389	grey
0	2845	0.796615	0.436574	0.805469	0.46713	grey
0	2846	0.79375	0.428241	0.805469	0.457407	grey
0	2847	0.789583	0.422685	0.803385	0.450463	grey
0	2848	0.788021	0.419444	0.801042	0.441204	grey
0	2849	0.784375	0.417593	0.799219	0.436111	grey
0	2850	0.781771	0.414815	0.797396	0.431481	grey
0	2851	0.778906	0.410648	0.794531	0.427315	grey
0	2852	0.775521	0.406944	0.791406	0.422685	grey
0	2853	0.772135	0.404167	0.788802	0.418519	grey
0	2854	0.771094	0.397222	0.788021	0.4125	grey
0	2855	0.766927	0.388889	0.785677	0.402778	grey
0	2856	0.761198	0.386111	0.78099	0.397222	grey
0	2857	0.756771	0.383333	0.779167	0.397685	grey
0	2858	0.752604	0.378704	0.773958	0.390741	grey
0	2859	0.747917	0.37963	0.767448	0.385185	grey
0	2860	0.744792	0.377778	0.763802	0.381019	grey
0	2861	0.742969	0.37963	0.760677	0.380093	grey
0	2862	0.743229	0.383796	0.759896	0.382407	grey
0	2863	0.741667	0.385648	0.758594	0.38287	grey
0	2864	0.739062	0.392593	0.75599	0.384722	grey
0	2865	0.7375	0.397222	0.754167	0.387037	grey
0	2866	0.73776	0.401389	0.754687	0.390741	grey
0	2867	0.739323	0.397685	0.758073	0.387963	grey
0	2868	0.738021	0.390741	0.75651	0.381944	grey
0	2869	0.736458	0.383796	0.754948	0.378704	grey
0	2870	0.734635	0.378704	0.753125	0.375463	grey
0	2871	0.731771	0.373611	0.750521	0.372685	grey
0	2872	0.729948	0.373148	0.748177	0.371296	grey
0	2873	0.726042	0.375926	0.74375	0.371296	grey
0	2874	0.724219	0.379167	0.741146	0.372222	grey
0	2875	0.722396	0.382407	0.738802	0.373148	grey
0	2876	0.71875	0.382407	0.734115	0.372222	grey
0	2877	0.713542	0.384259	0.728385	0.374537	grey
0	2878	0.710417	0.383333	0.725521	0.374537	grey
0	2879	0.706771	0.386111	0.722396	0.375926	grey
0	2880	0.702865	0.389352	0.71901	0.378241	grey
0	2881	0.701042	0.390741	0.717188	0.380093	grey
0	2882	0.702344	0.397685	0.716927	0.381481	grey
0	2883	0.7	0.4	0.714583	0.383333	grey
0	2884	0.697917	0.399074	0.7125	0.381944	grey
0	2885	0.694792	0.400463	0.709896	0.382407	grey
0	2886	0.691406	0.404167	0.70599	0.383796	grey
0	2887	0.688281	0.411574	0.70026	0.388426	grey
0	2888	0.685938	0.415741	0.696875	0.392593	grey
0	2889	0.683073	0.418519	0.695052	0.396296	grey
0	2890	0.68099	0.422222	0.691927	0.399537	grey
0	2891	0.679688	0.427315	0.688802	0.404167	grey
0	2892	0.679948	0.432407	0.68776	0.408796	grey
0	2893	0.676823	0.436574	0.684635	0.410648	grey
0	2894	0.676823	0.438426	0.682031	0.411574	grey
0	2895	0.676823	0.443519	0.680729	0.416204	grey
0	2896	0.675	0.449537	0.678906	0.418519	grey
0	2897	0.671875	0.453241	0.675521	0.421296	grey
0	2898	0.669792	0.459722	0.672917	0.427778	grey
0	2899	0.667448	0.468519	0.670833	0.434722	grey
0	2900	0.665365	0.477315	0.668229	0.441204	grey
0	2901	0.664323	0.485185	0.666406	0.447685	grey
0	2902	0.664062	0.492593	0.664583	0.453241	grey
0	2903	0.664062	0.499537	0.663281	0.459722	grey
0	2904	0.6625	0.506019	0.661458	0.46713	grey
0	2905	0.661198	0.509722	0.660677	0.471296	grey
0	2906	0.661719	0.512037	0.660677	0.475926	grey
0	2907	0.661719	0.513889	0.660417	0.477778	grey
0	2908	0.663021	0.51713	0.661198	0.481481	grey
0	2909	0.665104	0.518981	0.661719	0.484259	grey
0	2910	0.663542	0.523148	0.660677	0.488426	grey
0	2911	0.66276	0.530093	0.659115	0.494907	grey
0	2912	0.664323	0.533796	0.658854	0.499074	grey
0	2913	0.665104	0.543056	0.659115	0.506481	grey
0	2914	0.665885	0.551852	0.661198	0.518981	grey
0	2915	0.665365	0.560185	0.659896	0.524537	grey
0	2916	0.667448	0.568981	0.661979	0.5375	grey
0	2917	0.66901	0.575463	0.663281	0.544907	grey
0	2918	0.669531	0.577778	0.663542	0.548611	grey
0	2919	0.670313	0.572685	0.664062	0.546296	grey
0	2920	0.670052	0.566204	0.663281	0.544907	grey
0	2921	0.66901	0.554167	0.659115	0.533796	grey
0	2922	0.665365	0.55463	0.657292	0.533796	grey
0	2923	0.664583	0.552315	0.65599	0.531482	grey
0	2924	0.663281	0.551389	0.655469	0.531944	grey
0	2925	0.66276	0.55	0.655208	0.530556	grey
0	2926	0.66276	0.548148	0.654948	0.52963	grey
0	2927	0.667188	0.54213	0.65599	0.525	grey
0	2928	0.668229	0.539352	0.65599	0.522222	grey
0	2929	0.664844	0.536574	0.655729	0.521296	grey
0	2930	0.660677	0.539352	0.656771	0.525	grey
0	2931	0.660937	0.543056	0.657552	0.525926	grey
0	2932	0.663542	0.540278	0.657292	0.526852	grey
0	2933	0.668229	0.538889	0.657031	0.52037	grey
0	2934	0.667969	0.543056	0.657552	0.521296	grey
0	2935	0.671094	0.54213	0.660417	0.524074	grey
0	2936	0.671875	0.542593	0.661458	0.524537	grey
0	2937	0.671615	0.544444	0.661979	0.525463	grey
0	2938	0.671875	0.549074	0.661458	0.528241	grey
0	2939	0.670313	0.552778	0.659635	0.527315	grey
0	2940	0.670052	0.555093	0.659635	0.527315	grey
0	2941	0.66875	0.555093	0.658333	0.525463	grey
0	2942	0.666406	0.560648	0.657031	0.534259	grey
0	2943	0.666406	0.569444	0.658073	0.543981	grey
0	2944	0.665365	0.575463	0.657552	0.55	grey
0	2945	0.666927	0.579167	0.657812	0.554167	grey
0	2946	0.668229	0.581481	0.659375	0.555556	grey
0	2947	0.668229	0.581481	0.660156	0.555556	grey
0	2948	0.669531	0.577778	0.659635	0.553241	grey
0	2949	0.670833	0.576852	0.660937	0.553704	grey
0	2950	0.671875	0.575926	0.661458	0.554167	grey
0	2951	0.670833	0.576389	0.660677	0.554167	grey
0	2952	0.669792	0.575926	0.659635	0.553704	grey
0	2953	0.66875	0.577778	0.659115	0.554167	grey
0	2954	0.667969	0.580556	0.658594	0.556019	grey
0	2955	0.66875	0.581944	0.659375	0.556944	grey
0	2956	0.669271	0.58287	0.659896	0.55787	grey
0	2957	0.669792	0.58287	0.659896	0.558333	grey
0	2958	0.671354	0.589352	0.660677	0.566667	grey
0	2959	0.67526	0.594444	0.663802	0.575	grey
0	2960	0.679167	0.597685	0.666406	0.581944	grey
0	2961	0.68099	0.602315	0.666146	0.586574	grey
0	2962	0.682813	0.606944	0.666406	0.59213	grey
0	2963	0.685156	0.613889	0.667448	0.6	grey
0	2964	0.688802	0.62037	0.671354	0.607407	grey
0	2965	0.692708	0.623611	0.675	0.610648	grey
0	2966	0.69401	0.622685	0.676823	0.612037	grey
0	2967	0.695573	0.626852	0.678906	0.615278	grey
0	2968	0.675	0.538426	0.689062	0.538426	grey
0	2968	0.701042	0.633333	0.682813	0.621759	grey
0	2969	0.70599	0.636111	0.688281	0.62963	grey
0	2970	0.709896	0.641204	0.692708	0.633333	grey
0	2971	0.714583	0.643981	0.696354	0.6375	grey
0	2972	0.719792	0.643981	0.7	0.639352	grey
0	2973	0.72474	0.644444	0.704427	0.640278	grey
0	2974	0.728646	0.646296	0.708333	0.643056	grey
0	2975	0.733854	0.647222	0.714323	0.646296	grey
0	2976	0.738542	0.65	0.720052	0.648611	grey
0	2977	0.741927	0.64537	0.723698	0.646296	grey
0	2978	0.745833	0.644444	0.727344	0.64537	grey
0	2979	0.749219	0.643981	0.732031	0.646296	grey
0	2980	0.751562	0.642593	0.736979	0.643981	grey
0	2981	0.753385	0.639352	0.73776	0.643056	grey
0	2982	0.758333	0.642593	0.741667	0.644907	grey
0	2983	0.761979	0.64213	0.74401	0.64537	grey
0	2984	0.764323	0.640741	0.747396	0.643519	grey
0	2985	0.766667	0.641204	0.748958	0.644444	grey
0	2986	0.770052	0.638889	0.750521	0.643981	grey
0	2987	0.773438	0.635648	0.754167	0.643056	grey
0	2988	0.775781	0.635648	0.75651	0.643981	grey
0	2989	0.777344	0.632407	0.758073	0.641667	grey
0	2990	0.778906	0.626852	0.761198	0.638889	grey
0	2991	0.779948	0.622685	0.764323	0.635185	grey
0	2992	0.780208	0.616667	0.765625	0.632407	grey
0	2993	0.784375	0.610185	0.770833	0.631019	grey
0	2994	0.7875	0.607407	0.775521	0.631019	grey
0	2995	0.791406	0.600463	0.779427	0.625926	grey
0	2996	0.79401	0.59537	0.779948	0.618981	grey
0	2997	0.795573	0.591667	0.783594	0.615741	grey
0	2998	0.798958	0.588889	0.788542	0.613426	grey
0	2999	0.800521	0.586111	0.789062	0.612037	grey
0	3000	0.801042	0.586574	0.790365	0.612963	grey
0	3001	0.802083	0.586111	0.791927	0.6125	grey
0	3002	0.80026	0.588426	0.791146	0.613426	grey
0	3003	0.798698	0.588426	0.790104	0.613889	grey
0	3004	0.797656	0.588426	0.788542	0.612963	grey
0	3005	0.797396	0.587963	0.788021	0.6125	grey
0	3006	0.795833	0.587963	0.785937	0.612963	grey
0	3007	0.790625	0.589352	0.785417	0.611111	grey
0	3008	0.785677	0.592593	0.786719	0.614352	grey
0	3009	0.783333	0.594444	0.786198	0.616667	grey
0	3010	0.779427	0.595833	0.783594	0.61713	grey
0	3011	0.777344	0.595833	0.782552	0.61713	grey
0	3012	0.77474	0.594444	0.78151	0.618981	grey
0	3013	0.773177	0.594907	0.78099	0.618981	grey
0	3014	0.772656	0.595833	0.780469	0.62037	grey
0	3015	0.76875	0.599074	0.778385	0.622685	grey
0	3016	0.767969	0.600926	0.777865	0.622685	grey
0	3017	0.767708	0.602778	0.777865	0.623148	grey
0	3018	0.765365	0.603704	0.772917	0.623148	grey
0	3019	0.765365	0.600463	0.772656	0.62037	grey
0	3020	0.766667	0.599074	0.775781	0.618981	grey
0	3021	0.769792	0.593518	0.780208	0.616204	grey
0	3022	0.770052	0.592593	0.779948	0.615741	grey
0	3023	0.769531	0.593056	0.779688	0.615741	grey
0	3024	0.769531	0.591667	0.779167	0.615278	grey
0	3025	0.769531	0.591667	0.779167	0.615278	grey
0	3026	0.769271	0.590741	0.779688	0.615741	grey
0	3027	0.769792	0.587037	0.778385	0.6125	grey
0	3028	0.769792	0.585185	0.778125	0.612037	grey
0	3029	0.770052	0.58287	0.776302	0.609722	grey
0	3030	0.771094	0.580556	0.77474	0.606481	grey
0	3031	0.770573	0.580556	0.771875	0.605556	grey
0	3032	0.770833	0.577778	0.772135	0.603704	grey
0	3033	0.770052	0.577778	0.771615	0.603704	grey
0	3034	0.769531	0.576852	0.771094	0.602778	grey
0	3035	0.769792	0.577778	0.771094	0.602778	grey
0	3036	0.769792	0.576389	0.771354	0.602315	grey
0	3037	0.769792	0.576852	0.771354	0.602315	grey
0	3038	0.770052	0.577778	0.771354	0.602778	grey
0	3039	0.770312	0.576389	0.771354	0.602315	grey
0	3040	0.770573	0.574074	0.771615	0.6	grey
0	3041	0.772396	0.572685	0.772917	0.599537	grey
0	3042	0.77474	0.570833	0.776042	0.600463	grey
0	3043	0.777344	0.569444	0.777865	0.599074	grey
0	3044	0.779427	0.568981	0.782552	0.600463	grey
0	3045	0.78099	0.568056	0.783333	0.599074	grey
0	3046	0.78125	0.568981	0.783333	0.599537	grey
0	3047	0.781771	0.568981	0.782812	0.599537	grey
0	3048	0.784635	0.565278	0.784375	0.596759	grey
0	3049	0.790625	0.5625	0.788281	0.594907	grey
0	3050	0.791927	0.563426	0.786458	0.593056	grey
0	3051	0.794271	0.561574	0.788021	0.589815	grey
0	3052	0.796094	0.559259	0.789323	0.5875	grey
0	3053	0.799479	0.558796	0.791406	0.587037	grey
0	3054	0.802344	0.555556	0.795833	0.594444	grey
0	3055	0.803125	0.556944	0.796354	0.59213	grey
0	3056	0.803385	0.557407	0.796875	0.59213	grey
0	3057	0.803646	0.556944	0.796615	0.591204	grey
0	3058	0.80599	0.558796	0.797917	0.590741	grey
0	3059	0.807552	0.558333	0.798698	0.590741	grey
0	3060	0.807031	0.561574	0.797656	0.591667	grey
0	3061	0.80625	0.562963	0.798958	0.593056	grey
0	3062	0.807552	0.564815	0.80026	0.594907	grey
0	3063	0.808073	0.563889	0.801042	0.594444	grey
[truncated: 688 more rows]

## Sheet: Figure_1F_20210818no_head_Elav-
	0	1	2	3	4	5
0	5400	0.327083	0.576852	0.33724	0.551389	grey
0	5401	0.326302	0.578241	0.336458	0.553704	grey
0	5402	0.325781	0.57963	0.336198	0.554167	grey
0	5403	0.325781	0.580556	0.336198	0.55463	grey
0	5404	0.32474	0.581481	0.335677	0.555556	grey
0	5405	0.324219	0.581481	0.335417	0.556019	grey
0	5406	0.322135	0.581944	0.333333	0.557407	grey
0	5407	0.320052	0.583796	0.33151	0.558796	grey
0	5408	0.317708	0.585648	0.329948	0.560185	grey
0	5409	0.316406	0.588426	0.328385	0.5625	grey
0	5410	0.314583	0.590278	0.327083	0.565278	grey
0	5411	0.313542	0.590741	0.325781	0.565741	grey
0	5412	0.311458	0.591667	0.325	0.567593	grey
0	5413	0.309115	0.591204	0.323438	0.571296	grey
0	5414	0.30651	0.59213	0.322135	0.575463	grey
0	5415	0.304948	0.593982	0.321094	0.577778	grey
0	5416	0.304167	0.596759	0.320052	0.57963	grey
0	5417	0.302604	0.597685	0.31875	0.581481	grey
0	5418	0.3	0.600463	0.316406	0.583796	grey
0	5419	0.298958	0.601852	0.315365	0.584722	grey
0	5420	0.297656	0.602315	0.314323	0.585185	grey
0	5421	0.296354	0.602778	0.313281	0.586574	grey
0	5422	0.294792	0.603704	0.311719	0.587963	grey
0	5423	0.293229	0.603704	0.309896	0.587963	grey
0	5424	0.291927	0.604167	0.308594	0.589352	grey
0	5425	0.289844	0.605556	0.30651	0.591667	grey
0	5426	0.288281	0.606944	0.304688	0.593518	grey
0	5427	0.286719	0.609722	0.302865	0.596296	grey
0	5428	0.285937	0.613889	0.300781	0.597222	grey
0	5429	0.285417	0.614815	0.3	0.598148	grey
0	5430	0.284375	0.615741	0.299219	0.6	grey
0	5431	0.283333	0.616204	0.297917	0.599074	grey
0	5432	0.282292	0.616204	0.296875	0.600463	grey
0	5433	0.28125	0.618056	0.295312	0.602315	grey
0	5434	0.280208	0.618981	0.295052	0.602778	grey
0	5435	0.279687	0.618981	0.29401	0.602778	grey
0	5436	0.279427	0.618981	0.294271	0.603241	grey
0	5437	0.279427	0.618981	0.294792	0.602778	grey
0	5438	0.279427	0.618981	0.294792	0.602315	grey
0	5439	0.279427	0.618981	0.294531	0.602778	grey
0	5440	0.279167	0.618981	0.29401	0.603241	grey
0	5441	0.279167	0.618981	0.29375	0.603241	grey
0	5442	0.279427	0.62037	0.293229	0.60463	grey
0	5443	0.280469	0.625463	0.292448	0.608333	grey
0	5444	0.28099	0.626389	0.291927	0.606481	grey
0	5445	0.282552	0.626852	0.292188	0.605556	grey
0	5446	0.283073	0.627315	0.291406	0.606019	grey
0	5447	0.283073	0.628704	0.291406	0.606019	grey
0	5448	0.283594	0.630093	0.291667	0.607407	grey
0	5449	0.284635	0.631019	0.292188	0.608796	grey
0	5450	0.285156	0.631019	0.292708	0.608333	grey
0	5451	0.285156	0.631481	0.292969	0.610648	grey
0	5452	0.285937	0.633796	0.292708	0.6125	grey
0	5453	0.285417	0.636111	0.292448	0.613426	grey
0	5454	0.285156	0.636574	0.291927	0.613426	grey
0	5455	0.284375	0.6375	0.291406	0.614815	grey
0	5456	0.285417	0.638889	0.291406	0.615278	grey
0	5457	0.285156	0.639815	0.290625	0.616204	grey
0	5458	0.284375	0.640278	0.289062	0.616667	grey
0	5459	0.284635	0.64213	0.288021	0.618981	grey
0	5460	0.284375	0.645833	0.286979	0.622222	grey
0	5461	0.285417	0.646296	0.286979	0.623148	grey
0	5462	0.284635	0.647222	0.286458	0.623148	grey
0	5463	0.286198	0.647685	0.286198	0.624074	grey
0	5464	0.286719	0.646759	0.286198	0.623611	grey
0	5465	0.286719	0.649074	0.285937	0.625463	grey
0	5466	0.286979	0.649537	0.285677	0.625926	grey
0	5467	0.289323	0.646759	0.286979	0.625926	grey
0	5468	0.290625	0.649074	0.286198	0.62963	grey
0	5469	0.290625	0.650926	0.286458	0.630556	grey
0	5470	0.290625	0.651852	0.286719	0.631944	grey
0	5471	0.290885	0.651389	0.286719	0.631944	grey
0	5472	0.290885	0.651852	0.286458	0.632407	grey
0	5473	0.290625	0.652778	0.286198	0.633796	grey
0	5474	0.289583	0.654167	0.286198	0.634722	grey
0	5475	0.290365	0.652315	0.28724	0.633796	grey
0	5476	0.291667	0.651389	0.288021	0.634259	grey
0	5477	0.291406	0.649537	0.288021	0.634259	grey
0	5478	0.291146	0.649537	0.288281	0.635185	grey
0	5479	0.290885	0.650463	0.28776	0.635648	grey
0	5480	0.290885	0.65	0.288281	0.635648	grey
0	5481	0.290365	0.650463	0.288021	0.636111	grey
0	5482	0.289583	0.649537	0.288021	0.636574	grey
0	5483	0.289844	0.649537	0.288281	0.636574	grey
0	5484	0.290365	0.65	0.288802	0.636574	grey
0	5485	0.289323	0.647685	0.288542	0.638889	grey
0	5486	0.289583	0.649074	0.288281	0.639352	grey
0	5487	0.289844	0.649074	0.288802	0.639352	grey
0	5488	0.290104	0.65	0.288802	0.640278	grey
0	5489	0.290104	0.650926	0.289062	0.640741	grey
0	5490	0.291146	0.651389	0.289583	0.641204	grey
0	5491	0.293229	0.651852	0.289844	0.643056	grey
0	5492	0.293229	0.652315	0.290104	0.644907	grey
0	5493	0.293229	0.65463	0.290104	0.644907	grey
0	5496	0.294792	0.65463	0.289323	0.647685	grey
0	5497	0.294792	0.65463	0.289062	0.649537	grey
0	5498	0.295573	0.654167	0.288802	0.652315	grey
0	5499	0.295833	0.653241	0.288021	0.651852	grey
0	5500	0.295312	0.652778	0.289844	0.652778	grey
0	5501	0.295573	0.652778	0.289583	0.655556	grey
0	5502	0.295573	0.653704	0.290625	0.656018	grey
0	5507	0.296094	0.657407	0.291927	0.655093	grey
0	5509	0.297135	0.659259	0.292969	0.65787	grey
0	5513	0.301042	0.662963	0.29375	0.660185	grey
0	5514	0.301042	0.662963	0.29375	0.660648	grey
0	5515	0.301302	0.6625	0.29375	0.660648	grey
0	5516	0.301562	0.662963	0.294792	0.660648	grey
0	5517	0.303125	0.663426	0.29375	0.662037	grey
0	5518	0.304688	0.662037	0.29349	0.662037	grey
0	5519	0.305729	0.6625	0.29375	0.6625	grey
0	5520	0.305729	0.662963	0.29349	0.663426	grey
0	5521	0.30599	0.662037	0.294792	0.662963	grey
0	5522	0.307031	0.662037	0.295052	0.664352	grey
0	5523	0.308073	0.6625	0.295312	0.663889	grey
0	5524	0.309115	0.662037	0.296354	0.665278	grey
0	5525	0.309896	0.6625	0.297396	0.665278	grey
0	5526	0.310937	0.661574	0.299219	0.664352	grey
0	5527	0.3125	0.664352	0.298958	0.66713	grey
0	5528	0.314323	0.665741	0.29974	0.668981	grey
0	5529	0.314583	0.666667	0.3	0.668981	grey
0	5530	0.315885	0.666667	0.301302	0.669444	grey
0	5531	0.316927	0.666204	0.302083	0.669444	grey
0	5532	0.317969	0.664815	0.302865	0.668519	grey
0	5533	0.318229	0.663889	0.303125	0.668056	grey
0	5534	0.31849	0.664815	0.303385	0.668056	grey
0	5535	0.318229	0.660648	0.302865	0.665741	grey
0	5536	0.31849	0.65463	0.304167	0.660185	grey
0	5537	0.319792	0.651852	0.303906	0.659259	grey
0	5538	0.320573	0.654167	0.303906	0.659722	grey
0	5539	0.321354	0.654167	0.304167	0.660185	grey
0	5540	0.321615	0.656018	0.304427	0.661111	grey
0	5541	0.322396	0.655556	0.304427	0.660185	grey
0	5542	0.321875	0.658333	0.307031	0.662037	grey
0	5543	0.322917	0.660185	0.30651	0.662963	grey
0	5544	0.322917	0.661574	0.305469	0.663889	grey
0	5545	0.322656	0.663889	0.307552	0.666204	grey
0	5546	0.32526	0.660185	0.308333	0.661574	grey
0	5547	0.325521	0.660185	0.309635	0.661574	grey
0	5548	0.326562	0.661574	0.310937	0.663426	grey
0	5549	0.326562	0.662963	0.309896	0.663426	grey
0	5550	0.326042	0.663889	0.310677	0.665278	grey
0	5551	0.327865	0.662963	0.311979	0.665278	grey
0	5552	0.328906	0.663426	0.3125	0.665278	grey
0	5553	0.330469	0.664352	0.313802	0.666204	grey
0	5554	0.332292	0.663426	0.314844	0.665278	grey
0	5555	0.332812	0.663426	0.315104	0.665741	grey
0	5556	0.333594	0.663889	0.315885	0.664815	grey
0	5557	0.334896	0.663889	0.317187	0.665278	grey
0	5558	0.335156	0.664352	0.317448	0.666204	grey
0	5559	0.335417	0.664815	0.317187	0.665741	grey
0	5560	0.335938	0.664815	0.317708	0.665741	grey
0	5561	0.335938	0.663426	0.318229	0.664352	grey
0	5562	0.336979	0.661574	0.319531	0.662963	grey
0	5563	0.338021	0.659722	0.321094	0.6625	grey
0	5564	0.338802	0.660185	0.322396	0.663426	grey
0	5565	0.340625	0.658333	0.324219	0.661574	grey
0	5566	0.341406	0.658333	0.325521	0.662037	grey
0	5567	0.340625	0.660648	0.324479	0.663426	grey
0	5568	0.339844	0.664815	0.322396	0.665741	grey
0	5569	0.339063	0.660185	0.321875	0.6625	grey
0	5570	0.338281	0.661111	0.321875	0.663889	grey
0	5571	0.338021	0.658796	0.322135	0.662963	grey
0	5572	0.336458	0.65787	0.322396	0.662963	grey
0	5573	0.336198	0.662037	0.324219	0.66713	grey
0	5574	0.335156	0.660648	0.32474	0.6625	grey
0	5575	0.334115	0.65463	0.323958	0.659722	grey
0	5576	0.332292	0.656018	0.323698	0.659722	grey
0	5577	0.330469	0.650463	0.322656	0.658333	grey
0	5578	0.330469	0.653241	0.323177	0.658796	grey
0	5579	0.328125	0.646296	0.322135	0.656482	grey
0	5580	0.325781	0.641204	0.320833	0.654167	grey
0	5581	0.325	0.641667	0.321094	0.655093	grey
0	5582	0.324479	0.643981	0.320573	0.656018	grey
0	5583	0.322656	0.642593	0.320312	0.655556	grey
0	5584	0.322656	0.644907	0.320312	0.656944	grey
0	5585	0.322656	0.644907	0.320833	0.656482	grey
0	5586	0.322135	0.64537	0.321094	0.656482	grey
0	5587	0.322656	0.645833	0.321094	0.656944	grey
0	5588	0.321615	0.645833	0.320833	0.656944	grey
0	5589	0.321875	0.645833	0.320833	0.65787	grey
0	5590	0.322135	0.647222	0.321094	0.658333	grey
0	5591	0.322656	0.647222	0.321094	0.658796	grey
0	5592	0.321875	0.645833	0.320833	0.657407	grey
0	5593	0.321875	0.644907	0.321354	0.65787	grey
0	5594	0.322656	0.646759	0.322135	0.65787	grey
0	5595	0.322135	0.648148	0.322135	0.658796	grey
0	5596	0.320312	0.646759	0.321615	0.658796	grey
0	5597	0.318229	0.643519	0.321094	0.65787	grey
0	5598	0.316927	0.642593	0.321094	0.656482	grey
0	5599	0.316406	0.642593	0.320833	0.656482	grey
0	5600	0.321094	0.653704	0.321094	0.654167	grey
0	5600	0.315625	0.636574	0.321094	0.654167	grey
0	5601	0.321094	0.653704	0.321094	0.654167	grey
0	5601	0.315625	0.637037	0.321094	0.654167	grey
0	5602	0.320312	0.652778	0.320312	0.652778	grey
0	5602	0.315625	0.636574	0.320312	0.652778	grey
0	5603	0.314583	0.6375	0.319792	0.651389	grey
0	5603	0.319792	0.651389	0.319792	0.651389	grey
0	5604	0.319531	0.650926	0.319531	0.651389	grey
0	5604	0.314063	0.637037	0.319531	0.651389	grey
0	5605	0.31901	0.651852	0.31901	0.651852	grey
0	5605	0.313542	0.637963	0.31901	0.651852	grey
0	5606	0.310937	0.631481	0.317187	0.649074	grey
0	5607	0.310937	0.63287	0.316927	0.649537	grey
0	5608	0.310937	0.634722	0.317448	0.65	grey
0	5609	0.310417	0.636111	0.316927	0.65	grey
0	5610	0.309635	0.636111	0.315885	0.649537	grey
0	5611	0.309635	0.636111	0.315885	0.649537	grey
0	5612	0.309896	0.636111	0.315885	0.649537	grey
0	5613	0.309896	0.635648	0.315885	0.65	grey
0	5614	0.309896	0.636111	0.316146	0.65	grey
0	5615	0.310417	0.638889	0.316406	0.652315	grey
0	5616	0.311458	0.640278	0.316667	0.654167	grey
0	5617	0.311458	0.64213	0.316667	0.656018	grey
0	5618	0.311719	0.642593	0.316667	0.656944	grey
0	5619	0.31224	0.642593	0.316927	0.657407	grey
0	5620	0.313281	0.644907	0.316667	0.658796	grey
0	5621	0.314063	0.647222	0.316406	0.658333	grey
0	5622	0.313021	0.650926	0.316406	0.65787	grey
0	5623	0.310677	0.658796	0.315885	0.660648	grey
0	5624	0.308594	0.658796	0.315365	0.661574	grey
0	5625	0.306771	0.663889	0.314583	0.6625	grey
0	5626	0.303906	0.662963	0.315365	0.666667	grey
0	5627	0.302604	0.662963	0.315885	0.667593	grey
0	5628	0.302083	0.665741	0.317708	0.667593	grey
0	5629	0.301823	0.665741	0.317708	0.668056	grey
0	5630	0.301302	0.665741	0.316667	0.668519	grey
0	5631	0.301302	0.664815	0.318229	0.668056	grey
0	5632	0.301042	0.664815	0.317969	0.667593	grey
0	5633	0.301042	0.665278	0.317187	0.66713	grey
0	5634	0.300521	0.664815	0.316146	0.66713	grey
0	5635	0.29974	0.663889	0.315365	0.666667	grey
0	5636	0.298698	0.663426	0.315365	0.666204	grey
0	5637	0.297656	0.660648	0.315365	0.665278	grey
0	5638	0.296094	0.661574	0.314323	0.666204	grey
0	5639	0.295052	0.660648	0.313281	0.666204	grey
0	5640	0.29401	0.660185	0.3125	0.665278	grey
0	5641	0.292188	0.659259	0.310677	0.663426	grey
0	5642	0.292188	0.656944	0.310156	0.663426	grey
0	5643	0.289583	0.65787	0.308073	0.664352	grey
0	5644	0.2875	0.656018	0.30625	0.663889	grey
0	5645	0.284375	0.658333	0.303646	0.663889	grey
0	5646	0.284375	0.652315	0.303385	0.661111	grey
0	5647	0.284375	0.652778	0.303385	0.6625	grey
0	5648	0.284115	0.651389	0.302604	0.661574	grey
0	5649	0.283854	0.65	0.301823	0.660648	grey
0	5650	0.283594	0.651852	0.302344	0.662037	grey
0	5651	0.283333	0.650926	0.301562	0.661574	grey
0	5652	0.282292	0.649074	0.30026	0.660648	grey
0	5653	0.280729	0.644907	0.297656	0.658796	grey
0	5654	0.279948	0.642593	0.296094	0.657407	grey
0	5655	0.280729	0.639815	0.295052	0.656482	grey
0	5656	0.279948	0.639352	0.294271	0.656018	grey
0	5657	0.278385	0.638889	0.292188	0.656018	grey
0	5658	0.277344	0.637037	0.290625	0.655093	grey
0	5659	0.276302	0.636111	0.289844	0.654167	grey
0	5660	0.274479	0.633333	0.28776	0.652315	grey
0	5661	0.272396	0.630556	0.286198	0.649537	grey
0	5662	0.271875	0.626852	0.285677	0.647222	grey
0	5663	0.271615	0.624537	0.284896	0.64537	grey
0	5664	0.271354	0.625	0.284375	0.646296	grey
0	5665	0.270312	0.624074	0.283333	0.646759	grey
0	5666	0.269792	0.622222	0.282813	0.644907	grey
0	5667	0.26901	0.622685	0.282292	0.644907	grey
0	5668	0.267969	0.621759	0.28125	0.643981	grey
0	5669	0.266927	0.619907	0.279427	0.643056	grey
0	5670	0.265104	0.614352	0.276302	0.639815	grey
0	5671	0.263802	0.612037	0.275521	0.637963	grey
0	5672	0.261458	0.611574	0.272917	0.636111	grey
0	5673	0.260938	0.609259	0.271354	0.635648	grey
0	5674	0.260938	0.608796	0.270312	0.635648	grey
0	5675	0.259635	0.605556	0.268229	0.63287	grey
0	5676	0.25651	0.603241	0.265625	0.631019	grey
0	5677	0.255469	0.601389	0.264323	0.628241	grey
0	5678	0.254687	0.595833	0.2625	0.625	grey
0	5679	0.254167	0.590278	0.261458	0.62037	grey
0	5680	0.252083	0.586574	0.259896	0.61713	grey
0	5681	0.252083	0.581944	0.258854	0.614815	grey
0	5682	0.252083	0.580556	0.257812	0.615278	grey
0	5683	0.250781	0.578241	0.258073	0.612037	grey
0	5684	0.24974	0.574537	0.255729	0.608796	grey
0	5685	0.25	0.568981	0.254427	0.605556	grey
0	5686	0.25	0.564815	0.253385	0.603241	grey
0	5687	0.248698	0.5625	0.251823	0.6	grey
0	5688	0.247917	0.559722	0.251042	0.597222	grey
0	5689	0.247917	0.55787	0.24974	0.596759	grey
0	5690	0.247396	0.55463	0.249219	0.594444	grey
0	5691	0.246875	0.551852	0.249219	0.590741	grey
0	5692	0.246094	0.549537	0.247396	0.588426	grey
0	5693	0.244792	0.544907	0.246615	0.584259	grey
0	5694	0.244792	0.54213	0.245833	0.581481	grey
0	5695	0.245312	0.5375	0.244531	0.578241	grey
0	5696	0.245312	0.534722	0.244271	0.575	grey
0	5697	0.244792	0.53287	0.24349	0.574074	grey
0	5698	0.244271	0.532407	0.242969	0.573611	grey
0	5699	0.244271	0.530093	0.242969	0.570833	grey
0	5700	0.244271	0.528241	0.242969	0.568519	grey
0	5701	0.24401	0.525463	0.242969	0.566204	grey
0	5702	0.24375	0.523611	0.242708	0.564352	grey
0	5703	0.24375	0.524074	0.242448	0.564352	grey
0	5704	0.24401	0.522685	0.242708	0.563426	grey
0	5705	0.24401	0.522222	0.242448	0.563426	grey
0	5706	0.24401	0.523611	0.242188	0.564352	grey
0	5707	0.24401	0.523148	0.242448	0.563889	grey
0	5708	0.24401	0.524074	0.242708	0.564815	grey
0	5709	0.244271	0.525	0.243229	0.566204	grey
0	5710	0.244271	0.525	0.243229	0.565741	grey
0	5711	0.24401	0.523148	0.243229	0.564352	grey
0	5712	0.24401	0.523148	0.242969	0.564352	grey
0	5713	0.24401	0.522685	0.242969	0.564352	grey
0	5714	0.244271	0.522222	0.242448	0.563426	grey
0	5715	0.244271	0.52037	0.242969	0.561111	grey
0	5716	0.244531	0.518519	0.242448	0.559722	grey
0	5717	0.244792	0.513889	0.242188	0.555556	grey
0	5718	0.244531	0.512037	0.241927	0.553241	grey
0	5719	0.243229	0.510648	0.241146	0.551852	grey
0	5720	0.24401	0.50787	0.240885	0.549074	grey
0	5721	0.24375	0.505556	0.240885	0.546759	grey
0	5722	0.243229	0.50463	0.240365	0.54537	grey
0	5723	0.242708	0.50463	0.240365	0.54537	grey
0	5724	0.242969	0.50463	0.240885	0.54537	grey
0	5725	0.242708	0.50463	0.240365	0.544907	grey
0	5726	0.242708	0.503704	0.240885	0.543981	grey
0	5727	0.241927	0.504167	0.240365	0.544444	grey
0	5728	0.242708	0.503704	0.240365	0.543519	grey
0	5729	0.243229	0.502778	0.240365	0.543519	grey
0	5730	0.243229	0.503704	0.240365	0.543519	grey
0	5731	0.242969	0.503704	0.239844	0.54213	grey
0	5732	0.242188	0.501852	0.239063	0.540741	grey
0	5733	0.241927	0.501389	0.238281	0.539815	grey
0	5734	0.241667	0.501389	0.23776	0.539352	grey
0	5735	0.241667	0.499537	0.2375	0.536111	grey
0	5736	0.241146	0.497222	0.23776	0.535185	grey
0	5737	0.241146	0.495833	0.238021	0.534259	grey
0	5738	0.240104	0.493981	0.23724	0.532407	grey
0	5739	0.240104	0.493981	0.23724	0.530556	grey
0	5740	0.241667	0.490278	0.238021	0.526389	grey
0	5741	0.241927	0.487963	0.23776	0.524074	grey
0	5742	0.241667	0.488889	0.23776	0.524074	grey
0	5743	0.241667	0.488889	0.2375	0.524074	grey
0	5744	0.241927	0.488426	0.23776	0.524074	grey
0	5745	0.241667	0.488426	0.23724	0.522685	grey
0	5746	0.241146	0.486111	0.236719	0.52037	grey
0	5747	0.241667	0.484259	0.23724	0.518519	grey
0	5748	0.241146	0.483333	0.236719	0.517593	grey
0	5749	0.241667	0.47963	0.236458	0.513426	grey
0	5750	0.241146	0.475	0.236458	0.510185	grey
0	5751	0.241927	0.475	0.23724	0.510185	grey
0	5752	0.241927	0.474537	0.23724	0.508796	grey
0	5753	0.242448	0.473148	0.2375	0.50463	grey
0	5754	0.242708	0.469444	0.23724	0.499074	grey
0	5755	0.242448	0.465278	0.236979	0.493519	grey
0	5756	0.243229	0.464815	0.23776	0.490741	grey
0	5757	0.24375	0.464352	0.238021	0.489352	grey
0	5758	0.245052	0.463426	0.238542	0.487037	grey
0	5759	0.244792	0.460185	0.238802	0.4875	grey
0	5760	0.245312	0.457407	0.239323	0.483796	grey
0	5761	0.245833	0.45463	0.239063	0.478241	grey
0	5762	0.246875	0.452315	0.239323	0.475	grey
0	5763	0.247396	0.450926	0.240104	0.473611	grey
0	5764	0.247917	0.448148	0.239844	0.47037	grey
0	5765	0.247917	0.444444	0.240104	0.467593	grey
0	5766	0.248437	0.441204	0.240625	0.464815	grey
0	5767	0.249219	0.438889	0.241406	0.461574	grey
0	5768	0.251302	0.4375	0.241927	0.458796	grey
0	5769	0.253646	0.435648	0.243229	0.455556	grey
0	5770	0.253906	0.435648	0.24349	0.455093	grey
0	5771	0.253906	0.437963	0.24349	0.455093	grey
0	5772	0.253385	0.439352	0.24375	0.457407	grey
0	5773	0.254167	0.440278	0.24375	0.45463	grey
0	5774	0.254167	0.440741	0.24375	0.456019	grey
0	5775	0.255729	0.443519	0.242708	0.456019	grey
0	5776	0.25651	0.443056	0.242708	0.455093	grey
0	5777	0.25625	0.442593	0.241927	0.45463	grey
0	5778	0.25599	0.440741	0.241667	0.457407	grey
0	5779	0.254687	0.439352	0.241406	0.456481	grey
0	5780	0.255469	0.438426	0.241406	0.455556	grey
0	5781	0.255469	0.4375	0.241146	0.455093	grey
0	5782	0.255729	0.435648	0.241667	0.453704	grey
0	5783	0.25625	0.434259	0.242448	0.451852	grey
0	5784	0.257292	0.431019	0.242969	0.449537	grey
0	5785	0.259635	0.431019	0.24375	0.447685	grey
0	5786	0.260417	0.42963	0.244271	0.446296	grey
0	5787	0.260156	0.428241	0.244271	0.444444	grey
0	5788	0.261719	0.424537	0.245573	0.440278	grey
0	5789	0.263281	0.422222	0.246875	0.437963	grey
0	5790	0.265365	0.420833	0.249219	0.435648	grey
0	5791	0.267448	0.41713	0.250521	0.432407	grey
0	5792	0.268229	0.415278	0.251563	0.430093	grey
0	5793	0.26849	0.413426	0.251823	0.429167	grey
0	5794	0.269271	0.4125	0.252344	0.426852	grey
0	5795	0.270573	0.4125	0.253125	0.425463	grey
0	5796	0.271875	0.4125	0.253906	0.424537	grey
0	5797	0.271615	0.410185	0.253646	0.421296	grey
0	5798	0.272656	0.40787	0.255469	0.419907	grey
0	5799	0.273958	0.404167	0.25651	0.416667	grey
0	5800	0.276042	0.403241	0.258594	0.414352	grey
0	5801	0.277604	0.402315	0.260156	0.412963	grey
0	5802	0.277865	0.401852	0.260938	0.4125	grey
0	5803	0.278646	0.402778	0.261198	0.4125	grey
0	5804	0.279687	0.402315	0.261979	0.411574	grey
0	5805	0.28125	0.401852	0.26276	0.412037	grey
0	5806	0.281771	0.4	0.263281	0.408796	grey
0	5807	0.283333	0.397685	0.264844	0.406944	grey
0	5808	0.283854	0.396296	0.265885	0.406944	grey
0	5809	0.285156	0.395833	0.266146	0.405556	grey
0	5810	0.285677	0.396296	0.266667	0.404167	grey
0	5811	0.286979	0.394907	0.267969	0.402778	grey
0	5812	0.288802	0.393056	0.269792	0.4	grey
0	5813	0.289844	0.392593	0.271354	0.399537	grey
0	5814	0.290625	0.393056	0.271875	0.397685	grey
0	5815	0.292188	0.39537	0.272917	0.397222	grey
0	5816	0.292708	0.399074	0.273177	0.398148	grey
0	5817	0.294792	0.397685	0.27526	0.396759	grey
0	5818	0.295052	0.395833	0.276042	0.396296	grey
0	5819	0.296094	0.396296	0.276823	0.396759	grey
0	5820	0.297135	0.396296	0.278125	0.396296	grey
0	5821	0.299219	0.39537	0.279948	0.394907	grey
0	5822	0.301302	0.39537	0.28125	0.394907	grey
0	5823	0.301823	0.394907	0.281771	0.393519	grey
0	5824	0.303906	0.397685	0.284115	0.394444	grey
0	5825	0.304688	0.400463	0.284896	0.395833	grey
0	5826	0.305469	0.400926	0.285156	0.39537	grey
0	5827	0.306771	0.401852	0.286198	0.39537	grey
0	5828	0.308594	0.401389	0.28724	0.39537	grey
0	5829	0.309896	0.397685	0.289062	0.39213	grey
0	5830	0.310937	0.393981	0.290104	0.389352	grey
0	5831	0.313021	0.392593	0.292188	0.3875	grey
0	5832	0.313802	0.39213	0.292969	0.3875	grey
0	5833	0.315365	0.391204	0.294271	0.386574	grey
0	5834	0.316667	0.391667	0.295833	0.385648	grey
0	5835	0.318229	0.390741	0.297917	0.386111	grey
0	5836	0.318229	0.390278	0.298177	0.384722	grey
0	5837	0.319531	0.3875	0.299479	0.383333	grey
0	5838	0.319792	0.384722	0.30026	0.380556	grey
0	5839	0.321875	0.384259	0.303385	0.378704	grey
0	5840	0.323177	0.38287	0.304167	0.377778	grey
0	5841	0.324219	0.38287	0.30625	0.377315	grey
0	5842	0.325781	0.384259	0.309375	0.378704	grey
0	5843	0.326823	0.384722	0.311198	0.37963	grey
0	5844	0.326823	0.387963	0.31224	0.381019	grey
0	5845	0.328385	0.389352	0.314323	0.382407	grey
0	5846	0.33099	0.389352	0.315885	0.383333	grey
0	5847	0.332292	0.389815	0.317708	0.38287	grey
0	5848	0.334635	0.390741	0.320833	0.383333	grey
0	5849	0.336198	0.391204	0.321875	0.38287	grey
0	5850	0.338021	0.389352	0.323698	0.381481	grey
0	5851	0.338281	0.390278	0.324219	0.381944	grey
0	5852	0.340104	0.389352	0.325781	0.38287	grey
0	5853	0.340625	0.391667	0.326302	0.383796	grey
0	5854	0.342187	0.390741	0.327604	0.381944	grey
0	5855	0.34401	0.390741	0.328906	0.382407	grey
0	5856	0.346615	0.393056	0.330729	0.383333	grey
0	5857	0.349219	0.394907	0.333073	0.385648	grey
0	5858	0.351042	0.396759	0.335156	0.386574	grey
0	5859	0.353125	0.397685	0.336979	0.387963	grey
0	5860	0.354688	0.397222	0.33776	0.386574	grey
0	5861	0.35651	0.4	0.339063	0.388889	grey
0	5862	0.357812	0.402315	0.340885	0.391204	grey
0	5863	0.359375	0.406481	0.343229	0.392593	grey
0	5864	0.359896	0.409722	0.345313	0.393981	grey
0	5865	0.361458	0.415278	0.347656	0.397222	grey
0	5866	0.363542	0.416204	0.35026	0.397222	grey
0	5867	0.365625	0.417593	0.352604	0.398148	grey
0	5868	0.367708	0.416667	0.354427	0.397685	grey
0	5869	0.369531	0.41713	0.355729	0.398611	grey
0	5870	0.370833	0.42037	0.357292	0.400926	grey
0	5871	0.372396	0.425463	0.359115	0.401852	grey
0	5872	0.374219	0.42963	0.363542	0.403241	grey
0	5873	0.375781	0.431944	0.365625	0.406944	grey
0	5874	0.377604	0.433333	0.367708	0.408333	grey
0	5875	0.379167	0.433796	0.369792	0.409259	grey
0	5876	0.38151	0.437037	0.372396	0.4125	grey
0	5877	0.382812	0.438889	0.373177	0.413426	grey
0	5878	0.383333	0.440741	0.374219	0.415278	grey
0	5879	0.383854	0.444907	0.37526	0.419444	grey
0	5880	0.383854	0.449537	0.374219	0.421759	grey
0	5881	0.382812	0.45463	0.375521	0.423148	grey
0	5882	0.383854	0.459259	0.377604	0.425	grey
0	5883	0.385677	0.458796	0.379687	0.424537	grey
0	5884	0.3875	0.458333	0.38099	0.425463	grey
0	5885	0.38776	0.458333	0.381771	0.424537	grey
0	5886	0.388802	0.45787	0.382292	0.425	grey
0	5887	0.389062	0.45787	0.382292	0.425463	grey
0	5888	0.389583	0.459722	0.382552	0.428241	grey
0	5889	0.389583	0.462963	0.383073	0.42963	grey
0	5890	0.390104	0.466204	0.384375	0.431019	grey
0	5891	0.390365	0.468981	0.384896	0.43287	grey
0	5892	0.390885	0.470833	0.384896	0.435185	grey
0	5893	0.390885	0.471296	0.385938	0.435648	grey
0	5894	0.390885	0.475	0.386458	0.438426	grey
0	5895	0.391146	0.477778	0.386979	0.441204	grey
0	5896	0.390365	0.481019	0.3875	0.443981	grey
0	5897	0.390104	0.482407	0.388281	0.444444	grey
0	5898	0.390104	0.483796	0.389062	0.444907	grey
0	5899	0.390885	0.4875	0.390365	0.448148	grey
0	5900	0.391406	0.488889	0.391667	0.45	grey
0	5901	0.392188	0.490278	0.392188	0.452315	grey
0	5902	0.392188	0.493981	0.392448	0.456019	grey
0	5903	0.392188	0.498148	0.392448	0.460185	grey
0	5904	0.392708	0.497222	0.392448	0.461111	grey
0	5905	0.39375	0.499074	0.39401	0.463426	grey
0	5906	0.39375	0.503704	0.394531	0.468056	grey
0	5907	0.394271	0.509722	0.395052	0.474074	grey
0	5908	0.394531	0.513889	0.395052	0.478704	grey
0	5909	0.394792	0.517593	0.395312	0.482407	grey
0	5910	0.395052	0.521296	0.396094	0.487037	grey
0	5911	0.395573	0.525	0.396615	0.490741	grey
0	5912	0.395573	0.527315	0.396875	0.494444	grey
0	5913	0.394271	0.526389	0.395573	0.493056	grey
0	5914	0.395052	0.525926	0.396354	0.491667	grey
0	5915	0.395833	0.526852	0.397656	0.491667	grey
0	5916	0.396094	0.526852	0.398438	0.491204	grey
0	5917	0.396094	0.529167	0.398698	0.493519	grey
0	5918	0.396354	0.531482	0.399219	0.495833	grey
0	5919	0.397396	0.532407	0.40026	0.496759	grey
0	5920	0.396615	0.534722	0.398438	0.498148	grey
0	5921	0.396615	0.537963	0.398177	0.500926	grey
0	5922	0.396875	0.540741	0.397656	0.503704	grey
0	5923	0.397917	0.543056	0.4	0.505093	grey
0	5924	0.398958	0.543056	0.400781	0.506481	grey
0	5925	0.398698	0.542593	0.401302	0.506019	grey
0	5926	0.398698	0.543981	0.401042	0.507407	grey
0	5927	0.398698	0.544907	0.400781	0.506944	grey
0	5928	0.398177	0.544907	0.4	0.50787	grey
0	5929	0.397656	0.546759	0.399479	0.509722	grey
0	5930	0.397135	0.550463	0.398958	0.513426	grey
0	5931	0.396615	0.550926	0.398177	0.514815	grey
0	5932	0.396354	0.552778	0.397917	0.516667	grey
0	5933	0.396875	0.55463	0.398698	0.518519	grey
0	5934	0.396875	0.555556	0.399219	0.518519	grey
0	5935	0.395833	0.559259	0.397135	0.522222	grey
0	5936	0.395833	0.5625	0.396615	0.525926	grey
0	5937	0.394531	0.567593	0.395573	0.52963	grey
0	5938	0.39349	0.570833	0.394792	0.532407	grey
0	5939	0.392708	0.574074	0.395052	0.536111	grey
0	5940	0.391146	0.577315	0.395833	0.540741	grey
0	5941	0.389844	0.580093	0.394271	0.542593	grey
0	5942	0.389323	0.581481	0.39349	0.545833	grey
0	5943	0.389062	0.58287	0.392969	0.548148	grey
0	5944	0.389062	0.585185	0.392969	0.551389	grey
0	5945	0.388542	0.586574	0.393229	0.553241	grey
0	5946	0.388281	0.586574	0.393229	0.55463	grey
0	5947	0.388021	0.588426	0.39375	0.556019	grey
0	5948	0.3875	0.590741	0.392969	0.55787	grey
0	5949	0.386198	0.592593	0.392188	0.560648	grey
0	5950	0.384115	0.594444	0.391146	0.5625	grey
0	5951	0.383073	0.594907	0.390365	0.563889	grey
0	5952	0.382552	0.59537	0.390104	0.564815	grey
0	5953	0.382552	0.595833	0.390365	0.565278	grey
0	5954	0.382292	0.596296	0.390104	0.56713	grey
0	5955	0.381771	0.594444	0.391146	0.569907	grey
0	5956	0.382031	0.595833	0.391146	0.570833	grey
0	5957	0.382292	0.597222	0.390625	0.569444	grey
0	5958	0.382292	0.598148	0.390104	0.567593	grey
0	5959	0.382552	0.597685	0.390365	0.568519	grey
0	5960	0.38099	0.597222	0.390885	0.572685	grey
0	5961	0.380208	0.597685	0.390625	0.573611	grey
0	5962	0.380729	0.599074	0.390625	0.575463	grey
0	5963	0.380469	0.600926	0.390625	0.576389	grey
0	5964	0.379948	0.602315	0.389844	0.578241	grey
0	5965	0.378906	0.60463	0.389583	0.580093	grey
0	5966	0.378385	0.606481	0.389062	0.581944	grey
0	5967	0.377604	0.606944	0.388802	0.583333	grey
0	5968	0.377865	0.606944	0.388281	0.581944	grey
0	5969	0.378385	0.609259	0.386979	0.580093	grey
0	5970	0.378385	0.609722	0.386458	0.578241	grey
0	5971	0.378385	0.610185	0.386719	0.579167	grey
0	5972	0.378125	0.60787	0.388021	0.581019	grey
0	5973	0.378125	0.607407	0.388281	0.582407	grey
0	5974	0.378125	0.607407	0.388802	0.58287	grey
0	5975	0.377344	0.608796	0.388802	0.585185	grey
0	5976	0.377344	0.608796	0.389062	0.585648	grey
0	5977	0.377083	0.610648	0.388281	0.587963	grey
0	5978	0.376302	0.611574	0.3875	0.588426	grey
0	5979	0.375781	0.611574	0.38724	0.588889	grey
0	5980	0.375	0.614352	0.386198	0.590741	grey
0	5981	0.374219	0.615741	0.385938	0.592593	grey
0	5982	0.373698	0.615741	0.385677	0.593518	grey
0	5983	0.372656	0.618056	0.385677	0.598148	grey
0	5984	0.372656	0.617593	0.385938	0.597222	grey
0	5985	0.372135	0.618519	0.384635	0.596759	grey
0	5986	0.371615	0.619907	0.384375	0.598611	grey
0	5987	0.371615	0.619907	0.384896	0.599074	grey
0	5988	0.371615	0.622685	0.385156	0.600926	grey
0	5989	0.369792	0.625463	0.382031	0.603704	grey
0	5990	0.369271	0.625926	0.38125	0.60463	grey
0	5991	0.36849	0.627778	0.380729	0.606019	grey
0	5992	0.367448	0.630093	0.380208	0.608333	grey
0	5993	0.366667	0.630093	0.379687	0.610185	grey
0	5994	0.365625	0.631944	0.379167	0.612963	grey
0	5995	0.365625	0.633796	0.378906	0.613426	grey
0	5996	0.365885	0.633333	0.378385	0.611574	grey
0	5997	0.366406	0.633333	0.378125	0.610648	grey
0	5998	0.366667	0.633333	0.378125	0.610648	grey
0	5999	0.365885	0.635185	0.378646	0.614352	grey
0	6000	0.365365	0.637037	0.379427	0.618981	grey
0	6001	0.365104	0.639352	0.379167	0.619444	grey
0	6002	0.364062	0.639815	0.378646	0.621296	grey
0	6003	0.363802	0.640278	0.378125	0.621296	grey
0	6004	0.361719	0.640278	0.376042	0.621759	grey
0	6005	0.359115	0.640278	0.374479	0.621759	grey
0	6006	0.358333	0.641667	0.373958	0.622222	grey
0	6007	0.357552	0.641667	0.372917	0.623148	grey
0	6008	0.356771	0.642593	0.372135	0.624537	grey
0	6009	0.357031	0.643519	0.372396	0.626852	grey
0	6010	0.357031	0.644444	0.372656	0.629167	grey
0	6011	0.357292	0.646296	0.373437	0.631019	grey
0	6012	0.357292	0.648148	0.373437	0.632407	grey
0	6013	0.35625	0.648611	0.372135	0.633333	grey
0	6014	0.354167	0.649074	0.370052	0.633796	grey
0	6015	0.352083	0.651389	0.367969	0.634722	grey
0	6016	0.348437	0.652778	0.366406	0.6375	grey
0	6017	0.346875	0.652778	0.365104	0.638889	grey
0	6018	0.345573	0.65463	0.363802	0.640278	grey
0	6019	0.345052	0.655093	0.363021	0.640741	grey
0	6020	0.34401	0.656018	0.361979	0.641667	grey
0	6021	0.342448	0.656944	0.360677	0.643056	grey
0	6022	0.340104	0.656944	0.358854	0.644444	grey
0	6023	0.338802	0.658333	0.358073	0.646759	grey
0	6024	0.336979	0.658796	0.356771	0.648148	grey
0	6025	0.336198	0.658333	0.35625	0.649074	grey
0	6026	0.336198	0.659722	0.356771	0.651852	grey
0	6027	0.333854	0.660648	0.354688	0.653241	grey
0	6028	0.333333	0.660648	0.353385	0.653704	grey
0	6029	0.330208	0.660648	0.350781	0.655093	grey
0	6030	0.328125	0.661111	0.348698	0.656944	grey
0	6031	0.326823	0.661111	0.347917	0.65787	grey
0	6032	0.325	0.661111	0.346354	0.658333	grey
0	6033	0.323438	0.660648	0.34375	0.659722	grey
0	6034	0.322396	0.660648	0.342969	0.659722	grey
0	6035	0.322396	0.661574	0.342708	0.661111	grey
0	6036	0.322656	0.663426	0.342187	0.664352	grey
0	6037	0.321094	0.663889	0.340885	0.664352	grey
0	6038	0.31875	0.663426	0.338542	0.663889	grey
0	6039	0.316667	0.665278	0.335938	0.664815	grey
0	6040	0.314063	0.664352	0.333854	0.664815	grey
0	6041	0.311979	0.663889	0.332031	0.664815	grey
0	6042	0.309896	0.663889	0.330729	0.665278	grey
0	6043	0.308854	0.664815	0.329948	0.665278	grey
0	6044	0.307813	0.664815	0.328906	0.664815	grey
0	6045	0.306771	0.664352	0.327865	0.665278	grey
0	6046	0.30625	0.663889	0.326823	0.666204	grey
0	6047	0.303906	0.662037	0.324479	0.665278	grey
0	6048	0.301042	0.662963	0.320833	0.664815	grey
0	6049	0.298438	0.660185	0.317187	0.662963	grey
0	6050	0.296615	0.660185	0.315885	0.6625	grey
0	6051	0.29401	0.660185	0.313021	0.663426	grey
0	6052	0.291667	0.658796	0.310937	0.662037	grey
0	6053	0.290365	0.658333	0.309635	0.6625	grey
0	6054	0.289323	0.656944	0.308594	0.6625	grey
0	6055	0.28776	0.655093	0.307292	0.661111	grey
0	6056	0.286979	0.651389	0.306771	0.659259	grey
0	6057	0.285156	0.649537	0.305208	0.657407	grey
0	6058	0.283594	0.648611	0.303906	0.656944	grey
0	6059	0.28151	0.647222	0.301302	0.656944	grey
0	6060	0.280208	0.64537	0.299479	0.656482	grey
0	6061	0.278906	0.641667	0.296094	0.655556	grey
0	6062	0.278385	0.642593	0.295833	0.656944	grey
0	6063	0.278906	0.643056	0.296094	0.65787	grey
0	6064	0.278646	0.641667	0.295573	0.657407	grey
0	6065	0.277865	0.641204	0.294531	0.656482	grey
0	6066	0.277604	0.640278	0.29401	0.656018	grey
0	6067	0.276563	0.638426	0.29349	0.653704	grey
0	6068	0.276563	0.637037	0.293229	0.652778	grey
0	6069	0.27526	0.636574	0.292188	0.652778	grey
0	6070	0.275	0.636574	0.291406	0.653241	grey
0	6071	0.274479	0.636111	0.290885	0.652778	grey
0	6072	0.273698	0.636111	0.290104	0.653241	grey
0	6073	0.272656	0.634722	0.288802	0.653704	grey
0	6074	0.271615	0.631481	0.286979	0.652315	grey
0	6075	0.271354	0.630556	0.285677	0.650463	grey
0	6076	0.270573	0.630556	0.284635	0.650463	grey
0	6077	0.270312	0.630556	0.284115	0.650926	grey
0	6078	0.270573	0.632407	0.284375	0.651852	grey
0	6079	0.270833	0.631019	0.284115	0.650463	grey
0	6080	0.270573	0.631944	0.282813	0.650926	grey
0	6081	0.270312	0.631019	0.282292	0.650926	grey
0	6082	0.270573	0.627315	0.28099	0.651852	grey
0	6083	0.272917	0.625463	0.280208	0.649537	grey
0	6084	0.274479	0.625	0.28099	0.65	grey
0	6085	0.276823	0.623611	0.28151	0.648148	grey
0	6086	0.277865	0.622685	0.28151	0.647685	grey
0	6087	0.279167	0.619907	0.281771	0.646296	grey
0	6088	0.280729	0.618519	0.283073	0.64537	grey
0	6089	0.282031	0.618519	0.284115	0.644907	grey
0	6090	0.283854	0.618519	0.284896	0.644907	grey
0	6091	0.283073	0.619444	0.284896	0.645833	grey
0	6092	0.283333	0.62037	0.285417	0.645833	grey
0	6093	0.283333	0.62037	0.285156	0.647222	grey
0	6094	0.280729	0.620833	0.283333	0.647222	grey
0	6095	0.278906	0.621296	0.282552	0.647685	grey
0	6096	0.276563	0.622685	0.28125	0.648148	grey
0	6097	0.276302	0.622685	0.28125	0.648148	grey
0	6098	0.276823	0.622685	0.28125	0.648611	grey
0	6099	0.276563	0.623148	0.28125	0.648611	grey
0	6100	0.276302	0.622685	0.28151	0.647685	grey
0	6101	0.275781	0.623148	0.282031	0.647222	grey
0	6102	0.275781	0.622685	0.282813	0.647222	grey
0	6103	0.276302	0.622685	0.28099	0.648611	grey
0	6104	0.276563	0.621759	0.280469	0.648148	grey
0	6105	0.276302	0.62037	0.280208	0.647685	grey
0	6106	0.275521	0.620833	0.279687	0.647222	grey
0	6107	0.27474	0.621759	0.279167	0.648148	grey
0	6108	0.273438	0.621759	0.278646	0.648148	grey
0	6109	0.270312	0.623148	0.278125	0.649074	grey
0	6110	0.267448	0.625	0.278646	0.651852	grey
0	6111	0.266667	0.625	0.278385	0.651852	grey
0	6112	0.266146	0.624537	0.278125	0.651389	grey
0	6113	0.265104	0.625463	0.277865	0.652315	grey
0	6114	0.265885	0.625463	0.277865	0.651389	grey
0	6115	0.265885	0.625463	0.277344	0.649537	grey
0	6116	0.265365	0.627315	0.277344	0.648611	grey
0	6117	0.265365	0.625463	0.276563	0.648611	grey
0	6118	0.264583	0.623148	0.276302	0.65	grey
0	6119	0.264062	0.622685	0.275781	0.649537	grey
0	6120	0.263542	0.622685	0.27474	0.648611	grey
0	6121	0.263802	0.620833	0.273698	0.646296	grey
0	6122	0.264323	0.618981	0.274479	0.644444	grey
0	6123	0.264323	0.617593	0.273438	0.643056	grey
0	6124	0.264062	0.616204	0.273177	0.641667	grey
0	6125	0.263281	0.616204	0.272656	0.640741	grey
0	6126	0.263281	0.615741	0.273438	0.640278	grey
0	6127	0.263542	0.616204	0.27526	0.638889	grey
0	6128	0.263542	0.616204	0.27526	0.639352	grey
0	6129	0.263542	0.616204	0.27526	0.639352	grey
0	6130	0.263542	0.616204	0.27474	0.639352	grey
0	6131	0.263542	0.616204	0.272917	0.640278	grey
0	6132	0.263802	0.616204	0.272396	0.640278	grey
0	6133	0.264062	0.615278	0.272656	0.639815	grey
0	6134	0.266146	0.612963	0.273958	0.638426	grey
0	6135	0.267708	0.613426	0.27474	0.638889	grey
0	6136	0.269792	0.6125	0.27526	0.637963	grey
0	6137	0.272396	0.6125	0.276042	0.638426	grey
0	6138	0.27474	0.612037	0.277083	0.638426	grey
0	6139	0.276042	0.612037	0.277083	0.638889	grey
0	6140	0.278906	0.611574	0.279427	0.639352	grey
0	6141	0.282292	0.610648	0.28125	0.637037	grey
0	6142	0.285937	0.608796	0.285417	0.636574	grey
0	6143	0.2875	0.608796	0.286198	0.6375	grey
0	6144	0.288281	0.609259	0.286979	0.636574	grey
0	6145	0.288281	0.609259	0.286458	0.635185	grey
0	6146	0.286458	0.609722	0.284115	0.634259	grey
0	6147	0.286198	0.608796	0.284115	0.633796	grey
0	6148	0.286979	0.610648	0.285156	0.635648	grey
0	6149	0.286198	0.614352	0.285677	0.636111	grey
0	6150	0.28776	0.614815	0.285417	0.637037	grey
0	6151	0.288542	0.614352	0.285937	0.636574	grey
0	6152	0.290104	0.613426	0.286198	0.637037	grey
0	6153	0.290885	0.6125	0.286719	0.636111	grey
0	6154	0.290365	0.611574	0.286458	0.635648	grey
0	6155	0.290365	0.611111	0.286719	0.635648	grey
0	6156	0.289844	0.610648	0.286458	0.634722	grey
0	6157	0.289844	0.609722	0.286198	0.633796	grey
0	6158	0.289323	0.609259	0.286198	0.633796	grey
0	6159	0.288021	0.608796	0.285677	0.633333	grey
0	6160	0.28724	0.608333	0.285156	0.633333	grey
0	6161	0.286979	0.609259	0.285677	0.633333	grey
0	6162	0.286979	0.608796	0.285417	0.633333	grey
0	6163	0.284375	0.608333	0.284115	0.63287	grey
0	6164	0.281771	0.608796	0.28151	0.634259	grey
0	6165	0.277344	0.611574	0.279948	0.637037	grey
0	6166	0.277083	0.613889	0.279427	0.638889	grey
0	6167	0.275	0.61713	0.278906	0.641667	grey
0	6168	0.272917	0.618519	0.278125	0.643519	grey
0	6169	0.271615	0.619907	0.277604	0.643981	grey
0	6170	0.271354	0.619907	0.278125	0.644444	grey
0	6171	0.271094	0.619444	0.277865	0.644444	grey
0	6172	0.271354	0.619444	0.277604	0.644907	grey
0	6173	0.269792	0.622222	0.278646	0.646759	grey
0	6174	0.269531	0.625463	0.279167	0.649537	grey
0	6175	0.270833	0.627778	0.282292	0.649074	grey
0	6176	0.271354	0.629167	0.282813	0.647685	grey
0	6177	0.271615	0.628241	0.283333	0.646759	grey
0	6178	0.272135	0.629167	0.283594	0.647222	grey
0	6179	0.274219	0.633796	0.283594	0.649537	grey
0	6180	0.285937	0.649537	0.285677	0.649537	grey
0	6180	0.277083	0.636574	0.285677	0.649537	grey
0	6181	0.285156	0.649074	0.285417	0.649537	grey
0	6181	0.276823	0.639352	0.285417	0.649537	grey
0	6182	0.285677	0.651852	0.285937	0.651852	grey
0	6182	0.277865	0.641667	0.285937	0.651852	grey
0	6183	0.279167	0.64213	0.285937	0.652778	grey
0	6183	0.285677	0.651852	0.285937	0.652778	grey
0	6184	0.280208	0.646759	0.286198	0.654167	grey
0	6193	0.298438	0.658333	0.291667	0.655093	grey
0	6194	0.302604	0.663889	0.292448	0.657407	grey
0	6195	0.304948	0.663426	0.292188	0.65787	grey
0	6196	0.307031	0.662963	0.291927	0.659259	grey
0	6197	0.309115	0.662963	0.292708	0.662037	grey
0	6198	0.310937	0.662963	0.29401	0.662963	grey
0	6199	0.31224	0.663426	0.297656	0.663889	grey
0	6200	0.313802	0.662963	0.298958	0.664352	grey
0	6201	0.314583	0.6625	0.299479	0.664352	grey
0	6202	0.315885	0.662963	0.300521	0.664352	grey
0	6203	0.316667	0.663889	0.301042	0.665741	grey
0	6204	0.317187	0.663889	0.302083	0.666667	grey
0	6205	0.317448	0.664815	0.303125	0.666667	grey
0	6206	0.31849	0.664815	0.303906	0.666204	grey
0	6207	0.319271	0.665741	0.304688	0.66713	grey
0	6208	0.319792	0.665278	0.304948	0.66713	grey
0	6209	0.320312	0.666204	0.304688	0.668519	grey
0	6210	0.322135	0.665278	0.304688	0.667593	grey
0	6211	0.325	0.664352	0.305208	0.667593	grey
0	6212	0.327604	0.6625	0.307031	0.666204	grey
0	6213	0.329167	0.661574	0.309115	0.665278	grey
0	6214	0.33151	0.659259	0.3125	0.6625	grey
0	6215	0.333073	0.660185	0.314323	0.663426	grey
0	6216	0.335677	0.660648	0.317187	0.663426	grey
0	6217	0.336979	0.659722	0.31875	0.662963	grey
0	6218	0.3375	0.660648	0.31901	0.662963	grey
0	6219	0.3375	0.659722	0.319271	0.662037	grey
0	6220	0.338542	0.658796	0.320312	0.662037	grey
0	6221	0.339583	0.658333	0.321354	0.661111	grey
0	6222	0.341406	0.657407	0.322396	0.660648	grey
0	6223	0.342187	0.657407	0.323177	0.660185	grey
0	6224	0.342708	0.658333	0.323698	0.660648	grey
0	6225	0.342969	0.658333	0.323698	0.661111	grey
0	6226	0.342448	0.658333	0.322917	0.660185	grey
0	6227	0.342448	0.658333	0.322656	0.659722	grey
0	6228	0.342448	0.658333	0.322396	0.659722	grey
0	6229	0.342969	0.658333	0.323698	0.661111	grey
0	6230	0.342969	0.658333	0.324219	0.661111	grey
0	6231	0.342187	0.655556	0.323438	0.661574	grey
0	6232	0.342187	0.654167	0.323958	0.661574	grey
0	6233	0.343229	0.654167	0.324479	0.661574	grey
0	6234	0.344271	0.655556	0.325	0.661111	grey
0	6235	0.345052	0.657407	0.326302	0.661111	grey
0	6236	0.344271	0.658333	0.324219	0.661111	grey
0	6237	0.344271	0.658333	0.323958	0.660648	grey
0	6238	0.34401	0.658333	0.323698	0.660648	grey
0	6239	0.344531	0.658333	0.32526	0.661574	grey
0	6240	0.344531	0.657407	0.325781	0.661111	grey
0	6241	0.34375	0.656018	0.324479	0.662037	grey
0	6242	0.34349	0.655556	0.32474	0.6625	grey
0	6243	0.34375	0.653704	0.325	0.661111	grey
0	6244	0.34375	0.653241	0.325	0.661111	grey
0	6245	0.344792	0.652315	0.325781	0.659259	grey
0	6246	0.344792	0.651389	0.325781	0.658796	grey
0	6247	0.345573	0.650926	0.326302	0.658796	grey
0	6248	0.346615	0.651389	0.327344	0.658333	grey
0	6249	0.347656	0.652778	0.328646	0.657407	grey
0	6250	0.347135	0.654167	0.327083	0.657407	grey
0	6251	0.347135	0.654167	0.326302	0.656944	grey
0	6252	0.346875	0.654167	0.326562	0.657407	grey
0	6253	0.347135	0.654167	0.327865	0.658333	grey
0	6254	0.347135	0.654167	0.328125	0.658333	grey
0	6255	0.346615	0.653241	0.327604	0.65787	grey
0	6256	0.345313	0.651389	0.326823	0.659722	grey
0	6257	0.345313	0.651389	0.327083	0.660185	grey
0	6258	0.346094	0.65	0.327865	0.659259	grey
0	6259	0.345833	0.650926	0.327344	0.659722	grey
0	6260	0.346615	0.651852	0.327865	0.660185	grey
0	6261	0.347656	0.653704	0.328646	0.660185	grey
0	6262	0.348177	0.65463	0.328906	0.660648	grey
0	6263	0.348177	0.65463	0.329167	0.660648	grey
0	6264	0.348437	0.653704	0.329427	0.659722	grey
0	6265	0.349219	0.651852	0.330208	0.659259	grey
0	6266	0.35	0.651389	0.330729	0.658333	grey
0	6267	0.350781	0.651852	0.33151	0.65787	grey
0	6268	0.351562	0.651852	0.331771	0.65787	grey
0	6269	0.352344	0.652778	0.333333	0.657407	grey
0	6270	0.352344	0.652778	0.333594	0.658333	grey
0	6271	0.352083	0.653704	0.332552	0.658333	grey
0	6272	0.352083	0.653704	0.332552	0.658333	grey
0	6273	0.352344	0.653241	0.333333	0.65787	grey
0	6274	0.351562	0.652778	0.332552	0.656944	grey
0	6275	0.351042	0.650926	0.331771	0.65787	grey
0	6276	0.351042	0.650926	0.331771	0.65787	grey
0	6277	0.351042	0.650926	0.33151	0.65787	grey
0	6278	0.350781	0.650463	0.331771	0.658796	grey
0	6279	0.350781	0.65	0.332031	0.658796	grey
0	6280	0.351042	0.65	0.332031	0.659259	grey
0	6281	0.351042	0.650463	0.331771	0.658333	grey
0	6282	0.351823	0.650926	0.332031	0.657407	grey
0	6283	0.352083	0.649537	0.332552	0.657407	grey
0	6284	0.352083	0.649074	0.333594	0.657407	grey
0	6285	0.353906	0.648611	0.334635	0.656944	grey
0	6286	0.354688	0.647222	0.335417	0.655093	grey
0	6287	0.355729	0.647685	0.335677	0.655556	grey
0	6288	0.35651	0.649074	0.336458	0.655556	grey
0	6289	0.356771	0.649074	0.338021	0.65463	grey
0	6290	0.356771	0.649537	0.33776	0.65463	grey
0	6291	0.35651	0.649537	0.3375	0.65463	grey
0	6292	0.35651	0.649537	0.3375	0.65463	grey
0	6293	0.35651	0.649074	0.33776	0.65463	grey
0	6294	0.35599	0.648148	0.335677	0.654167	grey
0	6295	0.35599	0.647222	0.336198	0.655093	grey
0	6296	0.35599	0.647222	0.336979	0.655093	grey
0	6297	0.35625	0.645833	0.338281	0.654167	grey
0	6298	0.356771	0.645833	0.339063	0.655556	grey
0	6299	0.357812	0.64537	0.340104	0.655093	grey
0	6300	0.359115	0.644444	0.341667	0.652778	grey
0	6301	0.359375	0.64537	0.340625	0.653241	grey
0	6302	0.360677	0.643519	0.341927	0.651852	grey
0	6303	0.361979	0.640278	0.34401	0.649537	grey
0	6304	0.36276	0.640741	0.344792	0.650463	grey
0	6305	0.363021	0.64213	0.34401	0.652315	grey
0	6306	0.364062	0.639815	0.345313	0.650463	grey
0	6307	0.365104	0.637963	0.347135	0.649537	grey
0	6308	0.367448	0.637037	0.349219	0.648148	grey
0	6309	0.36875	0.634722	0.351042	0.645833	grey
0	6310	0.370052	0.630556	0.353125	0.644444	grey
0	6311	0.371094	0.62963	0.354167	0.643981	grey
0	6312	0.371615	0.625926	0.357031	0.640741	grey
0	6313	0.373698	0.622685	0.357552	0.638426	grey
0	6314	0.373958	0.62037	0.358594	0.636574	grey
0	6315	0.374219	0.619907	0.358854	0.636111	grey
0	6316	0.374479	0.620833	0.358073	0.636111	grey
0	6317	0.374479	0.62037	0.357552	0.634722	grey
0	6318	0.37526	0.618519	0.358594	0.634259	grey
0	6319	0.37526	0.61713	0.360417	0.634259	grey
0	6320	0.375521	0.613889	0.36224	0.63287	grey
0	6321	0.376563	0.610648	0.36276	0.631481	grey
0	6322	0.376823	0.608333	0.364583	0.631944	grey
0	6323	0.376563	0.606019	0.366406	0.62963	grey
0	6324	0.376042	0.602778	0.366406	0.627778	grey
0	6325	0.377083	0.60463	0.366927	0.630093	grey
0	6326	0.376563	0.60463	0.367448	0.630556	grey
0	6327	0.376042	0.601852	0.367969	0.629167	grey
0	6328	0.377344	0.602778	0.36849	0.627778	grey
0	6329	0.376823	0.6	0.368229	0.627315	grey
0	6330	0.375781	0.597685	0.367969	0.627315	grey
0	6331	0.373698	0.59537	0.366927	0.625463	grey
0	6332	0.370573	0.594907	0.366406	0.625926	grey
0	6333	0.367708	0.592593	0.366667	0.625	grey
0	6334	0.366667	0.593518	0.365625	0.624537	grey
0	6335	0.366406	0.59537	0.365625	0.625463	grey
0	6336	0.364323	0.594444	0.363281	0.622685	grey
0	6337	0.363281	0.594444	0.363021	0.625926	grey
0	6338	0.361719	0.59537	0.361719	0.625463	grey
0	6339	0.360938	0.597222	0.360417	0.626852	grey
0	6340	0.358333	0.596296	0.359115	0.626389	grey
0	6341	0.35625	0.592593	0.358333	0.623148	grey
0	6342	0.355729	0.589352	0.357552	0.618981	grey
0	6343	0.354167	0.587037	0.356771	0.61713	grey
0	6344	0.352604	0.585185	0.355469	0.614352	grey
0	6345	0.35	0.581944	0.352865	0.610185	grey
0	6346	0.346875	0.580093	0.351823	0.605556	grey
0	6347	0.341406	0.582407	0.35	0.609259	grey
0	6348	0.33724	0.583333	0.348437	0.60787	grey
0	6349	0.333854	0.58287	0.345833	0.60787	grey
0	6350	0.331771	0.581481	0.34401	0.606481	grey
0	6351	0.329167	0.581019	0.341667	0.606019	grey
0	6352	0.326562	0.57963	0.339323	0.604167	grey
0	6353	0.32474	0.576389	0.3375	0.6	grey
0	6354	0.322656	0.574074	0.335938	0.597685	grey
0	6355	0.321615	0.571759	0.334896	0.595833	grey
0	6356	0.31901	0.566667	0.332812	0.591204	grey
0	6357	0.318229	0.565278	0.33099	0.590278	grey
0	6358	0.316146	0.561574	0.329167	0.5875	grey
0	6359	0.314063	0.556019	0.327083	0.581944	grey
0	6360	0.311979	0.550463	0.32526	0.576389	grey
0	6361	0.309896	0.546296	0.323958	0.572685	grey
0	6362	0.307813	0.539815	0.322656	0.568056	grey
0	6363	0.307292	0.535648	0.321615	0.565278	grey
0	6364	0.307031	0.535185	0.321354	0.565278	grey
0	6365	0.307031	0.534722	0.321354	0.564815	grey
0	6366	0.307292	0.534722	0.321615	0.564815	grey
0	6367	0.307552	0.534722	0.321875	0.564815	grey
0	6368	0.307552	0.534259	0.321615	0.564815	grey
0	6369	0.310156	0.531482	0.322135	0.563889	grey
0	6370	0.31224	0.526852	0.322396	0.560648	grey
0	6371	0.313021	0.519907	0.322396	0.555556	grey
0	6372	0.314063	0.514815	0.322917	0.550926	grey
0	6373	0.315885	0.509259	0.323177	0.545833	grey
0	6374	0.317187	0.504167	0.323698	0.540741	grey
0	6375	0.318229	0.496759	0.323698	0.534259	grey
0	6376	0.319271	0.488889	0.323698	0.525926	grey
0	6377	0.319792	0.483796	0.324479	0.519907	grey
0	6378	0.321354	0.478241	0.325521	0.515278	grey
0	6379	0.321615	0.471296	0.326042	0.507407	grey
0	6380	0.323177	0.464815	0.326823	0.501389	grey
0	6381	0.323177	0.460185	0.327083	0.496759	grey
0	6382	0.323177	0.45463	0.326823	0.490741	grey
0	6383	0.323177	0.447222	0.326562	0.48287	grey
0	6384	0.322917	0.443056	0.326562	0.478704	grey
0	6385	0.322396	0.440278	0.326562	0.475926	grey
0	6386	0.321354	0.435185	0.325521	0.47037	grey
0	6387	0.319792	0.431019	0.324479	0.466204	grey
0	6388	0.31849	0.431019	0.323177	0.465278	grey
0	6389	0.315885	0.430093	0.322135	0.463426	grey
0	6390	0.31224	0.427778	0.320052	0.458796	grey
0	6391	0.309896	0.424074	0.31849	0.454167	grey
0	6392	0.307813	0.42037	0.316927	0.449537	grey
0	6393	0.305729	0.416667	0.316146	0.443056	grey
0	6394	0.302604	0.4125	0.314323	0.437037	grey
0	6395	0.299219	0.408333	0.311719	0.433333	grey
0	6396	0.296094	0.406944	0.309896	0.431481	grey
0	6397	0.29401	0.405556	0.308333	0.428241	grey
0	6398	0.292188	0.40463	0.30625	0.425	grey
0	6399	0.291146	0.401852	0.305208	0.422222	grey
0	6400	0.289844	0.398611	0.303646	0.41713	grey
0	6401	0.290365	0.399537	0.303646	0.416204	grey
0	6402	0.290365	0.398611	0.303385	0.415741	grey
0	6403	0.291667	0.398148	0.304427	0.415741	grey
0	6404	0.291667	0.398148	0.304427	0.414815	grey
0	6405	0.291667	0.397222	0.303906	0.414815	grey
0	6406	0.291146	0.396759	0.303385	0.412963	grey
0	6407	0.291146	0.396759	0.302604	0.411111	grey
0	6408	0.289062	0.393981	0.301562	0.409722	grey
0	6409	0.288542	0.392593	0.3	0.40787	grey
0	6410	0.28776	0.391204	0.299219	0.406944	grey
0	6411	0.28776	0.39213	0.298698	0.406481	grey
0	6422	0.294792	0.391204	0.300781	0.400463	grey
0	6423	0.298698	0.387963	0.300781	0.399074	grey
0	6426	0.301823	0.391204	0.297917	0.386574	grey
0	6427	0.302083	0.389815	0.298177	0.387037	grey
0	6428	0.301823	0.389815	0.297917	0.385185	grey
0	6429	0.301823	0.389352	0.298177	0.383796	grey
0	6435	0.311458	0.384722	0.302344	0.380556	grey
0	6436	0.314583	0.384259	0.303385	0.378704	grey
0	6437	0.315625	0.38287	0.304167	0.378704	grey
0	6438	0.316146	0.38287	0.305208	0.37963	grey
0	6439	0.316927	0.380556	0.30625	0.378241	grey
0	6440	0.317448	0.381019	0.307031	0.378704	grey
0	6441	0.319271	0.381944	0.309115	0.379167	grey
0	6442	0.321354	0.381481	0.310156	0.37963	grey
0	6443	0.322135	0.383333	0.310937	0.381019	grey
0	6444	0.323177	0.384722	0.311719	0.38287	grey
0	6445	0.322917	0.387037	0.311979	0.381944	grey
0	6446	0.324479	0.385648	0.313542	0.381481	grey
0	6447	0.327083	0.387963	0.315625	0.382407	grey
0	6448	0.328646	0.387963	0.317448	0.382407	grey
0	6449	0.33099	0.385185	0.319271	0.380556	grey
0	6450	0.332812	0.387037	0.320052	0.380556	grey
0	6451	0.334375	0.387963	0.321354	0.37963	grey
0	6452	0.336458	0.389352	0.323177	0.381481	grey
0	6453	0.3375	0.391667	0.325	0.384259	grey
0	6454	0.339323	0.391204	0.326302	0.383333	grey
0	6455	0.341667	0.39213	0.328125	0.382407	grey
0	6456	0.34349	0.393056	0.329167	0.38287	grey
0	6457	0.34375	0.393519	0.329427	0.382407	grey
0	6458	0.344792	0.39537	0.330469	0.383796	grey
0	6459	0.345573	0.394907	0.330729	0.383796	grey
0	6460	0.347656	0.39537	0.333594	0.385648	grey
0	6461	0.349219	0.398611	0.334635	0.386574	grey
0	6462	0.35026	0.401852	0.335938	0.388426	grey
0	6463	0.350781	0.401389	0.335938	0.387963	grey
0	6464	0.352083	0.401852	0.3375	0.387963	grey
0	6465	0.353125	0.401852	0.338281	0.388426	grey
0	6466	0.354688	0.404167	0.339323	0.389815	grey
0	6467	0.354948	0.406019	0.341406	0.391204	grey
0	6468	0.358073	0.40787	0.34349	0.39213	grey
0	6469	0.360417	0.40787	0.346875	0.392593	grey
0	6470	0.3625	0.408333	0.349219	0.393519	grey
0	6471	0.36276	0.411574	0.349479	0.394907	grey
0	6472	0.36276	0.415278	0.34974	0.396759	grey
0	6473	0.36276	0.416204	0.35	0.397222	grey
0	6474	0.363021	0.413426	0.350521	0.396296	grey
0	6475	0.361198	0.417593	0.351042	0.393981	grey
0	6476	0.359375	0.418981	0.349219	0.393519	grey
0	6477	0.357031	0.419444	0.348177	0.394444	grey
0	6478	0.353385	0.42037	0.346615	0.39537	grey
0	6479	0.35026	0.422222	0.346354	0.396296	grey
0	6480	0.349479	0.421759	0.345833	0.396296	grey
0	6481	0.345573	0.421759	0.344792	0.394907	grey
0	6482	0.345313	0.42037	0.344792	0.394907	grey
0	6483	0.34375	0.419907	0.344271	0.394444	grey
0	6484	0.340885	0.42037	0.342187	0.394907	grey
0	6485	0.340365	0.420833	0.342187	0.39537	grey
0	6486	0.338542	0.421759	0.341146	0.39537	grey
0	6487	0.33724	0.424537	0.340104	0.397685	grey
0	6488	0.33776	0.424074	0.340625	0.397685	grey
0	6489	0.338802	0.422222	0.341406	0.396759	grey
0	6490	0.338802	0.418519	0.341406	0.395833	grey
0	6491	0.338542	0.41713	0.341406	0.394907	grey
0	6492	0.339063	0.415278	0.341667	0.393519	grey
0	6493	0.339583	0.414352	0.342187	0.392593	grey
0	6494	0.3375	0.413426	0.341927	0.39213	grey
0	6495	0.3375	0.413426	0.341927	0.391667	grey
0	6496	0.3375	0.413426	0.341927	0.39213	grey
0	6497	0.33724	0.414352	0.341927	0.392593	grey
0	6498	0.3375	0.413889	0.341927	0.392593	grey
0	6499	0.3375	0.414352	0.341927	0.393056	grey
0	6500	0.336979	0.414352	0.341927	0.393056	grey
0	6501	0.336979	0.414352	0.341927	0.393056	grey
0	6502	0.336719	0.415278	0.341927	0.393056	grey
0	6503	0.336198	0.417593	0.341667	0.394907	grey
0	6504	0.335156	0.418056	0.341667	0.394907	grey
0	6505	0.335156	0.418981	0.341667	0.395833	grey
0	6506	0.334896	0.421296	0.341406	0.396759	grey
0	6507	0.334896	0.421296	0.341146	0.396759	grey
0	6508	0.334375	0.421759	0.340885	0.397222	grey
0	6509	0.334115	0.42037	0.340625	0.396759	grey
0	6510	0.334635	0.419444	0.340625	0.396296	grey
0	6511	0.334635	0.418981	0.340885	0.395833	grey
0	6512	0.334635	0.419444	0.340885	0.396296	grey
0	6513	0.334635	0.419444	0.340885	0.395833	grey
0	6514	0.334635	0.419444	0.340885	0.396296	grey
0	6515	0.334635	0.419444	0.340625	0.396296	grey
0	6516	0.334635	0.418981	0.340885	0.395833	grey
0	6517	0.334635	0.419444	0.340885	0.396296	grey
0	6518	0.335156	0.42037	0.341146	0.397222	grey
0	6519	0.335156	0.42037	0.341146	0.397222	grey
0	6520	0.3375	0.42037	0.342187	0.396296	grey
0	6521	0.338542	0.421296	0.342708	0.395833	grey
0	6522	0.338281	0.419907	0.34349	0.394444	grey
0	6523	0.340365	0.418519	0.344531	0.393519	grey
0	6524	0.342448	0.419907	0.345313	0.394444	grey
0	6525	0.344792	0.42037	0.345313	0.394907	grey
0	6526	0.346354	0.420833	0.345573	0.39537	grey
0	6527	0.347396	0.422222	0.346094	0.396296	grey
0	6528	0.347396	0.423611	0.345833	0.397685	grey
0	6529	0.347396	0.424537	0.345573	0.399074	grey
0	6530	0.347135	0.424537	0.345573	0.399074	grey
0	6531	0.347135	0.424074	0.345573	0.398611	grey
0	6532	0.347135	0.424074	0.345573	0.399074	grey
0	6533	0.346875	0.424074	0.345573	0.399074	grey
0	6534	0.346875	0.424074	0.345573	0.398148	grey
0	6535	0.346875	0.424537	0.345313	0.398611	grey
0	6536	0.347135	0.424537	0.345573	0.398611	grey
0	6537	0.347917	0.424537	0.345573	0.398148	grey
0	6538	0.347917	0.424537	0.345573	0.398611	grey
0	6539	0.347917	0.425	0.345573	0.399074	grey
0	6540	0.347917	0.424537	0.345573	0.398611	grey
0	6541	0.347917	0.424537	0.345833	0.399074	grey
0	6542	0.347396	0.424537	0.345313	0.398148	grey
0	6543	0.346875	0.423611	0.345313	0.397685	grey
0	6544	0.346354	0.423148	0.345052	0.397685	grey
0	6545	0.346354	0.423148	0.345052	0.396759	grey
0	6546	0.345313	0.421759	0.344792	0.396296	grey
0	6547	0.34375	0.419907	0.344531	0.394444	grey
0	6548	0.342708	0.417593	0.34401	0.393519	grey
0	6549	0.342448	0.41713	0.34349	0.393519	grey
0	6550	0.341667	0.415741	0.342969	0.393519	grey
0	6551	0.340365	0.4125	0.341667	0.392593	grey
0	6552	0.338021	0.40787	0.340365	0.392593	grey
0	6553	0.334115	0.40463	0.339323	0.391204	grey
0	6554	0.329167	0.401389	0.339063	0.391667	grey
0	6555	0.326302	0.396759	0.338021	0.391204	grey
0	6556	0.325	0.387037	0.338542	0.383333	grey
0	6557	0.324479	0.385648	0.338542	0.383333	grey
0	6558	0.324219	0.387037	0.338542	0.383333	grey
0	6559	0.323698	0.391204	0.338542	0.385648	grey
0	6560	0.321615	0.391204	0.338021	0.385648	grey
0	6561	0.319792	0.387037	0.3375	0.38287	grey
0	6562	0.318229	0.385185	0.336979	0.382407	grey
0	6563	0.317448	0.383333	0.336719	0.381944	grey
0	6564	0.317448	0.384259	0.336979	0.382407	grey
0	6565	0.315885	0.384722	0.336198	0.382407	grey
0	6566	0.313802	0.383796	0.334635	0.381481	grey
0	6567	0.313021	0.383333	0.334115	0.381481	grey
0	6568	0.311979	0.382407	0.332812	0.380556	grey
0	6569	0.310937	0.382407	0.332031	0.380556	grey
0	6570	0.309635	0.383333	0.330729	0.381019	grey
0	6571	0.308073	0.385648	0.329427	0.381481	grey
0	6572	0.305729	0.3875	0.326823	0.381481	grey
0	6573	0.304167	0.3875	0.32474	0.380556	grey
0	6574	0.302604	0.388889	0.322396	0.38287	grey
0	6575	0.299479	0.389352	0.31875	0.382407	grey
0	6576	0.296875	0.3875	0.315885	0.381019	grey
0	6577	0.294792	0.386574	0.314063	0.380556	grey
0	6578	0.293229	0.386111	0.31224	0.379167	grey
0	6579	0.291146	0.388426	0.310417	0.381481	grey
0	6580	0.288281	0.391204	0.308333	0.383333	grey
0	6581	0.285937	0.391667	0.305469	0.383333	grey
0	6582	0.284115	0.393056	0.303646	0.384722	grey
0	6583	0.282552	0.39537	0.301823	0.386111	grey
0	6584	0.281771	0.39537	0.300781	0.385648	grey
0	6585	0.280729	0.396296	0.299219	0.386574	grey
0	6586	0.279427	0.398148	0.297396	0.3875	grey
0	6587	0.278125	0.399074	0.295573	0.387963	grey
0	6588	0.275521	0.403704	0.293229	0.391204	grey
0	6589	0.273438	0.404167	0.291146	0.391667	grey
0	6590	0.271615	0.403241	0.289583	0.391667	grey
0	6591	0.270052	0.406481	0.28776	0.392593	grey
0	6592	0.26875	0.408333	0.285937	0.393981	grey
0	6593	0.267708	0.409259	0.285156	0.394444	grey
0	6594	0.266927	0.410185	0.284635	0.394907	grey
0	6595	0.265365	0.412963	0.282552	0.396296	grey
0	6596	0.263281	0.415278	0.280208	0.397685	grey
0	6597	0.261979	0.418981	0.278125	0.398611	grey
0	6598	0.261198	0.424537	0.275521	0.4	grey
0	6599	0.259115	0.424537	0.272396	0.4	grey
0	6600	0.257292	0.430556	0.270052	0.404167	grey
0	6601	0.254948	0.4375	0.266146	0.409259	grey
0	6602	0.252344	0.441204	0.263281	0.412963	grey
0	6603	0.251302	0.444907	0.261198	0.415741	grey
0	6604	0.250781	0.449537	0.259375	0.418519	grey
0	6605	0.248177	0.450926	0.257292	0.420833	grey
0	6606	0.248437	0.455556	0.25625	0.424537	grey
0	6607	0.247396	0.458796	0.254427	0.427315	grey
0	6608	0.247917	0.463889	0.253646	0.430556	grey
0	6609	0.246615	0.468519	0.252344	0.433796	grey
0	6610	0.247135	0.469444	0.252083	0.435185	grey
0	6611	0.247656	0.474537	0.251302	0.440278	grey
0	6612	0.247135	0.477315	0.24974	0.443056	grey
0	6613	0.247135	0.481019	0.248958	0.446759	grey
0	6614	0.247396	0.486111	0.248698	0.451852	grey
0	6615	0.247135	0.491667	0.247656	0.456944	grey
0	6616	0.246875	0.493519	0.247135	0.459722	grey
0	6617	0.246875	0.493519	0.247396	0.459259	grey
0	6618	0.246615	0.497222	0.247135	0.4625	grey
0	6619	0.248177	0.499074	0.247656	0.462963	grey
0	6620	0.247396	0.499074	0.246615	0.462963	grey
0	6621	0.247396	0.500463	0.246354	0.463889	grey
0	6622	0.247135	0.502778	0.246094	0.466204	grey
0	6623	0.247656	0.505556	0.246615	0.468981	grey
0	6624	0.247396	0.508333	0.246354	0.472222	grey
0	6625	0.247135	0.511574	0.245833	0.475463	grey
0	6626	0.247135	0.512963	0.245833	0.476852	grey
0	6627	0.247135	0.514352	0.245052	0.477778	grey
0	6628	0.247917	0.521759	0.245573	0.484722	grey
0	6629	0.246354	0.525463	0.245052	0.489352	grey
0	6630	0.248437	0.528241	0.245573	0.491667	grey
0	6631	0.248437	0.52963	0.244531	0.492593	grey
0	6632	0.248698	0.531482	0.244531	0.493519	grey
0	6633	0.248958	0.534259	0.244792	0.496296	grey
0	6634	0.25	0.538889	0.245573	0.500463	grey
0	6635	0.251563	0.543056	0.245573	0.50463	grey
0	6636	0.253125	0.548148	0.246354	0.509259	grey
0	6637	0.253125	0.551852	0.246354	0.514352	grey
0	6638	0.252344	0.554167	0.245573	0.516667	grey
0	6639	0.252083	0.555556	0.245052	0.518519	grey
0	6640	0.252604	0.557407	0.245573	0.52037	grey
0	6641	0.254167	0.561111	0.246875	0.524074	grey
0	6642	0.254687	0.565741	0.247917	0.528704	grey
0	6643	0.255729	0.569444	0.248437	0.532407	grey
0	6644	0.257812	0.574074	0.25	0.537963	grey
0	6645	0.258594	0.57963	0.251042	0.544907	grey
0	6646	0.259375	0.581481	0.252083	0.547685	grey
0	6647	0.259896	0.583333	0.252865	0.55	grey
0	6648	0.260417	0.584722	0.253125	0.553241	grey
0	6649	0.261979	0.586111	0.253906	0.555093	grey
0	6650	0.26224	0.589815	0.254427	0.556944	grey
0	6651	0.26224	0.594907	0.255208	0.561574	grey
0	6652	0.26224	0.598611	0.255208	0.565278	grey
0	6653	0.261719	0.601389	0.255208	0.568056	grey
0	6654	0.261719	0.607407	0.255729	0.572685	grey
0	6655	0.261719	0.608796	0.25651	0.574074	grey
0	6656	0.26224	0.607407	0.25651	0.573611	grey
0	6657	0.263021	0.603704	0.256771	0.572685	grey
0	6658	0.264062	0.601389	0.257031	0.572222	grey
0	6659	0.263542	0.600926	0.257031	0.571296	grey
0	6660	0.263021	0.599537	0.256771	0.570833	grey
0	6661	0.2625	0.601389	0.255729	0.572222	grey
0	6662	0.2625	0.604167	0.25599	0.575463	grey
0	6663	0.263542	0.606019	0.256771	0.576852	grey
0	6664	0.264323	0.608796	0.257031	0.57963	grey
0	6665	0.265625	0.611111	0.258854	0.580556	grey
0	6666	0.267448	0.614352	0.260156	0.583796	grey
0	6667	0.26901	0.615741	0.261458	0.585648	grey
0	6668	0.270052	0.616667	0.261979	0.587037	grey
0	6669	0.269792	0.617593	0.261198	0.588889	grey
0	6670	0.270573	0.620833	0.261979	0.590741	grey
0	6671	0.272656	0.621296	0.26224	0.593056	grey
0	6672	0.274479	0.621296	0.26224	0.595833	grey
0	6673	0.276042	0.623611	0.263281	0.597685	grey
0	6674	0.278125	0.624537	0.263021	0.600926	grey
0	6675	0.279427	0.623611	0.263281	0.603241	grey
0	6676	0.279427	0.624537	0.263281	0.603241	grey
0	6677	0.280469	0.624074	0.264323	0.603241	grey
0	6678	0.28151	0.625	0.264844	0.605093	grey
0	6679	0.284115	0.626852	0.267188	0.608333	grey
0	6680	0.286719	0.628241	0.269531	0.612037	grey
0	6681	0.289583	0.628241	0.271354	0.614352	grey
0	6682	0.289844	0.628704	0.272135	0.614815	grey
0	6683	0.291667	0.628704	0.273438	0.612963	grey
0	6684	0.292969	0.630093	0.27474	0.612963	grey
0	6685	0.292969	0.630093	0.275	0.613889	grey
0	6686	0.292969	0.630093	0.27526	0.613426	grey
0	6687	0.293229	0.630093	0.27526	0.614815	grey
0	6688	0.293229	0.62963	0.275	0.614815	grey
0	6689	0.293229	0.629167	0.275	0.615278	grey
0	6690	0.29375	0.629167	0.275521	0.612963	grey
0	6691	0.292969	0.629167	0.275521	0.613889	grey
0	6692	0.292969	0.629167	0.275	0.614352	grey
0	6693	0.29349	0.630093	0.276042	0.615741	grey
0	6694	0.29375	0.62963	0.276042	0.615278	grey
0	6695	0.294271	0.627778	0.276563	0.614352	grey
0	6696	0.294792	0.630093	0.277083	0.61713	grey
0	6697	0.295312	0.630093	0.277083	0.613426	grey
0	6698	0.295573	0.629167	0.277083	0.612963	grey
0	6699	0.295312	0.629167	0.277083	0.612963	grey
0	6700	0.295573	0.628704	0.277344	0.612037	grey
0	6701	0.296875	0.627778	0.278125	0.611111	grey
0	6702	0.298958	0.627315	0.279687	0.611574	grey
0	6703	0.300521	0.625926	0.28099	0.612037	grey
0	6704	0.301302	0.626389	0.28151	0.612963	grey
0	6705	0.302865	0.625926	0.283073	0.615741	grey
0	6706	0.304688	0.624537	0.284896	0.616667	grey
0	6707	0.305469	0.624537	0.285677	0.615741	grey
0	6708	0.30599	0.623148	0.286458	0.615278	grey
0	6709	0.307292	0.621296	0.2875	0.614815	grey
0	6710	0.308594	0.618519	0.288021	0.613889	grey
0	6711	0.310417	0.616204	0.289844	0.611111	grey
0	6712	0.3125	0.612963	0.291667	0.609722	grey
0	6713	0.314323	0.608796	0.294271	0.608333	grey
0	6714	0.315885	0.606944	0.295833	0.607407	grey
0	6715	0.317708	0.601852	0.297135	0.605093	grey
0	6716	0.31875	0.598148	0.298438	0.603704	grey
0	6717	0.320312	0.59537	0.300521	0.601389	grey
0	6718	0.322656	0.591667	0.303125	0.598148	grey
0	6719	0.324479	0.5875	0.305208	0.595833	grey
0	6720	0.326562	0.582407	0.307292	0.59213	grey
0	6721	0.328125	0.577315	0.309115	0.588889	grey
0	6722	0.329948	0.572222	0.311198	0.585185	grey
0	6723	0.332552	0.566667	0.314323	0.581481	grey
0	6724	0.334115	0.560648	0.316927	0.576389	grey
0	6725	0.336458	0.556481	0.319792	0.573611	grey
0	6726	0.338802	0.553241	0.322396	0.569907	grey
0	6727	0.343229	0.550463	0.326823	0.565741	grey
0	6728	0.346094	0.549074	0.329167	0.563889	grey
0	6729	0.348437	0.547222	0.331771	0.562037	grey
0	6730	0.351042	0.54537	0.334635	0.559722	grey
0	6731	0.354167	0.543981	0.33776	0.557407	grey
0	6732	0.357292	0.543056	0.340885	0.556481	grey
0	6733	0.360677	0.54213	0.34401	0.55463	grey
0	6734	0.364062	0.544444	0.346354	0.553241	grey
0	6735	0.366927	0.54537	0.349479	0.552315	grey
0	6736	0.370052	0.545833	0.352865	0.551852	grey
0	6737	0.372917	0.54537	0.355729	0.552315	grey
0	6738	0.376042	0.546759	0.359375	0.552315	grey
0	6739	0.378646	0.548148	0.361719	0.554167	grey
0	6740	0.379948	0.550463	0.36276	0.555556	grey
0	6741	0.379687	0.556944	0.363542	0.558333	grey
0	6742	0.38151	0.561574	0.365365	0.558796	grey
0	6743	0.383073	0.563426	0.367188	0.559259	grey
0	6744	0.383594	0.563889	0.368229	0.559259	grey
0	6745	0.384635	0.564352	0.36901	0.559259	grey
0	6747	0.386719	0.575926	0.371875	0.563889	grey
0	6760	0.390365	0.575463	0.382031	0.567593	grey
0	6761	0.390885	0.571296	0.384115	0.571296	grey
0	6762	0.391406	0.568056	0.385417	0.572222	grey
0	6763	0.392448	0.563426	0.386458	0.569444	grey
0	6764	0.392708	0.560185	0.386719	0.56713	grey
0	6766	0.39375	0.554167	0.388021	0.564352	grey
0	6768	0.394531	0.555556	0.389062	0.564352	grey
0	6769	0.39401	0.554167	0.389323	0.561574	grey
0	6770	0.395052	0.550926	0.390365	0.557407	grey
0	6771	0.396094	0.546759	0.391667	0.556019	grey
0	6772	0.396615	0.538889	0.392188	0.551852	grey
0	6773	0.396354	0.53287	0.39375	0.551389	grey
0	6774	0.395573	0.527778	0.394792	0.55	grey
0	6775	0.39401	0.521759	0.395052	0.546759	grey
0	6776	0.39349	0.517593	0.395312	0.543981	grey
0	6777	0.394271	0.513889	0.396094	0.540278	grey
0	6778	0.394792	0.509259	0.396354	0.535185	grey
0	6779	0.395052	0.507407	0.396354	0.533796	grey
0	6780	0.394792	0.50463	0.396354	0.530556	grey
0	6781	0.395052	0.502315	0.396875	0.527778	grey
0	6782	0.395573	0.499074	0.397917	0.524537	grey
0	6783	0.394271	0.493981	0.396875	0.52037	grey
0	6784	0.395312	0.490278	0.397396	0.513889	grey
0	6785	0.395312	0.490741	0.397396	0.513889	grey
0	6786	0.395052	0.492593	0.396875	0.515278	grey
0	6787	0.395052	0.493981	0.396615	0.514815	grey
0	6788	0.394271	0.497685	0.394792	0.515278	grey
0	6789	0.390625	0.499074	0.394271	0.516667	grey
0	6790	0.394271	0.497685	0.396094	0.514815	grey
0	6791	0.394271	0.496759	0.396615	0.514352	grey
0	6792	0.39375	0.497222	0.396875	0.515278	grey
0	6793	0.391927	0.499537	0.396615	0.516204	grey
0	6794	0.395833	0.516667	0.396094	0.51713	grey
0	6794	0.391146	0.500463	0.396094	0.51713	grey
0	6795	0.395573	0.515741	0.395573	0.516667	grey
0	6795	0.391146	0.500926	0.395573	0.516667	grey
0	6796	0.392969	0.502778	0.395833	0.516667	grey
0	6797	0.394792	0.505093	0.396875	0.518056	grey
0	6798	0.395833	0.507407	0.398177	0.519444	grey
0	6800	0.396615	0.515741	0.398698	0.525463	grey
0	6801	0.396875	0.516204	0.399219	0.527315	grey
0	6805	0.391667	0.519907	0.395312	0.525	grey
0	6807	0.391406	0.523611	0.394792	0.526389	grey
0	6808	0.389583	0.525	0.39401	0.526389	grey
0	6812	0.391667	0.528241	0.395052	0.527315	grey
0	6817	0.397917	0.541204	0.399219	0.531018	grey
0	6818	0.397656	0.547222	0.398958	0.532407	grey
0	6819	0.398698	0.549537	0.400521	0.534259	grey
0	6820	0.395052	0.553704	0.396615	0.533796	grey
0	6821	0.39375	0.556019	0.396094	0.534722	grey
0	6822	0.392188	0.556944	0.395312	0.535185	grey
0	6823	0.391667	0.55787	0.395052	0.535648	grey
0	6824	0.392188	0.558333	0.395833	0.536111	grey
0	6825	0.392708	0.558796	0.395573	0.536111	grey
0	6826	0.392188	0.558796	0.395312	0.535648	grey
0	6827	0.391927	0.559722	0.395573	0.536111	grey
0	6828	0.392708	0.560185	0.395833	0.536574	grey
0	6829	0.392448	0.561574	0.395833	0.539352	grey
0	6830	0.392188	0.562963	0.395833	0.539352	grey
0	6831	0.391146	0.563889	0.395052	0.539815	grey
0	6832	0.390625	0.564352	0.394792	0.540278	grey
0	6833	0.388281	0.566667	0.39401	0.542593	grey
0	6834	0.386719	0.568519	0.393229	0.543519	grey
0	6835	0.385938	0.567593	0.392969	0.543056	grey
0	6836	0.384375	0.566667	0.392448	0.543056	grey
0	6837	0.384896	0.565278	0.392708	0.54213	grey
0	6838	0.385417	0.566204	0.392708	0.542593	grey
0	6839	0.385938	0.566667	0.392969	0.543056	grey
0	6840	0.385156	0.567593	0.392448	0.543056	grey
0	6841	0.384896	0.567593	0.392188	0.543519	grey
0	6842	0.384635	0.568056	0.391927	0.544444	grey
0	6843	0.382552	0.56713	0.390885	0.544444	grey
0	6844	0.383594	0.569444	0.391667	0.54537	grey
0	6845	0.382552	0.569907	0.391667	0.54537	grey
0	6846	0.38125	0.568519	0.390625	0.544907	grey
0	6847	0.380208	0.568519	0.390365	0.54537	grey
0	6848	0.380469	0.568981	0.390365	0.545833	grey
0	6849	0.381771	0.569907	0.391406	0.544907	grey
0	6850	0.382812	0.569907	0.392448	0.54537	grey
0	6851	0.383333	0.573148	0.392448	0.547685	grey
0	6852	0.383594	0.573148	0.392969	0.547685	grey
0	6853	0.384635	0.573611	0.393229	0.549537	grey
0	6854	0.385677	0.575463	0.39349	0.550926	grey
0	6855	0.385677	0.575463	0.39349	0.550926	grey
0	6856	0.385677	0.575463	0.39349	0.550926	grey
0	6857	0.385677	0.575463	0.393229	0.550926	grey
0	6858	0.385677	0.575463	0.39349	0.550463	grey
0	6859	0.386198	0.575463	0.39375	0.550463	grey
0	6860	0.386198	0.575463	0.39375	0.551389	grey
0	6861	0.386198	0.574537	0.39375	0.551389	grey
0	6862	0.386458	0.574074	0.39401	0.55	grey
0	6863	0.38776	0.571759	0.394531	0.548611	grey
0	6864	0.388802	0.568981	0.395052	0.548148	grey
0	6865	0.389323	0.565741	0.395052	0.546759	grey
0	6866	0.390625	0.564815	0.395312	0.546296	grey
0	6867	0.390104	0.563889	0.395052	0.545833	grey
0	6868	0.389844	0.563426	0.394531	0.545833	grey
0	6869	0.389844	0.563426	0.394531	0.54537	grey
0	6870	0.391927	0.560185	0.395052	0.545833	grey
0	6871	0.392188	0.555093	0.395573	0.544444	grey
0	6872	0.392448	0.552315	0.396615	0.54537	grey
0	6877	0.397396	0.536574	0.398698	0.551852	grey
0	6878	0.397656	0.531944	0.399479	0.553241	grey
0	6879	0.398958	0.530556	0.400521	0.552315	grey
0	6880	0.39974	0.528704	0.401042	0.550926	grey
0	6881	0.398698	0.527315	0.40026	0.551852	grey
0	6882	0.399219	0.525926	0.40026	0.551389	grey
0	6883	0.399479	0.522685	0.40026	0.550926	grey
0	6884	0.399479	0.522685	0.400521	0.551389	grey
0	6885	0.399219	0.522685	0.400521	0.551852	grey
0	6886	0.4	0.522222	0.401042	0.552315	grey
0	6887	0.4	0.523148	0.401302	0.553704	grey
0	6888	0.40026	0.522685	0.401563	0.553704	grey
0	6889	0.400781	0.522222	0.401823	0.553704	grey
0	6890	0.4	0.518981	0.401563	0.552315	grey
0	6891	0.39974	0.515278	0.401823	0.550463	grey
0	6892	0.398958	0.513426	0.401042	0.55	grey
0	6893	0.399479	0.510648	0.402083	0.547685	grey
0	6894	0.4	0.508333	0.402083	0.545833	grey
0	6895	0.40026	0.505093	0.401823	0.542593	grey
0	6896	0.399479	0.502315	0.401823	0.539352	grey
0	6897	0.399219	0.498148	0.401823	0.535185	grey
0	6898	0.398958	0.49537	0.401563	0.531944	grey
0	6899	0.398438	0.494444	0.400781	0.52963	grey
0	6900	0.395573	0.488426	0.397396	0.523611	grey
0	6901	0.396094	0.4875	0.397135	0.522685	grey
0	6902	0.396094	0.485185	0.397135	0.519907	grey
0	6903	0.396094	0.481019	0.396875	0.515741	grey
0	6904	0.395573	0.478241	0.396875	0.513426	grey
0	6905	0.395052	0.474537	0.396354	0.509722	grey
0	6906	0.395312	0.470833	0.397396	0.506019	grey
0	6907	0.394792	0.468981	0.396354	0.502778	grey
0	6908	0.39375	0.468056	0.396354	0.501389	grey
0	6909	0.393229	0.464352	0.396094	0.498148	grey
0	6910	0.392969	0.462037	0.396354	0.49537	grey
0	6911	0.392708	0.461111	0.396615	0.494907	grey
0	6912	0.391406	0.459722	0.395312	0.494907	grey
0	6913	0.390885	0.456944	0.395052	0.491667	grey
0	6914	0.390104	0.456019	0.39375	0.490278	grey
0	6915	0.389844	0.452778	0.39401	0.487037	grey
0	6916	0.389583	0.452315	0.39401	0.485185	grey
0	6917	0.38776	0.450463	0.392708	0.481944	grey
0	6918	0.386979	0.444907	0.392188	0.476852	grey
0	6919	0.38776	0.441667	0.392708	0.474537	grey
0	6920	0.386198	0.440278	0.391927	0.471759	grey
0	6921	0.383333	0.4375	0.389583	0.468519	grey
0	6922	0.382292	0.435648	0.388542	0.466204	grey
0	6923	0.38151	0.43287	0.38776	0.463889	grey
0	6924	0.380469	0.431944	0.386719	0.462037	grey
0	6925	0.379948	0.430556	0.386458	0.459722	grey
0	6926	0.379167	0.42963	0.386719	0.45787	grey
0	6927	0.377344	0.429167	0.386458	0.451852	grey
0	6928	0.375781	0.426852	0.385677	0.448611	grey
0	6929	0.373177	0.423611	0.384375	0.44537	grey
0	6930	0.371875	0.421296	0.383854	0.442593	grey
0	6931	0.370313	0.420833	0.384115	0.439352	grey
0	6932	0.36901	0.418056	0.383073	0.435648	grey
0	6933	0.367708	0.415278	0.382031	0.431944	grey
0	6934	0.366927	0.414815	0.38125	0.431019	grey
0	6935	0.366146	0.414815	0.380729	0.429167	grey
0	6936	0.363281	0.413426	0.378646	0.427315	grey
0	6937	0.361719	0.410648	0.377344	0.425463	grey
0	6938	0.357292	0.412037	0.374479	0.422222	grey
0	6939	0.357292	0.408333	0.37474	0.419907	grey
0	6940	0.356771	0.406019	0.374219	0.416667	grey
0	6941	0.35651	0.40463	0.374479	0.416204	grey
0	6942	0.356771	0.403241	0.374479	0.416204	grey
0	6943	0.358073	0.404167	0.37526	0.416667	grey
0	6944	0.358594	0.405556	0.376042	0.416667	grey
0	6945	0.359635	0.404167	0.376302	0.417593	grey
0	6946	0.359635	0.405093	0.376302	0.415741	grey
0	6947	0.358594	0.40463	0.376042	0.413889	grey
0	6948	0.359115	0.402778	0.375781	0.414815	grey
0	6949	0.360156	0.404167	0.376563	0.416204	grey
0	6950	0.360156	0.403241	0.376563	0.415278	grey
0	6951	0.359896	0.400926	0.375781	0.415741	grey
0	6952	0.359375	0.401852	0.376042	0.415278	grey
0	6953	0.357812	0.400463	0.37474	0.4125	grey
0	6954	0.357292	0.4	0.374219	0.4125	grey
0	6955	0.357552	0.399537	0.374219	0.4125	grey
0	6956	0.35651	0.397222	0.373177	0.409259	grey
0	6957	0.355469	0.39537	0.372396	0.40787	grey
0	6958	0.354948	0.394907	0.371875	0.40787	grey
0	6959	0.353906	0.394907	0.371094	0.406481	grey
0	6960	0.352083	0.39537	0.370573	0.40463	grey
0	6961	0.350781	0.393519	0.36875	0.401852	grey
0	6962	0.348437	0.393056	0.367969	0.400463	grey
0	6963	0.347917	0.392593	0.366927	0.399074	grey
0	6964	0.347135	0.393056	0.366667	0.398148	grey
0	6965	0.345833	0.39213	0.365365	0.397222	grey
0	6966	0.345052	0.391204	0.364323	0.397222	grey
0	6967	0.344271	0.390278	0.363802	0.396759	grey
0	6968	0.342187	0.389352	0.36224	0.393519	grey
0	6969	0.340625	0.385648	0.360677	0.390741	grey
0	6970	0.338542	0.386574	0.358594	0.391204	grey
0	6971	0.336458	0.386574	0.35651	0.388889	grey
0	6972	0.335156	0.384722	0.355729	0.388426	grey
0	6973	0.332292	0.386111	0.352865	0.386111	grey
0	6974	0.329167	0.384259	0.349479	0.383796	grey
0	6975	0.328646	0.383796	0.349219	0.383333	grey
0	6976	0.324479	0.383333	0.344792	0.381944	grey
0	6977	0.321354	0.383796	0.342187	0.38287	grey
0	6978	0.320833	0.382407	0.341146	0.381019	grey
0	6979	0.316927	0.383333	0.3375	0.381019	grey
0	6980	0.315625	0.381481	0.336719	0.380093	grey
0	6981	0.314844	0.381944	0.335938	0.381019	grey
0	6982	0.313021	0.383333	0.334115	0.379167	grey
0	6983	0.311979	0.383333	0.333073	0.378241	grey
0	6984	0.310937	0.380093	0.332812	0.376389	grey
0	6985	0.307552	0.381944	0.329427	0.377778	grey
0	6986	0.30599	0.382407	0.327604	0.377778	grey
0	6987	0.302865	0.383796	0.322917	0.378241	grey
0	6988	0.298698	0.383796	0.319531	0.377778	grey
0	6989	0.297656	0.383796	0.318229	0.378241	grey
0	6990	0.295833	0.385648	0.315365	0.379167	grey
0	6991	0.292188	0.385648	0.311198	0.379167	grey
0	6992	0.291146	0.384722	0.310156	0.378704	grey
0	6993	0.288802	0.387037	0.307552	0.380556	grey
0	6994	0.286198	0.389352	0.304427	0.382407	grey
0	6995	0.282813	0.390278	0.301302	0.383796	grey
0	6996	0.28125	0.391667	0.29974	0.385185	grey
0	6997	0.280469	0.39213	0.298698	0.385185	grey
0	6998	0.279427	0.394444	0.297656	0.386111	grey
0	6999	0.278125	0.396296	0.296094	0.3875	grey
0	7000	0.277083	0.398148	0.294531	0.3875	grey
0	7001	0.27526	0.4	0.292708	0.388426	grey
0	7002	0.273698	0.402778	0.291146	0.388889	grey
0	7003	0.272917	0.403241	0.290104	0.388426	grey
0	7004	0.270312	0.406944	0.28776	0.391204	grey
0	7005	0.267969	0.408333	0.285417	0.393056	grey
0	7006	0.266667	0.409259	0.284115	0.393519	grey
0	7007	0.266667	0.4125	0.283333	0.393519	grey
0	7008	0.266146	0.414352	0.282292	0.393056	grey
0	7009	0.264844	0.415278	0.28125	0.394444	grey
0	7010	0.264062	0.418519	0.279167	0.396296	grey
0	7011	0.261979	0.422685	0.276823	0.399074	grey
0	7012	0.260677	0.424074	0.275521	0.399537	grey
0	7013	0.260417	0.425	0.274219	0.4	grey
0	7014	0.259375	0.426852	0.272656	0.401389	grey
0	7015	0.257812	0.42963	0.270312	0.402778	grey
0	7016	0.25625	0.434259	0.267708	0.406019	grey
0	7017	0.253125	0.4375	0.264844	0.408796	grey
0	7018	0.251302	0.440278	0.26224	0.411111	grey
0	7019	0.250781	0.446759	0.259635	0.416204	grey
0	7020	0.248698	0.45	0.257292	0.418981	grey
0	7021	0.248698	0.45463	0.25599	0.422222	grey
0	7022	0.247917	0.45787	0.254948	0.424074	grey
0	7023	0.246615	0.461111	0.253906	0.427315	grey
0	7024	0.245833	0.464815	0.253125	0.430093	grey
0	7025	0.244531	0.465741	0.251563	0.431481	grey
0	7026	0.244271	0.466204	0.251302	0.431944	grey
0	7027	0.244271	0.466667	0.251042	0.431481	grey
0	7028	0.244531	0.467593	0.251042	0.432407	grey
0	7029	0.244792	0.468056	0.251042	0.43287	grey
0	7030	0.245312	0.468056	0.251042	0.431944	grey
0	7031	0.246094	0.468981	0.25	0.433333	grey
0	7032	0.246615	0.471296	0.25026	0.434722	grey
0	7033	0.245833	0.470833	0.25	0.434722	grey
0	7034	0.245833	0.471296	0.25	0.435185	grey
0	7035	0.245052	0.473611	0.248698	0.4375	grey
0	7036	0.244792	0.474537	0.248177	0.438426	grey
0	7037	0.245052	0.475926	0.247396	0.440278	grey
0	7038	0.24401	0.473611	0.247656	0.439815	grey
0	7039	0.245052	0.473611	0.247917	0.440278	grey
0	7040	0.246094	0.474537	0.247917	0.440741	grey
0	7041	0.246615	0.475	0.247917	0.441204	grey
0	7042	0.247396	0.476852	0.248698	0.442593	grey
0	7043	0.247656	0.477315	0.248698	0.443519	grey
0	7044	0.248177	0.478704	0.249219	0.444444	grey
0	7045	0.247656	0.477778	0.248698	0.444444	grey
0	7046	0.247656	0.47963	0.248437	0.44537	grey
0	7047	0.247135	0.47963	0.248177	0.44537	grey
0	7048	0.246094	0.480556	0.247917	0.445833	grey
0	7049	0.245052	0.480093	0.246615	0.446296	grey
0	7050	0.244271	0.478704	0.246354	0.44537	grey
0	7051	0.24401	0.478704	0.246094	0.44537	grey
0	7052	0.24401	0.478704	0.245833	0.44537	grey
0	7053	0.24375	0.47963	0.245833	0.44537	grey
0	7054	0.24401	0.480093	0.245573	0.445833	grey
0	7055	0.24401	0.480556	0.245573	0.446296	grey
0	7056	0.244531	0.480556	0.246094	0.446759	grey
0	7057	0.24401	0.480093	0.246094	0.446759	grey
0	7058	0.24401	0.480556	0.246094	0.446759	grey
0	7059	0.24401	0.480556	0.245833	0.446759	grey
0	7060	0.24401	0.480556	0.245833	0.446296	grey
0	7061	0.24401	0.480556	0.245833	0.446759	grey
0	7062	0.244531	0.480556	0.245573	0.447222	grey
0	7063	0.244531	0.479167	0.245052	0.445833	grey
0	7064	0.245052	0.47963	0.245312	0.446759	grey
0	7065	0.245052	0.478704	0.245312	0.446759	grey
0	7066	0.246615	0.478704	0.246354	0.444444	grey
0	7067	0.246615	0.478241	0.246354	0.443056	grey
0	7068	0.245312	0.477315	0.245573	0.44213	grey
0	7069	0.245573	0.475926	0.246094	0.440741	grey
0	7070	0.245052	0.475463	0.246354	0.439815	grey
0	7071	0.24401	0.475926	0.245573	0.440278	grey
0	7072	0.244271	0.478704	0.245312	0.442593	grey
0	7073	0.24401	0.47963	0.244792	0.443056	grey
0	7074	0.243229	0.480556	0.244792	0.443519	grey
0	7075	0.24375	0.481481	0.245052	0.444444	grey
0	7076	0.24375	0.485185	0.244531	0.447685	grey
0	7077	0.24375	0.486111	0.244531	0.448148	grey
0	7078	0.24401	0.486111	0.244531	0.448148	grey
0	7079	0.242448	0.4875	0.24349	0.45	grey
0	7080	0.242448	0.487963	0.242969	0.450463	grey
0	7081	0.240625	0.490741	0.241927	0.452315	grey
0	7082	0.239844	0.494444	0.241927	0.456019	grey
0	7083	0.240365	0.497685	0.241927	0.459722	grey
0	7084	0.240365	0.501852	0.241667	0.4625	grey
0	7085	0.240885	0.50463	0.241667	0.465278	grey
0	7086	0.240365	0.505556	0.241406	0.466667	grey
0	7087	0.240885	0.505093	0.241146	0.465741	grey
0	7088	0.241667	0.508333	0.241406	0.468981	grey
0	7089	0.242188	0.510185	0.242188	0.47037	grey
0	7090	0.241927	0.514352	0.241667	0.474537	grey
0	7091	0.241667	0.518981	0.241146	0.479167	grey
0	7092	0.240885	0.522685	0.240365	0.483796	grey
0	7093	0.240365	0.525	0.239583	0.485648	grey
0	7094	0.240365	0.527315	0.239323	0.487963	grey
0	7095	0.240365	0.531018	0.239323	0.491667	grey
0	7096	0.240885	0.534722	0.239063	0.496759	grey
0	7097	0.240885	0.537963	0.238542	0.5	grey
0	7097	0.238542	0.503704	0.238542	0.5	grey
0	7098	0.241667	0.539815	0.238542	0.501389	grey
0	7099	0.242448	0.544444	0.239063	0.506944	grey
0	7100	0.242969	0.549074	0.239063	0.5125	grey
0	7101	0.242708	0.553704	0.239323	0.518056	grey
0	7102	0.242969	0.555556	0.239063	0.52037	grey
0	7103	0.24349	0.557407	0.239323	0.522685	grey
0	7104	0.244531	0.560185	0.240104	0.525926	grey
0	7105	0.244792	0.563889	0.240885	0.52963	grey
0	7106	0.245312	0.565278	0.240625	0.531482	grey
0	7107	0.245833	0.566204	0.240885	0.53287	grey
0	7108	0.246354	0.565741	0.240885	0.533333	grey
0	7109	0.247396	0.567593	0.241406	0.534259	grey
0	7110	0.247135	0.566667	0.241406	0.534722	grey
0	7111	0.248437	0.56713	0.242188	0.537037	grey
0	7112	0.25	0.568519	0.24349	0.539815	grey
0	7113	0.251302	0.569444	0.244271	0.540741	grey
0	7114	0.253906	0.569444	0.245573	0.540278	grey
0	7115	0.254427	0.568981	0.246094	0.539352	grey
0	7116	0.25599	0.566667	0.246094	0.537963	grey
0	7117	0.257292	0.566667	0.246615	0.538889	grey
0	7118	0.259896	0.568056	0.248177	0.542593	grey
0	7119	0.261458	0.568981	0.248958	0.544907	grey
0	7120	0.264062	0.57037	0.25026	0.549537	grey
0	7121	0.265104	0.57037	0.250781	0.550463	grey
0	7122	0.266667	0.571759	0.251823	0.553241	grey
0	7123	0.26901	0.573148	0.253646	0.555093	grey
0	7124	0.272135	0.575	0.255729	0.559722	grey
0	7125	0.272396	0.575463	0.255208	0.562037	grey
0	7126	0.27474	0.574537	0.257031	0.563889	grey
0	7127	0.277344	0.573148	0.259115	0.565741	grey
0	7128	0.279687	0.571296	0.260156	0.564815	grey
0	7129	0.28151	0.571296	0.261719	0.563426	grey
0	7130	0.284896	0.571759	0.264323	0.563889	grey
0	7131	0.28776	0.572685	0.267448	0.563889	grey
0	7132	0.289844	0.574074	0.269531	0.564352	grey
0	7133	0.292448	0.575	0.271875	0.565278	grey
0	7134	0.294531	0.573611	0.274219	0.564815	grey
0	7135	0.298438	0.574074	0.279167	0.566204	grey
0	7136	0.301042	0.575	0.281771	0.56713	grey
0	7137	0.304167	0.575	0.284896	0.567593	grey
0	7138	0.307292	0.575926	0.28776	0.568056	grey
0	7139	0.310156	0.577315	0.291146	0.57037	grey
0	7140	0.311719	0.577778	0.292969	0.57037	grey
0	7141	0.314323	0.578241	0.295052	0.570833	grey
0	7142	0.317969	0.57963	0.299219	0.572685	grey
0	7143	0.320833	0.581481	0.301823	0.572685	grey
0	7144	0.323698	0.581944	0.305208	0.573611	grey
0	7145	0.326823	0.584259	0.308333	0.575463	grey
0	7146	0.329688	0.586111	0.310937	0.576389	grey
0	7147	0.331771	0.588426	0.313281	0.579167	grey
0	7148	0.334375	0.590741	0.316146	0.580556	grey
0	7149	0.336198	0.594907	0.31901	0.583333	grey
0	7150	0.338542	0.598148	0.321354	0.583796	grey
0	7151	0.338802	0.604167	0.323958	0.587963	grey
0	7152	0.340625	0.609722	0.326302	0.59213	grey
0	7153	0.341406	0.614352	0.327604	0.597222	grey
0	7154	0.342708	0.617593	0.329167	0.600926	grey
0	7155	0.343229	0.619444	0.329948	0.602778	grey
0	7156	0.342969	0.622222	0.33099	0.605093	grey
0	7157	0.342708	0.626852	0.332031	0.608796	grey
0	7158	0.341406	0.630556	0.333333	0.610185	grey
0	7159	0.340625	0.6375	0.334635	0.613889	grey
0	7160	0.340104	0.642593	0.334115	0.61713	grey
0	7161	0.338542	0.643981	0.333594	0.618519	grey
0	7162	0.335677	0.648611	0.332031	0.623148	grey
0	7163	0.334896	0.651852	0.33151	0.627315	grey
0	7164	0.334896	0.652315	0.331771	0.628241	grey
0	7165	0.335417	0.648611	0.333073	0.626852	grey
0	7166	0.336979	0.648148	0.333854	0.626389	grey
0	7167	0.336979	0.648611	0.334115	0.626389	grey
0	7168	0.33724	0.649074	0.334115	0.626852	grey
0	7169	0.33724	0.649537	0.334635	0.627315	grey
0	7170	0.33724	0.649074	0.334375	0.627315	grey
0	7171	0.33776	0.65	0.334635	0.627778	grey
0	7172	0.338281	0.65	0.335156	0.628241	grey
0	7173	0.340104	0.650463	0.336198	0.628704	grey
0	7174	0.341406	0.650463	0.33724	0.62963	grey
0	7175	0.34349	0.650463	0.33776	0.631019	grey
0	7181	0.351562	0.646759	0.342969	0.63287	grey
0	7182	0.353125	0.644444	0.34375	0.631481	grey
0	7183	0.35599	0.643519	0.345573	0.631019	grey
0	7184	0.358073	0.64213	0.347135	0.631481	grey
0	7185	0.359635	0.640741	0.348177	0.629167	grey
0	7186	0.360938	0.638426	0.349479	0.629167	grey
0	7187	0.36276	0.638426	0.351042	0.634259	grey
0	7188	0.364323	0.637037	0.351823	0.639352	grey
0	7189	0.365625	0.634722	0.354427	0.6375	grey
0	7190	0.366927	0.634259	0.355469	0.636574	grey
0	7191	0.36849	0.63287	0.356771	0.635648	grey
0	7192	0.370052	0.631944	0.358073	0.636574	grey
0	7193	0.370573	0.630093	0.358854	0.637037	grey
0	7194	0.371094	0.629167	0.359375	0.636111	grey
0	7195	0.371094	0.629167	0.359375	0.636111	grey
0	7196	0.371875	0.629167	0.359896	0.636111	grey
0	7197	0.372135	0.628241	0.359896	0.634722	grey
0	7198	0.372135	0.628241	0.361719	0.636111	grey
0	7199	0.373177	0.624537	0.3625	0.632407	grey
0	7200	0.373958	0.62037	0.365104	0.62963	grey
0	7201	0.37526	0.619444	0.366406	0.628704	grey
0	7202	0.375781	0.616667	0.367969	0.626389	grey
0	7203	0.376302	0.612963	0.369271	0.624074	grey
0	7204	0.376563	0.610648	0.370833	0.621759	grey
0	7205	0.378125	0.609722	0.371875	0.621296	grey
0	7206	0.379427	0.609259	0.371615	0.619907	grey
0	7207	0.379427	0.606481	0.372656	0.618981	grey
0	7208	0.38099	0.606019	0.373698	0.616667	grey
0	7209	0.380729	0.605093	0.374219	0.615741	grey
0	7210	0.382031	0.602315	0.375521	0.614352	grey
0	7211	0.382552	0.6	0.376563	0.613426	grey
0	7212	0.382812	0.598148	0.377604	0.612963	grey
0	7213	0.38099	0.59537	0.376302	0.612037	grey
0	7214	0.378906	0.593982	0.375	0.610648	grey
0	7215	0.377083	0.594907	0.373958	0.610185	grey
0	7216	0.376042	0.595833	0.373437	0.611574	grey
0	7217	0.376302	0.597685	0.373437	0.612037	grey
0	7218	0.375521	0.603704	0.374219	0.615741	grey
0	7219	0.373958	0.608333	0.376042	0.620833	grey
0	7220	0.372396	0.611111	0.37526	0.622222	grey
0	7221	0.372135	0.613889	0.376042	0.624537	grey
0	7222	0.371094	0.615278	0.376302	0.626389	grey
0	7223	0.369792	0.614352	0.375521	0.625926	grey
0	7224	0.369531	0.614815	0.37526	0.625463	grey
0	7225	0.369531	0.614815	0.376042	0.628241	grey
0	7226	0.369792	0.614352	0.376042	0.627778	grey
0	7227	0.36849	0.612037	0.37526	0.627315	grey
0	7228	0.368229	0.614352	0.37526	0.628704	grey
0	7229	0.367708	0.615741	0.375	0.62963	grey
0	7230	0.366927	0.617593	0.375	0.630556	grey
0	7231	0.367448	0.621759	0.375521	0.632407	grey
0	7232	0.367708	0.626852	0.375	0.631481	grey
0	7234	0.366406	0.631019	0.373437	0.631019	grey
0	7235	0.365365	0.631481	0.372917	0.630556	grey
0	7236	0.364323	0.628704	0.372917	0.631944	grey
0	7237	0.364323	0.627778	0.372917	0.63287	grey
0	7238	0.363281	0.624537	0.372656	0.63287	grey
0	7239	0.363542	0.624074	0.372656	0.63287	grey
0	7240	0.363542	0.625	0.372917	0.63287	grey
0	7241	0.363802	0.625	0.372917	0.63287	grey
0	7242	0.363281	0.623148	0.372656	0.632407	grey
0	7243	0.361979	0.622222	0.372135	0.631944	grey
0	7244	0.361458	0.620833	0.371875	0.631481	grey
0	7245	0.360677	0.618056	0.371615	0.630093	grey
0	7246	0.360156	0.616667	0.371354	0.628704	grey
0	7247	0.360417	0.615741	0.371354	0.628704	grey
0	7248	0.361719	0.612963	0.372135	0.625463	grey
0	7249	0.364323	0.607407	0.371094	0.618981	grey
0	7250	0.368229	0.606019	0.374219	0.619907	grey
0	7251	0.372135	0.603704	0.378125	0.620833	grey
0	7252	0.376563	0.601389	0.378906	0.620833	grey
0	7253	0.379948	0.599074	0.378646	0.618519	grey
0	7254	0.382292	0.598611	0.378125	0.618056	grey
0	7255	0.383854	0.598148	0.379167	0.61713	grey
0	7256	0.385417	0.598148	0.379427	0.61713	grey
0	7257	0.384115	0.593518	0.380208	0.617593	grey
0	7258	0.385156	0.593056	0.379948	0.61713	grey
0	7259	0.384896	0.590278	0.38151	0.618056	grey
0	7260	0.385156	0.5875	0.38151	0.61713	grey
0	7261	0.38724	0.588426	0.382552	0.618056	grey
0	7262	0.388281	0.587963	0.382812	0.616667	grey
0	7263	0.388802	0.587037	0.383333	0.615741	grey
0	7264	0.388542	0.584722	0.383854	0.613889	grey
0	7265	0.389323	0.582407	0.384635	0.612963	grey
0	7266	0.389583	0.578241	0.384375	0.611111	grey
0	7267	0.390104	0.577315	0.385938	0.611111	grey
0	7268	0.390104	0.575463	0.385677	0.610648	grey
0	7269	0.390625	0.574074	0.386719	0.608796	grey
0	7270	0.389583	0.569907	0.3875	0.605093	grey
0	7271	0.389323	0.565741	0.3875	0.602778	grey
0	7272	0.390885	0.561574	0.388542	0.598148	grey
0	7273	0.392188	0.558333	0.389323	0.594907	grey
0	7274	0.392969	0.55463	0.390104	0.591204	grey
0	7275	0.39349	0.551389	0.391146	0.588426	grey
0	7276	0.394531	0.548611	0.392969	0.585648	grey
0	7277	0.395573	0.543519	0.394792	0.581019	grey
0	7278	0.395833	0.537963	0.395833	0.573611	grey
0	7279	0.397135	0.530556	0.396875	0.567593	grey
0	7280	0.397135	0.525	0.397656	0.562963	grey
0	7281	0.397135	0.520833	0.398177	0.559259	grey
0	7282	0.397396	0.51713	0.398177	0.556019	grey
0	7283	0.397135	0.5125	0.398698	0.550926	grey
0	7284	0.396615	0.507407	0.397917	0.546296	grey
0	7285	0.396875	0.505093	0.399219	0.54213	grey
0	7286	0.395573	0.498148	0.398177	0.533333	grey
0	7287	0.396615	0.49213	0.398438	0.526852	grey
0	7288	0.396094	0.487037	0.397396	0.522222	grey
0	7289	0.394792	0.481944	0.397135	0.51713	grey
0	7290	0.394531	0.476852	0.396094	0.5125	grey
0	7291	0.39401	0.471296	0.395573	0.506944	grey
0	7292	0.39401	0.46713	0.396354	0.502315	grey
0	7293	0.392969	0.465278	0.396875	0.500463	grey
0	7294	0.388802	0.461111	0.39375	0.49537	grey
0	7295	0.388281	0.458333	0.39349	0.491204	grey
0	7296	0.385677	0.45463	0.392188	0.486111	grey
0	7297	0.385156	0.452315	0.391667	0.483333	grey
0	7298	0.384115	0.449074	0.390365	0.480556	grey
0	7299	0.382812	0.44537	0.389323	0.476389	grey
0	7300	0.381771	0.441204	0.388542	0.471759	grey
0	7301	0.380469	0.438426	0.388542	0.46713	grey
0	7302	0.378125	0.439352	0.388542	0.460185	grey
0	7303	0.377083	0.4375	0.388021	0.458333	grey
0	7304	0.37526	0.431944	0.385677	0.454167	grey
0	7305	0.373698	0.42963	0.384375	0.451852	grey
0	7306	0.370833	0.430093	0.382552	0.451389	grey
0	7307	0.369531	0.429167	0.38099	0.450463	grey
0	7308	0.36849	0.428704	0.380208	0.449537	grey
0	7309	0.368229	0.427778	0.380729	0.448611	grey
0	7310	0.36901	0.427778	0.38151	0.449074	grey
0	7311	0.370313	0.425926	0.383073	0.446759	grey
0	7312	0.371094	0.424537	0.383854	0.445833	grey
0	7313	0.372135	0.425	0.385156	0.444907	grey
0	7314	0.371354	0.424537	0.386198	0.440741	grey
0	7315	0.370313	0.425463	0.384896	0.440741	grey
0	7316	0.36875	0.421296	0.383333	0.436111	grey
0	7317	0.367708	0.418056	0.382031	0.431481	grey
0	7318	0.365104	0.415278	0.379167	0.428241	grey
0	7319	0.363542	0.411574	0.377604	0.425926	grey
0	7320	0.361458	0.410648	0.376302	0.425	grey
0	7321	0.359375	0.410185	0.37474	0.426852	grey
0	7322	0.357031	0.407407	0.372396	0.425	grey
0	7323	0.35651	0.406481	0.371875	0.42037	grey
0	7324	0.35599	0.405093	0.371094	0.417593	grey
0	7325	0.355208	0.40463	0.371615	0.415278	grey
0	7326	0.355729	0.401852	0.371875	0.413426	grey
0	7327	0.354427	0.396759	0.369792	0.411111	grey
0	7328	0.351823	0.39537	0.367969	0.407407	grey
0	7329	0.348177	0.39537	0.365885	0.406481	grey
0	7330	0.347135	0.394907	0.365365	0.40463	grey
0	7331	0.346094	0.393519	0.364844	0.403241	grey
0	7332	0.345573	0.394444	0.364323	0.403241	grey
0	7333	0.344531	0.394444	0.363281	0.402778	grey
0	7334	0.342448	0.393981	0.36224	0.400926	grey
0	7335	0.341406	0.393981	0.361198	0.4	grey
0	7336	0.340104	0.393056	0.360417	0.397222	grey
0	7337	0.3375	0.392593	0.358073	0.396759	grey
0	7338	0.336719	0.387963	0.357031	0.393519	grey
0	7339	0.333333	0.387037	0.354688	0.391667	grey
0	7340	0.33125	0.385648	0.352344	0.389352	grey
0	7341	0.329427	0.386574	0.350781	0.389815	grey
0	7342	0.326562	0.387037	0.347396	0.387963	grey
0	7343	0.325	0.385648	0.346094	0.385648	grey
0	7344	0.323177	0.386574	0.34401	0.383796	grey
0	7345	0.319271	0.387963	0.340625	0.384722	grey
0	7346	0.316667	0.385185	0.338542	0.38287	grey
0	7347	0.31276	0.384259	0.334375	0.381944	grey
0	7348	0.309896	0.380556	0.33125	0.380093	grey
0	7349	0.307292	0.381481	0.329167	0.37963	grey
0	7350	0.30599	0.38287	0.327865	0.37963	grey
0	7351	0.304688	0.382407	0.326823	0.379167	grey
0	7352	0.302083	0.381944	0.323698	0.378704	grey
0	7353	0.300521	0.38287	0.321875	0.378241	grey
0	7354	0.297396	0.383333	0.317448	0.377315	grey
0	7355	0.295052	0.384259	0.314583	0.377778	grey
0	7356	0.291927	0.385648	0.310677	0.380556	grey
0	7357	0.290625	0.386111	0.309635	0.380556	grey
0	7358	0.290104	0.386574	0.308594	0.381019	grey
0	7359	0.28724	0.388426	0.30599	0.382407	grey
0	7360	0.285156	0.390741	0.304948	0.383796	grey
0	7361	0.283854	0.392593	0.303385	0.383796	grey
0	7362	0.283073	0.393981	0.302344	0.383796	grey
0	7363	0.28099	0.394444	0.300521	0.384722	grey
0	7364	0.278906	0.397685	0.296615	0.387037	grey
0	7365	0.276823	0.4	0.294271	0.388426	grey
0	7366	0.275	0.401852	0.292448	0.389815	grey
0	7367	0.273438	0.402315	0.291146	0.389815	grey
0	7368	0.273698	0.402315	0.291146	0.389815	grey
0	7369	0.273438	0.401389	0.291146	0.389815	grey
0	7370	0.272917	0.402315	0.290625	0.389815	grey
0	7371	0.272135	0.403704	0.289583	0.390741	grey
0	7372	0.271354	0.405556	0.288802	0.390741	grey
0	7373	0.270312	0.404167	0.288021	0.388426	grey
0	7374	0.270052	0.406481	0.2875	0.388889	grey
0	7375	0.26849	0.409722	0.285417	0.390741	grey
0	7376	0.267188	0.412037	0.283854	0.392593	grey
0	7377	0.266146	0.417593	0.282031	0.394907	grey
0	7378	0.263802	0.420833	0.278646	0.396759	grey
0	7379	0.261719	0.425	0.27526	0.399537	grey
0	7380	0.260677	0.426852	0.273958	0.400926	grey
0	7381	0.259375	0.428704	0.272396	0.402315	grey
0	7382	0.257031	0.433333	0.268229	0.405556	grey
0	7383	0.255469	0.438426	0.265365	0.410185	grey
0	7384	0.253906	0.442593	0.263542	0.4125	grey
0	7385	0.253125	0.444444	0.261979	0.413889	grey
0	7386	0.251823	0.451852	0.259896	0.419444	grey
0	7387	0.248958	0.453704	0.257031	0.422222	grey
0	7388	0.247656	0.459259	0.254948	0.425926	grey
0	7389	0.247656	0.464352	0.254687	0.42963	grey
0	7390	0.244792	0.468981	0.251823	0.433796	grey
0	7391	0.24375	0.470833	0.250521	0.436111	grey
0	7392	0.243229	0.475	0.25	0.438889	grey
0	7393	0.24349	0.481019	0.248437	0.444444	grey
0	7394	0.242708	0.484722	0.247396	0.448148	grey
0	7395	0.241667	0.489352	0.245573	0.453241	grey
0	7396	0.241927	0.490741	0.245052	0.45463	grey
0	7397	0.241406	0.49213	0.244531	0.455556	grey
0	7398	0.241406	0.492593	0.244531	0.455556	grey
0	7399	0.241667	0.493056	0.24401	0.45463	grey
0	7400	0.241146	0.493519	0.24349	0.456019	grey
0	7401	0.240104	0.494444	0.243229	0.457407	grey
0	7402	0.240104	0.496296	0.242448	0.459259	grey
0	7403	0.241146	0.498611	0.242448	0.462037	grey
0	7404	0.241667	0.502315	0.241667	0.466204	grey
0	7405	0.242188	0.503241	0.241667	0.468056	grey
0	7406	0.242969	0.502315	0.242448	0.468056	grey
0	7407	0.244792	0.501389	0.24401	0.46713	grey
0	7408	0.245573	0.501389	0.244531	0.465741	grey
0	7409	0.244792	0.5	0.242969	0.464815	grey
0	7410	0.244531	0.501852	0.241927	0.464352	grey
0	7411	0.24349	0.502315	0.241146	0.464815	grey
0	7412	0.242969	0.502778	0.241146	0.464815	grey
0	7413	0.242448	0.503241	0.240625	0.465741	grey
0	7414	0.242188	0.504167	0.240104	0.466204	grey
0	7415	0.242188	0.504167	0.240104	0.466204	grey
0	7416	0.242708	0.505093	0.240625	0.466204	grey
0	7417	0.241667	0.505093	0.240365	0.466667	grey
0	7418	0.241406	0.505556	0.240104	0.46713	grey
0	7419	0.241927	0.509259	0.240365	0.470833	grey
0	7420	0.242448	0.511574	0.240365	0.472685	grey
0	7421	0.242969	0.513426	0.240885	0.474537	grey
0	7422	0.24375	0.516667	0.241406	0.477315	grey
0	7423	0.24401	0.518981	0.241406	0.479167	grey
0	7424	0.24349	0.520833	0.240625	0.482407	grey
0	7425	0.24349	0.523611	0.240885	0.484259	grey
0	7426	0.24349	0.526389	0.240885	0.487037	grey
0	7427	0.24349	0.52963	0.240885	0.490278	grey
0	7428	0.24349	0.533796	0.240365	0.494907	grey
0	7429	0.243229	0.5375	0.240104	0.499074	grey
0	7430	0.242969	0.538889	0.239323	0.500926	grey
0	7431	0.242448	0.540741	0.238542	0.502778	grey
0	7432	0.242969	0.545833	0.239063	0.509259	grey
0	7433	0.241927	0.549537	0.238281	0.512963	grey
0	7434	0.242448	0.552778	0.238542	0.515741	grey
0	7435	0.242448	0.55463	0.238281	0.518981	grey
0	7436	0.242969	0.555556	0.238281	0.520833	grey
0	7437	0.24375	0.559259	0.239063	0.525926	grey
0	7438	0.245052	0.560648	0.240104	0.528241	grey
0	7439	0.245573	0.564352	0.240625	0.53287	grey
0	7440	0.245312	0.566204	0.240104	0.535185	grey
0	7441	0.245833	0.568056	0.240625	0.5375	grey
0	7442	0.246615	0.573148	0.241146	0.54213	grey
0	7443	0.246875	0.576389	0.240885	0.545833	grey
0	7444	0.247396	0.579167	0.241406	0.549074	grey
0	7445	0.248698	0.583796	0.242708	0.553241	grey
0	7446	0.249479	0.586574	0.243229	0.556019	grey
0	7447	0.25026	0.5875	0.24401	0.557407	grey
0	7448	0.250521	0.588426	0.244271	0.55787	grey
0	7449	0.251042	0.589352	0.244531	0.558333	grey
0	7450	0.251563	0.588889	0.245052	0.558333	grey
0	7451	0.251563	0.588889	0.245052	0.558333	grey
0	7452	0.251563	0.589352	0.245052	0.558333	grey
0	7453	0.251302	0.588889	0.245052	0.558333	grey
0	7454	0.250781	0.589815	0.244271	0.558796	grey
0	7455	0.251042	0.589815	0.244792	0.558796	grey
0	7456	0.250781	0.589352	0.244792	0.558796	grey
0	7457	0.251042	0.589815	0.244792	0.558796	grey
[truncated: 632 more rows]

## Sheet: Figure_1F_20211007-No_head_w111
	0	1	2	3	4	5
0	4500	0.625781	0.32037	0.635677	0.284259	grey
0	4501	0.625521	0.32037	0.635417	0.284259	grey
0	4502	0.625521	0.32037	0.635677	0.284259	grey
0	4503	0.625521	0.32037	0.635677	0.284259	grey
0	4504	0.625521	0.32037	0.635677	0.284259	grey
0	4505	0.625521	0.32037	0.635417	0.284259	grey
0	4506	0.625521	0.32037	0.635677	0.284259	grey
0	4507	0.625521	0.32037	0.635677	0.284259	grey
0	4508	0.625521	0.32037	0.635677	0.284259	grey
0	4509	0.625521	0.32037	0.635677	0.284259	grey
0	4510	0.62526	0.32037	0.635677	0.284259	grey
0	4511	0.62526	0.32037	0.635677	0.284259	grey
0	4512	0.62526	0.32037	0.635677	0.284259	grey
0	4513	0.62526	0.32037	0.635417	0.284259	grey
0	4514	0.62526	0.32037	0.635417	0.284259	grey
0	4515	0.62526	0.32037	0.635156	0.284259	grey
0	4516	0.62526	0.32037	0.635417	0.284259	grey
0	4517	0.62526	0.32037	0.635156	0.284259	grey
0	4518	0.62526	0.32037	0.635156	0.284259	grey
0	4519	0.62526	0.32037	0.635417	0.284259	grey
0	4520	0.62526	0.32037	0.635417	0.284259	grey
0	4521	0.62526	0.32037	0.635417	0.284259	grey
0	4522	0.62526	0.32037	0.635417	0.284259	grey
0	4523	0.62526	0.32037	0.635417	0.284259	grey
0	4524	0.62526	0.32037	0.635417	0.284259	grey
0	4525	0.62526	0.32037	0.635417	0.284259	grey
0	4526	0.62526	0.32037	0.635417	0.284259	grey
0	4527	0.62526	0.32037	0.635417	0.284259	grey
0	4528	0.62526	0.32037	0.635417	0.284259	grey
0	4529	0.62526	0.32037	0.635417	0.284259	grey
0	4530	0.62526	0.32037	0.635417	0.284259	grey
0	4531	0.62526	0.319907	0.635417	0.283796	grey
0	4532	0.62526	0.32037	0.635417	0.284259	grey
0	4533	0.62526	0.32037	0.635417	0.284259	grey
0	4534	0.625521	0.319907	0.635417	0.284259	grey
0	4535	0.62526	0.319907	0.635417	0.284259	grey
0	4536	0.62526	0.319907	0.635156	0.283796	grey
0	4537	0.62526	0.319907	0.635417	0.283796	grey
0	4538	0.62526	0.319907	0.635417	0.283796	grey
0	4539	0.62526	0.319907	0.635417	0.283796	grey
0	4540	0.62526	0.319907	0.635417	0.283796	grey
0	4541	0.62526	0.319907	0.635417	0.283796	grey
0	4542	0.625521	0.319907	0.635417	0.283796	grey
0	4543	0.625521	0.319907	0.635417	0.283796	grey
0	4544	0.625521	0.319907	0.635417	0.283796	grey
0	4545	0.625521	0.319907	0.635417	0.283796	grey
0	4546	0.625521	0.319907	0.635417	0.283796	grey
0	4547	0.625521	0.319907	0.635417	0.283796	grey
0	4548	0.625521	0.319907	0.635417	0.283796	grey
0	4549	0.625521	0.319907	0.635417	0.283796	grey
0	4550	0.625521	0.319907	0.635417	0.283796	grey
0	4551	0.625521	0.319907	0.635417	0.283796	grey
0	4552	0.625521	0.319907	0.635417	0.283796	grey
0	4553	0.62526	0.319907	0.635417	0.283796	grey
0	4554	0.625521	0.319907	0.635417	0.283796	grey
0	4555	0.625521	0.319907	0.635417	0.283796	grey
0	4556	0.625521	0.319907	0.635417	0.283796	grey
0	4557	0.625521	0.319907	0.635417	0.283796	grey
0	4558	0.625521	0.319907	0.635417	0.283333	grey
0	4559	0.62526	0.319907	0.635156	0.283796	grey
0	4560	0.62526	0.319907	0.635417	0.283796	grey
0	4561	0.625521	0.319907	0.635417	0.284259	grey
0	4562	0.625521	0.319907	0.635417	0.284259	grey
0	4563	0.625521	0.319907	0.635417	0.283796	grey
0	4564	0.625521	0.319907	0.635417	0.284259	grey
0	4565	0.625521	0.319907	0.635417	0.284259	grey
0	4566	0.625521	0.319907	0.635417	0.284259	grey
0	4567	0.625521	0.319907	0.635417	0.284259	grey
0	4568	0.625521	0.319907	0.635417	0.284259	grey
0	4569	0.625521	0.319907	0.635156	0.283333	grey
0	4570	0.625521	0.319907	0.635156	0.284259	grey
0	4571	0.625521	0.319907	0.635417	0.284259	grey
0	4572	0.625521	0.319907	0.635417	0.284259	grey
0	4573	0.625521	0.319907	0.635417	0.284259	grey
0	4574	0.625521	0.319907	0.635417	0.284259	grey
0	4575	0.625521	0.319907	0.635417	0.283796	grey
0	4576	0.625521	0.319907	0.635417	0.284259	grey
0	4577	0.625521	0.319907	0.635417	0.284259	grey
0	4578	0.625521	0.319907	0.635417	0.284259	grey
0	4579	0.625521	0.319907	0.635417	0.284259	grey
0	4580	0.62526	0.318981	0.63724	0.283333	grey
0	4581	0.62526	0.319444	0.63724	0.283796	grey
0	4582	0.625	0.319444	0.638281	0.284259	grey
0	4583	0.625	0.319907	0.638281	0.284722	grey
0	4584	0.62526	0.319444	0.639844	0.283333	grey
0	4585	0.62526	0.318981	0.641667	0.283796	salmon
0	4586	0.62526	0.319444	0.641406	0.283796	salmon
0	4587	0.625	0.318519	0.642708	0.283796	salmon
0	4588	0.625	0.318519	0.643229	0.283796	salmon
0	4589	0.625	0.318519	0.643229	0.283796	salmon
0	4590	0.625	0.318519	0.642969	0.283333	salmon
0	4591	0.625	0.318981	0.64349	0.284259	salmon
0	4592	0.625	0.318519	0.64349	0.283333	salmon
0	4593	0.625	0.318519	0.643229	0.283796	salmon
0	4594	0.625	0.318981	0.642969	0.283796	salmon
0	4595	0.625	0.318519	0.643229	0.283796	salmon
0	4596	0.625	0.318519	0.642969	0.283796	salmon
0	4597	0.625	0.318981	0.642969	0.283333	salmon
0	4598	0.625	0.318519	0.642708	0.283333	salmon
0	4599	0.625	0.318056	0.642969	0.283333	salmon
0	4600	0.625	0.318981	0.643229	0.283333	salmon
0	4601	0.625	0.318519	0.642969	0.283333	salmon
0	4602	0.625	0.318519	0.642969	0.283333	salmon
0	4603	0.625	0.318519	0.642708	0.283333	salmon
0	4604	0.625	0.318519	0.642969	0.283333	salmon
0	4605	0.625	0.318056	0.643229	0.282407	salmon
0	4606	0.625	0.318519	0.642708	0.28287	salmon
0	4607	0.625	0.318519	0.642448	0.281944	salmon
0	4608	0.625	0.318519	0.642969	0.28287	salmon
0	4609	0.625	0.318519	0.643229	0.282407	salmon
0	4610	0.625	0.318519	0.64349	0.28287	salmon
0	4611	0.625	0.318056	0.642448	0.281481	salmon
0	4612	0.625	0.317593	0.642448	0.281481	salmon
0	4613	0.625	0.318056	0.642969	0.282407	salmon
0	4614	0.62474	0.318056	0.642969	0.282407	salmon
0	4615	0.62474	0.318056	0.642969	0.281481	salmon
0	4616	0.625	0.318056	0.643229	0.281481	salmon
0	4617	0.625	0.318056	0.643229	0.281019	salmon
0	4618	0.625	0.318056	0.642448	0.280093	salmon
0	4619	0.625	0.318056	0.642708	0.280093	salmon
0	4620	0.624479	0.318519	0.642708	0.281019	salmon
0	4621	0.624479	0.318056	0.641927	0.27963	salmon
0	4622	0.624479	0.318056	0.641146	0.278241	salmon
0	4623	0.624479	0.318056	0.642708	0.281481	salmon
0	4624	0.624479	0.318981	0.642708	0.28287	salmon
0	4625	0.626042	0.319907	0.64401	0.283796	salmon
0	4626	0.626562	0.322222	0.644531	0.286574	salmon
0	4627	0.627865	0.325463	0.645573	0.289352	salmon
0	4628	0.630729	0.328241	0.648177	0.293056	salmon
0	4629	0.633594	0.330556	0.651042	0.29537	salmon
0	4630	0.636198	0.333333	0.653646	0.298148	salmon
0	4631	0.638802	0.337037	0.65625	0.304167	salmon
0	4632	0.641927	0.343519	0.659375	0.3125	salmon
0	4633	0.645052	0.349537	0.664583	0.318519	salmon
0	4634	0.579167	0.356944	0.594271	0.356944	salmon
0	4634	0.646615	0.35787	0.664844	0.32963	salmon
0	4635	0.647917	0.363889	0.667708	0.339815	salmon
0	4636	0.647917	0.371296	0.667448	0.349074	salmon
0	4637	0.646875	0.376389	0.666927	0.363889	salmon
0	4638	0.579167	0.35787	0.59401	0.356481	salmon
0	4638	0.645052	0.37963	0.665365	0.371759	salmon
0	4639	0.644792	0.381481	0.665104	0.377778	salmon
0	4640	0.579427	0.35787	0.594271	0.356481	salmon
0	4640	0.643229	0.387037	0.664062	0.391204	salmon
0	4641	0.579687	0.35787	0.594271	0.356481	salmon
0	4641	0.641406	0.391204	0.661719	0.396759	salmon
0	4642	0.579167	0.35787	0.59375	0.356481	salmon
0	4642	0.640365	0.393519	0.660417	0.398148	salmon
0	4643	0.579687	0.35787	0.59349	0.356019	salmon
0	4643	0.638021	0.391204	0.658333	0.400463	salmon
0	4644	0.635417	0.395833	0.654427	0.408333	salmon
0	4645	0.632292	0.39537	0.650521	0.410648	salmon
0	4646	0.63099	0.397685	0.649219	0.413426	salmon
0	4647	0.628385	0.401852	0.647656	0.416204	grey
0	4648	0.578125	0.358796	0.592448	0.355093	grey
0	4648	0.622396	0.403241	0.641406	0.4125	grey
0	4649	0.577604	0.358796	0.590104	0.358333	salmon
0	4649	0.627604	0.380093	0.646354	0.393981	salmon
0	4650	0.576302	0.361111	0.616667	0.380556	salmon
0	4650	0.627865	0.384259	0.616667	0.380556	salmon
0	4651	0.576302	0.361574	0.616406	0.37963	salmon
0	4651	0.627083	0.385648	0.616406	0.37963	salmon
0	4652	0.576563	0.361574	0.589583	0.355556	salmon
0	4652	0.627344	0.387037	0.645312	0.405093	salmon
0	4653	0.576042	0.361574	0.589583	0.35463	steelblue
0	4653	0.627344	0.387963	0.645312	0.40463	steelblue
0	4654	0.576042	0.361574	0.589844	0.35463	steelblue
0	4654	0.627344	0.388889	0.645573	0.404167	steelblue
0	4655	0.576042	0.360648	0.614583	0.377315	steelblue
0	4655	0.626823	0.388889	0.614583	0.377315	steelblue
0	4656	0.576563	0.361111	0.614844	0.37963	salmon
0	4656	0.627344	0.388426	0.614844	0.37963	salmon
0	4657	0.576563	0.361111	0.615885	0.383796	salmon
0	4657	0.627083	0.387037	0.615885	0.383796	salmon
0	4658	0.576563	0.361111	0.615885	0.384259	salmon
0	4658	0.626302	0.385185	0.615885	0.384259	salmon
0	4659	0.576563	0.361111	0.615625	0.384722	salmon
0	4659	0.626562	0.384722	0.615625	0.384722	salmon
0	4660	0.576563	0.361111	0.615365	0.384722	salmon
0	4660	0.626562	0.385648	0.615365	0.384722	salmon
0	4661	0.576563	0.360648	0.615365	0.384259	salmon
0	4661	0.627083	0.385185	0.615365	0.384259	salmon
0	4662	0.576563	0.361111	0.615625	0.384722	salmon
0	4662	0.626823	0.385648	0.615625	0.384722	salmon
0	4663	0.576823	0.361111	0.615625	0.383796	salmon
0	4663	0.627083	0.385648	0.615625	0.383796	salmon
0	4664	0.576823	0.361111	0.615885	0.383796	salmon
0	4664	0.626823	0.385648	0.615885	0.383796	salmon
0	4665	0.576823	0.361111	0.616146	0.384259	salmon
0	4665	0.626823	0.385648	0.616146	0.384259	salmon
0	4666	0.576823	0.361111	0.615885	0.385185	salmon
0	4666	0.626823	0.385648	0.615885	0.385185	salmon
0	4667	0.577083	0.361111	0.615885	0.385185	salmon
0	4667	0.627083	0.385648	0.615885	0.385185	salmon
0	4668	0.577083	0.361111	0.615885	0.385185	salmon
0	4668	0.627083	0.385648	0.615885	0.385185	salmon
0	4669	0.577083	0.361111	0.615625	0.385185	salmon
0	4669	0.627083	0.385648	0.615625	0.385185	salmon
0	4670	0.577083	0.361111	0.615365	0.384722	salmon
0	4670	0.627083	0.386111	0.615365	0.384722	salmon
0	4671	0.577083	0.361111	0.615365	0.385185	salmon
0	4671	0.627083	0.386111	0.615365	0.385185	salmon
0	4672	0.577083	0.361111	0.615365	0.385185	salmon
0	4672	0.627083	0.386111	0.615365	0.385185	salmon
0	4673	0.577083	0.361111	0.615365	0.384722	salmon
0	4673	0.627083	0.385648	0.615365	0.384722	salmon
0	4674	0.577083	0.361111	0.615365	0.384259	salmon
0	4674	0.627083	0.386574	0.615365	0.384259	salmon
0	4675	0.577083	0.360648	0.615365	0.384259	salmon
0	4675	0.627083	0.386111	0.615365	0.384259	salmon
0	4676	0.577344	0.360648	0.615365	0.384722	salmon
0	4676	0.627083	0.386111	0.615365	0.384722	salmon
0	4677	0.577083	0.360648	0.615625	0.384722	salmon
0	4677	0.627083	0.386574	0.615625	0.384722	salmon
0	4678	0.577083	0.360648	0.615365	0.385185	salmon
0	4678	0.627083	0.386574	0.615365	0.385185	salmon
0	4679	0.577083	0.360648	0.615365	0.384722	salmon
0	4679	0.627083	0.386111	0.615365	0.384722	salmon
0	4680	0.577083	0.360648	0.615365	0.384722	salmon
0	4680	0.627083	0.386111	0.615365	0.384722	salmon
0	4681	0.577083	0.360648	0.615625	0.384722	salmon
0	4681	0.627083	0.386574	0.615625	0.384722	salmon
0	4682	0.577083	0.360648	0.615625	0.385185	salmon
0	4682	0.627083	0.386111	0.615625	0.385185	salmon
0	4683	0.577083	0.360648	0.615625	0.384722	salmon
0	4683	0.627083	0.386111	0.615625	0.384722	salmon
0	4684	0.577083	0.360648	0.615365	0.384259	salmon
0	4684	0.627083	0.386111	0.615365	0.384259	salmon
0	4685	0.577344	0.360648	0.615104	0.384722	salmon
0	4685	0.627083	0.386111	0.615104	0.384722	salmon
0	4686	0.577344	0.360648	0.615104	0.384722	salmon
0	4686	0.627083	0.386111	0.615104	0.384722	salmon
0	4687	0.577604	0.360648	0.615104	0.383796	salmon
0	4687	0.627083	0.386111	0.615104	0.383796	salmon
0	4688	0.577604	0.360648	0.615104	0.384259	salmon
0	4688	0.627083	0.386111	0.615104	0.384259	salmon
0	4689	0.577604	0.360648	0.615104	0.383333	salmon
0	4689	0.627083	0.386111	0.615104	0.383333	salmon
0	4690	0.577604	0.360648	0.615365	0.384259	salmon
0	4690	0.627344	0.386111	0.615365	0.384259	salmon
0	4691	0.577604	0.360648	0.615104	0.383333	salmon
0	4691	0.627344	0.386111	0.615104	0.383333	salmon
0	4692	0.577604	0.360648	0.615104	0.383796	salmon
0	4692	0.627344	0.386111	0.615104	0.383796	salmon
0	4693	0.577604	0.360648	0.615104	0.384259	salmon
0	4693	0.627344	0.386111	0.615104	0.384259	salmon
0	4694	0.577604	0.360648	0.615104	0.384722	salmon
0	4694	0.627344	0.386111	0.615104	0.384722	salmon
0	4695	0.577604	0.360648	0.615104	0.384259	salmon
0	4695	0.627344	0.386574	0.615104	0.384259	salmon
0	4696	0.577604	0.360648	0.615365	0.385185	salmon
0	4696	0.627344	0.386574	0.615365	0.385185	salmon
0	4697	0.577604	0.360648	0.615365	0.385185	salmon
0	4697	0.627344	0.386574	0.615365	0.385185	salmon
0	4698	0.577604	0.360648	0.615365	0.385185	salmon
0	4698	0.627344	0.386574	0.615365	0.385185	salmon
0	4699	0.577604	0.360648	0.615104	0.384722	salmon
0	4699	0.627344	0.386574	0.615104	0.384722	salmon
0	4700	0.577604	0.360648	0.615625	0.384722	salmon
0	4700	0.627344	0.386111	0.615625	0.384722	salmon
0	4701	0.577604	0.360648	0.615365	0.384259	salmon
0	4701	0.627344	0.386111	0.615365	0.384259	salmon
0	4702	0.577604	0.360648	0.615365	0.384722	salmon
0	4702	0.627344	0.386111	0.615365	0.384722	salmon
0	4703	0.577604	0.360648	0.615365	0.384722	salmon
0	4703	0.627344	0.386111	0.615365	0.384722	salmon
0	4704	0.577604	0.360648	0.615625	0.384722	salmon
0	4704	0.627344	0.386111	0.615625	0.384722	salmon
0	4705	0.577604	0.360648	0.615625	0.385648	salmon
0	4705	0.627344	0.386574	0.615625	0.385648	salmon
0	4706	0.577604	0.360648	0.615625	0.385648	salmon
0	4706	0.627083	0.386574	0.615625	0.385648	salmon
0	4707	0.577604	0.360648	0.615625	0.385648	salmon
0	4707	0.627083	0.386574	0.615625	0.385648	salmon
0	4708	0.577604	0.360648	0.615625	0.385185	salmon
0	4708	0.627083	0.386574	0.615625	0.385185	salmon
0	4709	0.577604	0.360648	0.615625	0.385185	salmon
0	4709	0.627083	0.386574	0.615625	0.385185	salmon
0	4710	0.577604	0.360648	0.615625	0.385185	salmon
0	4710	0.627344	0.386574	0.615625	0.385185	salmon
0	4711	0.577604	0.360648	0.615625	0.385185	salmon
0	4711	0.627083	0.386574	0.615625	0.385185	salmon
0	4712	0.577604	0.360648	0.615365	0.384722	salmon
0	4712	0.627083	0.386574	0.615365	0.384722	salmon
0	4713	0.577604	0.360648	0.615625	0.385648	salmon
0	4713	0.627083	0.386574	0.615625	0.385648	salmon
0	4714	0.577604	0.360648	0.615625	0.385648	salmon
0	4714	0.627083	0.386574	0.615625	0.385648	salmon
0	4715	0.577604	0.360648	0.616146	0.386111	salmon
0	4715	0.627344	0.386574	0.616146	0.386111	salmon
0	4716	0.577604	0.360648	0.616667	0.387037	salmon
0	4716	0.627344	0.386574	0.616667	0.387037	salmon
0	4717	0.577604	0.360648	0.616667	0.386111	salmon
0	4717	0.627344	0.387037	0.616667	0.386111	salmon
0	4718	0.577604	0.360648	0.616667	0.386574	salmon
0	4718	0.627344	0.386574	0.616667	0.386574	salmon
0	4719	0.577604	0.360648	0.617188	0.385648	salmon
0	4719	0.627083	0.386574	0.617188	0.385648	salmon
0	4720	0.577604	0.360648	0.617188	0.386111	salmon
0	4720	0.627083	0.386574	0.617188	0.386111	salmon
0	4721	0.577604	0.360648	0.617188	0.385185	salmon
0	4721	0.627083	0.386574	0.617188	0.385185	salmon
0	4722	0.577604	0.360648	0.616667	0.38287	steelblue
0	4722	0.626823	0.386574	0.616667	0.38287	steelblue
0	4723	0.577604	0.360648	0.616667	0.382407	steelblue
0	4723	0.626823	0.387037	0.616667	0.382407	steelblue
0	4724	0.577604	0.360648	0.616667	0.38287	steelblue
0	4724	0.627083	0.386574	0.616667	0.38287	steelblue
0	4725	0.577604	0.360648	0.616667	0.382407	steelblue
0	4725	0.627083	0.386574	0.616667	0.382407	steelblue
0	4726	0.577604	0.360648	0.616927	0.38287	steelblue
0	4726	0.627083	0.386574	0.616927	0.38287	steelblue
0	4727	0.577604	0.360648	0.616927	0.38287	steelblue
0	4727	0.626823	0.386574	0.616927	0.38287	steelblue
0	4728	0.577604	0.360648	0.616667	0.38287	steelblue
0	4728	0.627083	0.386574	0.616667	0.38287	steelblue
0	4729	0.577865	0.360648	0.617448	0.38287	steelblue
0	4729	0.627083	0.386574	0.617448	0.38287	steelblue
0	4730	0.577604	0.360648	0.617188	0.38287	steelblue
0	4730	0.626823	0.386574	0.617188	0.38287	steelblue
0	4731	0.577604	0.360648	0.616667	0.38287	steelblue
0	4731	0.627083	0.386574	0.616667	0.38287	steelblue
0	4732	0.577865	0.360648	0.616927	0.381019	steelblue
0	4732	0.626562	0.387037	0.616927	0.381019	steelblue
0	4733	0.577604	0.360648	0.61849	0.38287	steelblue
0	4733	0.626302	0.3875	0.61849	0.38287	steelblue
0	4734	0.577604	0.360648	0.61849	0.38287	steelblue
0	4734	0.626302	0.3875	0.61849	0.38287	steelblue
0	4735	0.577604	0.360648	0.619271	0.383333	salmon
0	4735	0.626562	0.387037	0.619271	0.383333	salmon
0	4736	0.577604	0.360648	0.61901	0.383333	salmon
0	4736	0.626562	0.3875	0.61901	0.383333	salmon
0	4737	0.577604	0.360648	0.619271	0.382407	salmon
0	4737	0.626562	0.3875	0.619271	0.382407	salmon
0	4738	0.577865	0.360648	0.619271	0.381019	salmon
0	4738	0.626562	0.3875	0.619271	0.381019	salmon
0	4739	0.578125	0.360648	0.619271	0.380556	salmon
0	4739	0.626562	0.3875	0.619271	0.380556	salmon
0	4740	0.577865	0.360648	0.61901	0.380556	salmon
0	4740	0.626562	0.3875	0.61901	0.380556	salmon
0	4741	0.577604	0.359722	0.590625	0.355093	salmon
0	4741	0.626823	0.3875	0.647656	0.404167	salmon
0	4742	0.578125	0.360648	0.61901	0.381019	salmon
0	4742	0.626562	0.3875	0.61901	0.381019	salmon
0	4743	0.578125	0.360648	0.61875	0.381019	salmon
0	4743	0.626562	0.387963	0.61875	0.381019	salmon
0	4744	0.578125	0.360648	0.61849	0.379167	salmon
0	4744	0.626562	0.3875	0.61849	0.379167	salmon
0	4745	0.578125	0.360648	0.61875	0.381019	salmon
0	4745	0.626562	0.3875	0.61875	0.381019	salmon
0	4746	0.578125	0.360648	0.61875	0.381481	salmon
0	4746	0.626562	0.3875	0.61875	0.381481	salmon
0	4747	0.578125	0.360648	0.61875	0.37963	salmon
0	4747	0.626562	0.3875	0.61875	0.37963	salmon
0	4748	0.578125	0.360648	0.61849	0.37963	salmon
0	4748	0.626562	0.3875	0.61849	0.37963	salmon
0	4749	0.578125	0.360648	0.61849	0.380093	salmon
0	4749	0.626562	0.3875	0.61849	0.380093	salmon
0	4750	0.577604	0.359259	0.590365	0.355093	salmon
0	4750	0.626562	0.3875	0.647917	0.406019	salmon
0	4751	0.577604	0.358796	0.590365	0.355093	salmon
0	4751	0.626562	0.387963	0.647917	0.405556	salmon
0	4752	0.577604	0.359259	0.590365	0.355093	salmon
0	4752	0.626302	0.387963	0.647917	0.405093	salmon
0	4753	0.577604	0.358796	0.590365	0.355093	salmon
0	4753	0.626302	0.387963	0.647917	0.40463	salmon
0	4754	0.577604	0.359722	0.590625	0.355093	salmon
0	4754	0.626302	0.3875	0.647917	0.405093	salmon
0	4755	0.577604	0.359722	0.590885	0.355093	salmon
0	4755	0.626562	0.3875	0.648177	0.405093	salmon
0	4756	0.577604	0.359722	0.590625	0.355093	salmon
0	4756	0.626823	0.3875	0.647656	0.405093	salmon
0	4757	0.577604	0.359722	0.590625	0.355093	salmon
0	4757	0.626562	0.3875	0.647656	0.404167	salmon
0	4758	0.626823	0.387963	0.617969	0.380093	salmon
0	4758	0.577604	0.359722	0.617969	0.380093	salmon
0	4759	0.626562	0.387963	0.617448	0.381019	salmon
0	4759	0.577604	0.360185	0.617448	0.381019	salmon
0	4760	0.626302	0.387963	0.617448	0.381019	salmon
0	4760	0.577865	0.360185	0.617448	0.381019	salmon
0	4761	0.626562	0.387963	0.617188	0.381019	steelblue
0	4761	0.577865	0.360185	0.617188	0.381019	steelblue
0	4762	0.626562	0.387963	0.617448	0.381019	steelblue
0	4762	0.577604	0.360185	0.617448	0.381019	steelblue
0	4763	0.626302	0.387963	0.617448	0.381019	steelblue
0	4763	0.577865	0.360185	0.617448	0.381019	steelblue
0	4764	0.626562	0.387963	0.617448	0.381019	steelblue
0	4764	0.577604	0.360185	0.617448	0.381019	steelblue
0	4765	0.626562	0.387963	0.617448	0.381019	salmon
0	4765	0.577865	0.360185	0.617448	0.381019	salmon
0	4766	0.626562	0.387963	0.617188	0.381019	salmon
0	4766	0.577865	0.360185	0.617188	0.381019	salmon
0	4767	0.626302	0.387963	0.617188	0.381019	salmon
0	4767	0.577865	0.360185	0.617188	0.381019	salmon
0	4768	0.626302	0.387963	0.616927	0.380556	salmon
0	4768	0.577865	0.360185	0.616927	0.380556	salmon
0	4769	0.626042	0.3875	0.616667	0.380556	steelblue
0	4769	0.577865	0.360185	0.616667	0.380556	steelblue
0	4770	0.626042	0.387963	0.616406	0.380093	steelblue
0	4770	0.577865	0.360185	0.616406	0.380093	steelblue
0	4771	0.626042	0.387963	0.616406	0.380093	steelblue
0	4771	0.577865	0.359722	0.616406	0.380093	steelblue
0	4772	0.626042	0.387963	0.615365	0.378704	salmon
0	4772	0.577865	0.359722	0.615365	0.378704	salmon
0	4773	0.626042	0.387963	0.615625	0.37963	salmon
0	4773	0.577865	0.359722	0.615625	0.37963	salmon
0	4774	0.626042	0.3875	0.616406	0.380556	steelblue
0	4774	0.577865	0.359259	0.616406	0.380556	steelblue
0	4775	0.626042	0.387963	0.615625	0.37963	salmon
0	4775	0.577865	0.359722	0.615625	0.37963	salmon
0	4776	0.626042	0.387963	0.616146	0.380556	salmon
0	4776	0.577865	0.360185	0.616146	0.380556	salmon
0	4777	0.626042	0.3875	0.616406	0.380556	steelblue
0	4777	0.577604	0.360185	0.616406	0.380556	steelblue
0	4778	0.626302	0.3875	0.615625	0.380556	salmon
0	4778	0.577344	0.360185	0.615625	0.380556	salmon
0	4779	0.626302	0.3875	0.615885	0.381019	salmon
0	4779	0.577604	0.360185	0.615885	0.381019	salmon
0	4780	0.626562	0.387963	0.616146	0.380556	steelblue
0	4780	0.577344	0.360185	0.616146	0.380556	steelblue
0	4781	0.626302	0.387963	0.616146	0.380556	salmon
0	4781	0.577344	0.360185	0.616146	0.380556	salmon
0	4782	0.626302	0.387963	0.616146	0.381019	salmon
0	4782	0.577344	0.360185	0.616146	0.381019	salmon
0	4783	0.626042	0.387963	0.616406	0.381019	salmon
0	4783	0.577344	0.360185	0.616406	0.381019	salmon
0	4784	0.626042	0.387963	0.616406	0.381019	salmon
0	4784	0.577604	0.360185	0.616406	0.381019	salmon
0	4785	0.626042	0.387963	0.616406	0.381019	salmon
0	4785	0.577344	0.360185	0.616406	0.381019	salmon
0	4786	0.626042	0.387963	0.616927	0.381019	salmon
0	4786	0.577604	0.360185	0.616927	0.381019	salmon
0	4787	0.626042	0.387963	0.616667	0.381019	salmon
0	4787	0.577344	0.360185	0.616667	0.381019	salmon
0	4788	0.626042	0.388426	0.616667	0.381019	salmon
0	4788	0.577604	0.360185	0.616667	0.381019	salmon
0	4789	0.626042	0.388426	0.616927	0.381019	salmon
0	4789	0.577344	0.360185	0.616927	0.381019	salmon
0	4790	0.626302	0.388889	0.617448	0.381481	salmon
0	4790	0.577344	0.360185	0.617448	0.381481	salmon
0	4791	0.626042	0.388889	0.617188	0.381019	salmon
0	4791	0.577604	0.360185	0.617188	0.381019	salmon
0	4792	0.626302	0.388889	0.617188	0.380556	salmon
0	4792	0.577344	0.360185	0.617188	0.380556	salmon
0	4793	0.626042	0.388889	0.616927	0.380556	salmon
0	4793	0.577344	0.360185	0.616927	0.380556	salmon
0	4794	0.626042	0.388889	0.616927	0.380556	salmon
0	4794	0.577344	0.360185	0.616927	0.380556	salmon
0	4795	0.626042	0.388889	0.617188	0.380556	salmon
0	4795	0.577344	0.359722	0.617188	0.380556	salmon
0	4796	0.626302	0.388889	0.617188	0.380556	salmon
0	4796	0.577344	0.360185	0.617188	0.380556	salmon
0	4797	0.626302	0.388889	0.617188	0.381019	salmon
0	4797	0.577344	0.360185	0.617188	0.381019	salmon
0	4798	0.626302	0.388889	0.617188	0.381019	salmon
0	4798	0.577344	0.359722	0.617188	0.381019	salmon
0	4799	0.626302	0.388889	0.617188	0.381019	salmon
0	4799	0.577344	0.359722	0.617188	0.381019	salmon
0	4800	0.626302	0.388889	0.617188	0.381019	salmon
0	4800	0.577344	0.359722	0.617188	0.381019	salmon
0	4801	0.626302	0.388889	0.616927	0.381019	salmon
0	4801	0.577344	0.359722	0.616927	0.381019	salmon
0	4802	0.626302	0.388889	0.616927	0.381019	salmon
0	4802	0.577344	0.359722	0.616927	0.381019	salmon
0	4803	0.626302	0.389352	0.616927	0.381019	salmon
0	4803	0.577344	0.359722	0.616927	0.381019	salmon
0	4804	0.626302	0.389352	0.617188	0.380556	salmon
0	4804	0.577344	0.359722	0.617188	0.380556	salmon
0	4805	0.626562	0.389815	0.616927	0.381019	salmon
0	4805	0.576823	0.359722	0.616927	0.381019	salmon
0	4806	0.577083	0.360185	0.590104	0.355556	salmon
0	4806	0.627083	0.390741	0.646354	0.4	salmon
0	4807	0.577083	0.360648	0.589844	0.35463	salmon
0	4807	0.626823	0.390741	0.645833	0.403241	salmon
0	4808	0.577083	0.360648	0.589583	0.35463	steelblue
0	4808	0.626823	0.390741	0.645833	0.407407	steelblue
0	4809	0.577083	0.360648	0.590104	0.354167	salmon
0	4809	0.626823	0.391667	0.645573	0.402778	salmon
0	4810	0.577083	0.360648	0.590104	0.354167	salmon
0	4810	0.627344	0.391667	0.645573	0.402778	salmon
0	4811	0.577083	0.360648	0.589844	0.354167	salmon
0	4811	0.627344	0.391667	0.645833	0.403241	salmon
0	4812	0.577083	0.360648	0.589844	0.35463	salmon
0	4812	0.627083	0.391667	0.646094	0.403704	salmon
0	4813	0.576823	0.360185	0.589844	0.354167	salmon
0	4813	0.627083	0.391204	0.645833	0.401852	salmon
0	4814	0.576563	0.360185	0.590104	0.354167	salmon
0	4814	0.627083	0.391204	0.645312	0.398148	salmon
0	4815	0.576563	0.360185	0.590104	0.354167	salmon
0	4815	0.627083	0.391204	0.645052	0.397685	salmon
0	4816	0.576563	0.360185	0.590365	0.354167	salmon
0	4816	0.627083	0.391204	0.645312	0.396296	salmon
0	4817	0.576563	0.360185	0.590104	0.354167	salmon
0	4817	0.627083	0.391204	0.645573	0.396296	salmon
0	4818	0.576563	0.360185	0.590104	0.354167	salmon
0	4818	0.627083	0.391204	0.645573	0.396296	salmon
0	4819	0.576823	0.360185	0.590104	0.354167	salmon
0	4819	0.627083	0.391204	0.645052	0.396296	salmon
0	4820	0.576563	0.360185	0.590104	0.354167	salmon
0	4820	0.627083	0.391204	0.645052	0.395833	salmon
0	4821	0.576823	0.360185	0.590104	0.35463	salmon
0	4821	0.627083	0.390741	0.645052	0.395833	salmon
0	4822	0.576823	0.360185	0.590104	0.354167	salmon
0	4822	0.627083	0.391204	0.645052	0.39537	salmon
0	4823	0.576823	0.360185	0.590365	0.354167	salmon
0	4823	0.627083	0.391204	0.645312	0.39537	salmon
0	4824	0.577083	0.360185	0.590104	0.35463	salmon
0	4824	0.627083	0.391204	0.645312	0.39537	salmon
0	4825	0.576563	0.359722	0.590365	0.35463	salmon
0	4825	0.627083	0.390741	0.645312	0.395833	salmon
0	4826	0.576563	0.359722	0.590365	0.35463	salmon
0	4826	0.627083	0.390741	0.645312	0.395833	salmon
0	4827	0.576823	0.359722	0.615625	0.378241	salmon
0	4827	0.627083	0.390741	0.615625	0.378241	salmon
0	4828	0.576823	0.359722	0.590365	0.35463	salmon
0	4828	0.627083	0.390741	0.645312	0.395833	salmon
0	4829	0.576823	0.359722	0.590625	0.35463	salmon
0	4829	0.627083	0.390741	0.645052	0.395833	salmon
0	4830	0.576823	0.359722	0.590365	0.35463	salmon
0	4830	0.627083	0.390741	0.645312	0.395833	salmon
0	4831	0.576823	0.359722	0.590625	0.35463	salmon
0	4831	0.627604	0.390741	0.645312	0.39537	salmon
0	4832	0.576823	0.359722	0.590625	0.35463	salmon
0	4832	0.627604	0.390741	0.645573	0.395833	salmon
0	4833	0.576823	0.359722	0.590625	0.35463	salmon
0	4833	0.627604	0.390741	0.645833	0.394907	salmon
0	4834	0.576823	0.359722	0.590625	0.35463	salmon
0	4834	0.627604	0.391204	0.645312	0.394444	salmon
0	4835	0.577083	0.359722	0.590625	0.35463	salmon
0	4835	0.627604	0.391204	0.645312	0.394444	salmon
0	4836	0.577083	0.359722	0.590625	0.35463	salmon
0	4836	0.627344	0.391204	0.645312	0.394444	salmon
0	4837	0.577344	0.359722	0.590885	0.35463	salmon
0	4837	0.627604	0.391204	0.645312	0.394444	salmon
0	4838	0.577344	0.359722	0.590885	0.35463	salmon
0	4838	0.627344	0.391204	0.645312	0.393981	salmon
0	4839	0.577344	0.359722	0.590625	0.35463	salmon
0	4839	0.627604	0.390741	0.645312	0.39537	salmon
0	4840	0.577344	0.359722	0.590885	0.35463	salmon
0	4840	0.627604	0.390741	0.645833	0.39537	salmon
0	4841	0.577344	0.359722	0.590885	0.35463	salmon
0	4841	0.627604	0.390741	0.645573	0.394907	salmon
0	4842	0.577344	0.359722	0.590885	0.35463	salmon
0	4842	0.627604	0.390741	0.645573	0.393981	salmon
0	4843	0.577344	0.359722	0.590885	0.35463	salmon
0	4843	0.627604	0.390278	0.645312	0.393056	salmon
0	4844	0.577344	0.359722	0.590625	0.35463	salmon
0	4844	0.627344	0.391204	0.645312	0.393519	salmon
0	4845	0.577344	0.359722	0.590625	0.35463	salmon
0	4845	0.627604	0.391204	0.645312	0.393981	salmon
0	4846	0.577344	0.359722	0.590885	0.35463	salmon
0	4846	0.627344	0.391204	0.644792	0.392593	salmon
0	4847	0.577344	0.359722	0.590885	0.35463	salmon
0	4847	0.627344	0.391204	0.644792	0.39213	salmon
0	4848	0.577344	0.359722	0.590885	0.35463	salmon
0	4848	0.627604	0.392593	0.644531	0.392593	salmon
0	4849	0.577344	0.359722	0.591146	0.35463	salmon
0	4849	0.627083	0.393056	0.644531	0.39213	salmon
0	4850	0.577344	0.359722	0.591146	0.35463	salmon
0	4850	0.627083	0.394444	0.64401	0.391667	salmon
0	4851	0.577344	0.359259	0.590885	0.35463	salmon
0	4851	0.626823	0.396296	0.642187	0.402315	salmon
0	4852	0.577604	0.360648	0.590885	0.35463	salmon
0	4852	0.626302	0.398611	0.642448	0.403241	salmon
0	4853	0.577604	0.360648	0.591146	0.355093	salmon
0	4853	0.626302	0.400463	0.642969	0.40463	salmon
0	4854	0.577604	0.360648	0.591146	0.355093	salmon
0	4854	0.626562	0.399537	0.643229	0.40463	salmon
0	4855	0.577604	0.360648	0.591146	0.35463	salmon
0	4855	0.626562	0.400463	0.64375	0.404167	salmon
0	4856	0.577604	0.360648	0.591146	0.35463	salmon
0	4856	0.626042	0.400926	0.642448	0.40463	salmon
0	4857	0.577604	0.360648	0.590885	0.35463	salmon
0	4857	0.62526	0.401389	0.641667	0.405556	salmon
0	4858	0.578125	0.360648	0.591146	0.35463	salmon
0	4858	0.624479	0.403241	0.641146	0.408796	salmon
0	4859	0.577604	0.360648	0.590885	0.354167	salmon
0	4859	0.623177	0.403241	0.640104	0.409259	salmon
0	4860	0.577344	0.359722	0.590885	0.354167	salmon
0	4860	0.622656	0.399074	0.639844	0.40787	salmon
0	4861	0.577344	0.359722	0.590625	0.354167	salmon
0	4861	0.622917	0.396759	0.639844	0.40463	salmon
0	4862	0.577344	0.359722	0.613542	0.381019	salmon
0	4862	0.622135	0.396296	0.613542	0.381019	salmon
0	4863	0.577344	0.359722	0.614062	0.383333	salmon
0	4863	0.622135	0.396296	0.614062	0.383333	salmon
0	4864	0.577865	0.361111	0.590885	0.354167	salmon
0	4864	0.620833	0.395833	0.640104	0.414815	salmon
0	4865	0.578125	0.361111	0.590625	0.354167	salmon
0	4865	0.620052	0.397222	0.638542	0.418056	salmon
0	4866	0.61849	0.400926	0.636979	0.417593	salmon
0	4867	0.61901	0.399537	0.636719	0.419907	salmon
0	4868	0.61875	0.399537	0.636198	0.42037	salmon
0	4869	0.577865	0.361111	0.590885	0.353704	salmon
0	4869	0.617969	0.400926	0.635156	0.421759	salmon
0	4870	0.578125	0.361111	0.609635	0.385648	salmon
0	4870	0.617188	0.398611	0.609635	0.385648	salmon
0	4871	0.578125	0.361111	0.609115	0.386111	salmon
0	4871	0.616667	0.400463	0.609115	0.386111	salmon
0	4872	0.614583	0.403704	0.631771	0.424537	grey
0	4873	0.611198	0.403704	0.629948	0.421296	grey
0	4874	0.611198	0.403704	0.629427	0.42037	grey
0	4875	0.610156	0.40463	0.628385	0.420833	grey
0	4876	0.609375	0.406481	0.627083	0.424074	grey
0	4877	0.609115	0.407407	0.626562	0.424537	grey
0	4878	0.608854	0.40787	0.627865	0.424074	grey
0	4879	0.608073	0.40787	0.626823	0.424074	grey
0	4880	0.606771	0.409722	0.625	0.424074	grey
0	4881	0.60599	0.408333	0.62474	0.424074	grey
0	4882	0.605469	0.40787	0.623438	0.423611	grey
0	4883	0.577865	0.361574	0.594271	0.353241	grey
0	4883	0.605469	0.405556	0.621615	0.422222	grey
0	4884	0.577865	0.361111	0.594531	0.353241	grey
0	4884	0.604427	0.405556	0.621094	0.422685	grey
0	4885	0.603385	0.406944	0.61901	0.423148	grey
0	4886	0.601042	0.409722	0.616927	0.424537	grey
0	4887	0.59974	0.410185	0.617448	0.424074	grey
0	4888	0.597917	0.411111	0.615104	0.422222	grey
0	4889	0.577604	0.361111	0.595573	0.353704	grey
0	4889	0.598437	0.410185	0.615365	0.422685	grey
0	4890	0.577604	0.361574	0.595573	0.353704	grey
0	4890	0.6	0.409722	0.615885	0.425	grey
0	4891	0.577604	0.360648	0.595312	0.353704	grey
0	4891	0.598177	0.4125	0.615365	0.422685	grey
0	4892	0.577604	0.360185	0.595833	0.354167	grey
0	4892	0.597656	0.411574	0.613542	0.422685	grey
0	4893	0.577604	0.360648	0.595833	0.354167	grey
0	4893	0.597656	0.409722	0.6125	0.423148	grey
0	4894	0.595052	0.410185	0.609896	0.426389	grey
0	4895	0.577083	0.361111	0.596615	0.35463	grey
0	4895	0.593229	0.406481	0.607813	0.424537	grey
0	4896	0.577083	0.361111	0.596615	0.355093	grey
0	4896	0.590885	0.409722	0.605469	0.425926	grey
0	4897	0.577083	0.361574	0.596615	0.355093	grey
0	4897	0.588281	0.408333	0.602083	0.423611	grey
0	4898	0.58776	0.4125	0.600781	0.424074	grey
0	4898	0.577344	0.361574	0.596615	0.355556	grey
0	4899	0.577604	0.360648	0.596354	0.355556	grey
0	4899	0.586719	0.414815	0.598958	0.421296	grey
0	4900	0.577344	0.361574	0.596094	0.355093	grey
0	4900	0.586198	0.409259	0.598177	0.423148	grey
0	4901	0.585417	0.40787	0.597135	0.425926	grey
0	4902	0.576823	0.361574	0.595833	0.355093	grey
0	4902	0.58151	0.406481	0.592708	0.425926	grey
0	4903	0.576302	0.358333	0.595312	0.353241	grey
0	4903	0.577865	0.397685	0.5875	0.416667	grey
0	4904	0.576042	0.35787	0.595312	0.353704	grey
0	4904	0.576042	0.400926	0.585156	0.415741	grey
0	4905	0.574219	0.402778	0.584115	0.417593	grey
0	4905	0.576042	0.357407	0.595312	0.353704	grey
0	4906	0.576823	0.356944	0.595573	0.353241	grey
0	4906	0.572135	0.405556	0.580469	0.418056	grey
0	4907	0.572396	0.402778	0.579687	0.416667	grey
0	4907	0.576042	0.356944	0.595833	0.354167	grey
0	4908	0.576042	0.357407	0.595833	0.354167	grey
0	4908	0.572135	0.398611	0.578125	0.416204	grey
0	4909	0.576042	0.358333	0.595833	0.353704	grey
0	4909	0.572917	0.4	0.576302	0.419907	grey
0	4910	0.576302	0.357407	0.596354	0.35463	grey
0	4910	0.572656	0.399074	0.575	0.418519	grey
0	4911	0.576563	0.356481	0.596094	0.353704	grey
0	4911	0.566146	0.400463	0.572656	0.414352	grey
0	4912	0.564583	0.390741	0.569531	0.40463	grey
0	4912	0.577344	0.356019	0.596875	0.354167	grey
0	4913	0.577083	0.356481	0.597396	0.35463	grey
0	4914	0.564062	0.383333	0.564583	0.399537	grey
0	4914	0.576823	0.356481	0.597135	0.354167	grey
0	4915	0.576823	0.356481	0.597396	0.35463	grey
0	4916	0.560156	0.386111	0.561198	0.399074	grey
0	4916	0.577083	0.356481	0.597656	0.35463	grey
0	4917	0.560156	0.385648	0.560417	0.399537	grey
0	4917	0.576823	0.356481	0.597396	0.35463	grey
0	4918	0.56224	0.385648	0.558854	0.400463	grey
0	4918	0.576563	0.356481	0.597656	0.354167	grey
0	4919	0.560938	0.380556	0.556771	0.399537	grey
0	4919	0.576302	0.356944	0.597917	0.35463	grey
0	4920	0.558073	0.375	0.555469	0.394907	grey
0	4920	0.576563	0.356019	0.597656	0.35463	grey
0	4921	0.559115	0.372222	0.553385	0.39213	grey
0	4921	0.576563	0.356019	0.598177	0.355093	grey
0	4922	0.558594	0.370833	0.552083	0.389815	grey
0	4922	0.576823	0.356019	0.597917	0.355093	grey
0	4923	0.558333	0.369444	0.551302	0.383796	grey
0	4923	0.576563	0.356019	0.597917	0.355093	grey
0	4924	0.557552	0.369444	0.551042	0.384259	grey
0	4924	0.576823	0.356481	0.597917	0.35463	grey
0	4925	0.556771	0.370833	0.550781	0.384259	grey
0	4925	0.576823	0.356019	0.598177	0.35463	grey
0	4926	0.557292	0.37037	0.550781	0.383796	grey
0	4926	0.576563	0.356481	0.597656	0.355093	grey
0	4927	0.558854	0.372222	0.55026	0.383796	grey
0	4927	0.576823	0.356481	0.597917	0.355093	grey
0	4928	0.558594	0.373148	0.548958	0.381944	grey
0	4928	0.576823	0.356944	0.597917	0.355093	grey
0	4929	0.558594	0.373148	0.548698	0.38287	grey
0	4929	0.576823	0.356944	0.597917	0.355093	grey
0	4930	0.557813	0.373611	0.548177	0.38287	salmon
0	4930	0.577083	0.356944	0.597917	0.355093	salmon
0	4931	0.558073	0.374537	0.548177	0.38287	salmon
0	4931	0.577083	0.356944	0.597917	0.355093	salmon
0	4932	0.558594	0.378704	0.549479	0.38287	salmon
0	4932	0.577083	0.356481	0.597917	0.355093	salmon
0	4933	0.558333	0.383796	0.55	0.383333	grey
0	4933	0.577083	0.356481	0.597917	0.355093	grey
0	4934	0.576823	0.356481	0.597917	0.355093	grey
0	4935	0.576823	0.356019	0.597917	0.355093	grey
0	4936	0.576823	0.356019	0.598177	0.355093	salmon
0	4937	0.576823	0.356944	0.597917	0.355556	salmon
0	4938	0.577083	0.356944	0.597917	0.355093	salmon
0	4939	0.577344	0.356944	0.597917	0.355556	salmon
0	4940	0.577083	0.357407	0.597917	0.355556	salmon
0	4941	0.558854	0.375926	0.548177	0.363889	salmon
0	4941	0.577344	0.357407	0.597917	0.355556	salmon
0	4942	0.558854	0.374074	0.54974	0.388426	salmon
0	4942	0.577344	0.357407	0.598177	0.355556	salmon
0	4943	0.557813	0.376389	0.54974	0.386111	salmon
0	4943	0.577604	0.356944	0.598177	0.356019	salmon
0	4944	0.577344	0.356944	0.598177	0.355093	salmon
0	4945	0.577344	0.356019	0.598177	0.355093	salmon
0	4946	0.577344	0.356944	0.598177	0.355556	salmon
0	4947	0.577344	0.356944	0.598177	0.356019	salmon
0	4948	0.577344	0.356944	0.598177	0.355556	salmon
0	4949	0.559635	0.379167	0.548698	0.360185	salmon
0	4949	0.577344	0.357407	0.598437	0.356019	salmon
0	4950	0.559896	0.37963	0.548177	0.360648	salmon
0	4950	0.577865	0.35787	0.598437	0.356019	salmon
0	4951	0.559375	0.381481	0.548698	0.361111	salmon
0	4951	0.577865	0.356944	0.598437	0.355556	salmon
0	4952	0.558854	0.382407	0.548958	0.363889	salmon
0	4952	0.577344	0.356944	0.598177	0.356019	salmon
0	4953	0.558854	0.382407	0.549219	0.364352	salmon
0	4953	0.577865	0.356481	0.598437	0.355556	salmon
0	4954	0.558854	0.381481	0.549219	0.364815	salmon
0	4954	0.577604	0.356944	0.598437	0.355556	salmon
0	4955	0.558854	0.381481	0.55	0.384722	salmon
0	4955	0.577344	0.356944	0.598177	0.355556	salmon
0	4956	0.558594	0.378704	0.54974	0.384722	salmon
0	4956	0.577344	0.356944	0.598177	0.355556	salmon
0	4957	0.558854	0.375463	0.548958	0.385185	grey
0	4957	0.577344	0.356944	0.597917	0.355556	grey
0	4958	0.559635	0.375926	0.548698	0.385185	grey
0	4958	0.576823	0.356481	0.597656	0.355556	grey
0	4959	0.559635	0.375463	0.548698	0.384259	grey
0	4959	0.576823	0.356481	0.597656	0.355093	grey
0	4960	0.559896	0.375463	0.547656	0.387037	grey
0	4960	0.577083	0.357407	0.597656	0.356481	grey
0	4961	0.559896	0.375926	0.547917	0.387037	grey
0	4961	0.577083	0.357407	0.597656	0.356481	grey
0	4962	0.559896	0.375926	0.547917	0.386574	grey
0	4962	0.577083	0.357407	0.597656	0.356481	grey
0	4963	0.559896	0.376389	0.548177	0.386111	grey
0	4963	0.577083	0.357407	0.597656	0.356481	grey
0	4964	0.559896	0.375926	0.547656	0.387037	grey
0	4964	0.577083	0.357407	0.597656	0.356481	grey
0	4965	0.559896	0.375926	0.547656	0.386574	grey
0	4965	0.577083	0.357407	0.597917	0.356481	grey
0	4966	0.559896	0.375926	0.547917	0.386574	grey
0	4966	0.577083	0.357407	0.597917	0.356481	grey
0	4967	0.559896	0.376389	0.547656	0.3875	grey
0	4967	0.577083	0.357407	0.597917	0.356481	grey
0	4968	0.560156	0.376852	0.548177	0.386111	grey
0	4968	0.577083	0.357407	0.597656	0.356481	grey
0	4969	0.559896	0.376852	0.548177	0.386574	grey
0	4969	0.577083	0.357407	0.597656	0.356481	grey
0	4970	0.559896	0.375926	0.547656	0.3875	grey
0	4970	0.577083	0.357407	0.597656	0.356481	grey
0	4971	0.559896	0.375926	0.547917	0.386574	grey
0	4971	0.577083	0.357407	0.597656	0.356481	grey
0	4972	0.559896	0.375926	0.547656	0.386574	grey
0	4972	0.577083	0.357407	0.597656	0.356481	grey
0	4973	0.559896	0.376852	0.547917	0.386574	grey
0	4973	0.577083	0.35787	0.597656	0.356481	grey
0	4974	0.559896	0.376852	0.547917	0.386574	grey
0	4974	0.577083	0.357407	0.597656	0.356481	grey
0	4975	0.559896	0.376852	0.547917	0.386574	grey
0	4975	0.577344	0.35787	0.597656	0.356481	grey
0	4976	0.559896	0.376852	0.547917	0.386574	grey
0	4976	0.577083	0.357407	0.597656	0.356481	grey
0	4977	0.559896	0.375926	0.547656	0.387037	grey
0	4977	0.577083	0.357407	0.597656	0.356481	grey
0	4978	0.559896	0.376852	0.548177	0.386574	grey
0	4978	0.577083	0.357407	0.597656	0.356481	grey
0	4979	0.559896	0.376852	0.547656	0.387037	grey
0	4979	0.577344	0.35787	0.597656	0.356481	grey
0	4980	0.559896	0.376852	0.547917	0.386574	grey
0	4980	0.577083	0.357407	0.597656	0.356481	grey
0	4981	0.559375	0.375926	0.547656	0.386574	grey
0	4981	0.577344	0.35787	0.597656	0.356944	grey
0	4982	0.559896	0.375926	0.547917	0.386574	grey
0	4982	0.577344	0.35787	0.597656	0.356481	grey
0	4983	0.559375	0.375463	0.547656	0.386574	grey
0	4983	0.577344	0.35787	0.597917	0.356481	grey
0	4984	0.559635	0.375926	0.548177	0.386111	grey
0	4984	0.577344	0.358333	0.597656	0.356481	grey
0	4985	0.559896	0.375926	0.547656	0.386574	grey
0	4985	0.577344	0.358333	0.597656	0.356481	grey
0	4986	0.559896	0.375463	0.547656	0.386574	grey
0	4986	0.577344	0.358333	0.597656	0.356481	grey
0	4987	0.559896	0.375	0.547656	0.386574	grey
0	4987	0.577344	0.358333	0.597656	0.356481	grey
0	4988	0.559896	0.375463	0.547656	0.386574	grey
0	4988	0.577344	0.358333	0.597917	0.356481	grey
0	4989	0.559896	0.375	0.547656	0.386574	grey
0	4989	0.577344	0.358333	0.598177	0.356481	grey
0	4990	0.559896	0.375926	0.547656	0.386574	grey
0	4990	0.577344	0.358333	0.598177	0.356481	grey
0	4991	0.559896	0.375926	0.547656	0.386574	grey
0	4991	0.577344	0.35787	0.598177	0.356481	grey
0	4992	0.559375	0.375	0.547656	0.387037	grey
0	4992	0.577344	0.35787	0.598177	0.356481	grey
0	4993	0.559375	0.375	0.547656	0.387037	grey
0	4993	0.577344	0.35787	0.598177	0.356481	grey
0	4994	0.560156	0.376852	0.547656	0.385648	grey
0	4994	0.577604	0.35787	0.598177	0.356481	grey
0	4995	0.560156	0.378241	0.548437	0.385185	grey
0	4995	0.577344	0.35787	0.597917	0.356019	grey
0	4996	0.577344	0.35787	0.597656	0.356481	grey
0	4997	0.559635	0.377315	0.548177	0.381944	grey
0	4997	0.576823	0.357407	0.597656	0.355556	grey
0	4998	0.559375	0.374537	0.547917	0.387037	grey
0	4998	0.577083	0.357407	0.597917	0.356481	grey
0	4999	0.559375	0.375	0.547656	0.387037	grey
0	4999	0.577344	0.358333	0.597917	0.356481	grey
0	5000	0.559635	0.375463	0.547656	0.386111	grey
0	5000	0.577083	0.358333	0.598177	0.356481	grey
0	5001	0.559896	0.375926	0.547656	0.385648	grey
0	5001	0.577083	0.358333	0.598177	0.356481	grey
0	5002	0.560417	0.381944	0.548958	0.384259	grey
0	5002	0.577344	0.35787	0.597917	0.356019	grey
0	5003	0.577344	0.35787	0.597656	0.356019	grey
0	5004	0.558854	0.376852	0.548177	0.378241	salmon
0	5004	0.577083	0.356944	0.597917	0.355556	salmon
0	5005	0.559375	0.374537	0.547917	0.387037	grey
0	5005	0.577083	0.357407	0.597917	0.356481	grey
0	5006	0.559635	0.375463	0.547656	0.386574	grey
0	5006	0.577083	0.35787	0.598177	0.356481	grey
0	5007	0.560156	0.378241	0.548437	0.384259	grey
0	5007	0.577344	0.357407	0.597656	0.355556	grey
0	5008	0.577344	0.35787	0.597917	0.356019	grey
0	5009	0.577604	0.35787	0.597917	0.356481	grey
0	5010	0.560156	0.378241	0.548698	0.383796	grey
0	5010	0.577344	0.35787	0.597917	0.355556	grey
0	5011	0.559896	0.375926	0.547656	0.386111	grey
0	5011	0.577344	0.35787	0.598177	0.356481	grey
0	5012	0.559896	0.375926	0.547917	0.384259	grey
0	5012	0.577344	0.357407	0.597917	0.356019	grey
0	5013	0.559896	0.376852	0.547917	0.384722	grey
0	5013	0.577344	0.357407	0.597917	0.356019	grey
0	5014	0.559375	0.375	0.547656	0.387037	grey
0	5014	0.577344	0.358333	0.598177	0.356481	grey
0	5015	0.560156	0.376852	0.547917	0.384722	grey
0	5015	0.577344	0.35787	0.597917	0.356019	grey
0	5016	0.577344	0.35787	0.597917	0.356019	grey
0	5017	0.577604	0.358333	0.598177	0.356481	grey
0	5018	0.560156	0.377778	0.548437	0.384259	grey
0	5018	0.577344	0.35787	0.597917	0.356019	grey
0	5019	0.559375	0.374537	0.547917	0.387037	grey
0	5019	0.577344	0.35787	0.598177	0.356944	grey
0	5020	0.577344	0.358333	0.597917	0.356019	grey
0	5020	0.560156	0.377778	0.547656	0.385185	grey
0	5021	0.560156	0.378704	0.548437	0.385648	grey
0	5021	0.577604	0.35787	0.597917	0.356019	grey
0	5022	0.577604	0.35787	0.598177	0.356481	grey
0	5023	0.560156	0.378704	0.548698	0.383796	grey
0	5023	0.577344	0.35787	0.597917	0.356019	grey
0	5024	0.559896	0.377778	0.548177	0.382407	grey
0	5024	0.577083	0.357407	0.597917	0.355556	grey
0	5025	0.560417	0.377778	0.548698	0.386111	grey
0	5025	0.577604	0.35787	0.598177	0.356944	grey
0	5026	0.559896	0.376389	0.547656	0.385648	grey
0	5026	0.577344	0.358333	0.598177	0.356481	grey
0	5027	0.559896	0.375463	0.547656	0.386574	grey
0	5027	0.577344	0.358333	0.598437	0.356481	grey
0	5028	0.560156	0.379167	0.548958	0.384259	grey
0	5028	0.577344	0.35787	0.597917	0.355556	grey
0	5029	0.577344	0.358796	0.597917	0.356019	grey
0	5030	0.577344	0.35787	0.597917	0.355556	grey
0	5031	0.577344	0.35787	0.598177	0.355556	grey
0	5032	0.577344	0.35787	0.598177	0.355556	salmon
0	5033	0.577344	0.35787	0.598177	0.355556	grey
0	5034	0.557813	0.380093	0.549219	0.378704	salmon
0	5034	0.577344	0.35787	0.598177	0.355556	salmon
0	5035	0.577344	0.35787	0.597917	0.355556	salmon
0	5036	0.577604	0.358796	0.598177	0.356944	grey
0	5037	0.560156	0.378241	0.548177	0.384722	grey
0	5037	0.577344	0.358333	0.597917	0.356019	grey
0	5038	0.577344	0.35787	0.597656	0.355556	salmon
0	5039	0.577344	0.35787	0.597656	0.355556	grey
0	5040	0.559635	0.379167	0.548698	0.380093	grey
0	5040	0.577344	0.35787	0.597656	0.355556	grey
0	5041	0.577344	0.358796	0.597656	0.356019	grey
0	5042	0.577604	0.358796	0.597917	0.356019	grey
0	5043	0.577083	0.35787	0.597656	0.355556	grey
0	5044	0.577344	0.35787	0.597656	0.355556	grey
0	5045	0.577344	0.35787	0.597917	0.355556	grey
0	5046	0.576823	0.358333	0.597917	0.355556	grey
0	5047	0.577083	0.358333	0.598177	0.355556	grey
0	5048	0.577344	0.35787	0.598177	0.355556	salmon
0	5049	0.577344	0.358796	0.598177	0.356019	salmon
0	5050	0.577344	0.35787	0.598177	0.355556	salmon
0	5051	0.577344	0.35787	0.598177	0.356019	salmon
0	5052	0.577344	0.358333	0.597917	0.356019	salmon
0	5053	0.577604	0.358333	0.597917	0.355556	salmon
0	5054	0.577344	0.35787	0.598177	0.355556	salmon
0	5055	0.577344	0.358333	0.597917	0.355556	salmon
0	5056	0.577344	0.358333	0.597917	0.355556	salmon
0	5057	0.577344	0.358333	0.598177	0.355556	grey
0	5058	0.577344	0.358333	0.598177	0.355556	grey
0	5059	0.577865	0.35787	0.598177	0.355556	salmon
0	5060	0.558073	0.378704	0.548437	0.365741	salmon
0	5060	0.577865	0.358333	0.598177	0.355556	salmon
0	5061	0.558073	0.378704	0.548177	0.365278	salmon
0	5061	0.577865	0.358333	0.598177	0.356019	salmon
0	5062	0.557813	0.376852	0.548177	0.364815	salmon
0	5062	0.577865	0.358333	0.598177	0.355556	salmon
0	5063	0.558073	0.377778	0.548437	0.364352	salmon
0	5063	0.577865	0.358333	0.598177	0.356019	salmon
0	5064	0.558073	0.376389	0.548177	0.364815	salmon
0	5064	0.577865	0.358333	0.598177	0.355556	salmon
0	5065	0.558073	0.377778	0.548437	0.364815	salmon
0	5065	0.577865	0.358333	0.598177	0.356019	salmon
0	5066	0.558333	0.378704	0.548437	0.36713	salmon
0	5066	0.577865	0.358333	0.598177	0.356019	salmon
0	5067	0.557813	0.381019	0.549219	0.366204	salmon
0	5067	0.577604	0.358333	0.598177	0.356019	salmon
0	5068	0.558333	0.37963	0.548698	0.365278	salmon
0	5068	0.577865	0.358333	0.598177	0.355556	salmon
0	5069	0.558073	0.377778	0.548177	0.364815	salmon
0	5069	0.577865	0.358333	0.598177	0.356019	salmon
0	5070	0.558073	0.378704	0.548177	0.364815	salmon
0	5070	0.577865	0.358333	0.598177	0.356019	salmon
0	5071	0.557813	0.377315	0.548177	0.364352	salmon
0	5071	0.577865	0.358333	0.598177	0.355556	salmon
0	5072	0.558073	0.377315	0.547917	0.364815	salmon
0	5072	0.577865	0.358333	0.598177	0.355556	salmon
0	5073	0.558073	0.378704	0.548177	0.365278	salmon
0	5073	0.577865	0.358333	0.598177	0.356019	salmon
0	5074	0.577344	0.35787	0.598177	0.355556	salmon
0	5075	0.559896	0.385185	0.548958	0.375926	grey
0	5075	0.577083	0.357407	0.597917	0.355556	grey
0	5076	0.577604	0.358333	0.598177	0.356019	salmon
0	5077	0.558333	0.377315	0.547917	0.383796	salmon
0	5077	0.577604	0.358333	0.598177	0.356481	salmon
0	5078	0.558594	0.378241	0.548177	0.384259	salmon
0	5078	0.577865	0.358333	0.598437	0.356019	salmon
0	5079	0.558333	0.378241	0.548177	0.384722	salmon
0	5079	0.577604	0.358796	0.598437	0.356019	salmon
0	5080	0.558073	0.378704	0.548437	0.384722	salmon
0	5080	0.577865	0.358333	0.598177	0.356019	salmon
0	5081	0.558333	0.380093	0.548958	0.384722	salmon
0	5081	0.577865	0.35787	0.598437	0.356019	salmon
0	5082	0.557552	0.382407	0.54974	0.384259	salmon
0	5082	0.577865	0.358333	0.598437	0.356019	salmon
0	5083	0.557292	0.383333	0.55	0.384722	salmon
0	5083	0.577865	0.358333	0.598437	0.356019	salmon
0	5084	0.557292	0.384259	0.55	0.384722	salmon
0	5084	0.577604	0.35787	0.598437	0.356019	salmon
0	5085	0.557552	0.383333	0.55	0.384259	salmon
0	5085	0.577604	0.35787	0.598177	0.356019	salmon
0	5086	0.558073	0.381019	0.548958	0.383796	salmon
0	5086	0.577865	0.35787	0.598177	0.356019	salmon
0	5087	0.557813	0.380093	0.547917	0.363889	salmon
0	5087	0.577865	0.358333	0.598177	0.356019	salmon
0	5088	0.557552	0.380093	0.547656	0.363889	salmon
0	5088	0.577865	0.358333	0.598177	0.356019	salmon
0	5089	0.558073	0.380556	0.548698	0.384259	salmon
0	5089	0.577865	0.35787	0.598177	0.356019	salmon
0	5090	0.558073	0.380093	0.548177	0.363889	salmon
0	5090	0.577865	0.358333	0.598177	0.356019	salmon
0	5091	0.558333	0.37963	0.547656	0.363889	salmon
0	5091	0.577865	0.358333	0.598177	0.356019	salmon
0	5092	0.557813	0.380093	0.547656	0.363889	salmon
0	5092	0.577865	0.358333	0.598177	0.356019	salmon
0	5093	0.557813	0.37963	0.547917	0.367593	salmon
0	5093	0.577604	0.358333	0.598177	0.356019	salmon
0	5094	0.557813	0.378241	0.548177	0.365278	salmon
0	5094	0.577865	0.358333	0.598177	0.356019	salmon
0	5095	0.558073	0.378704	0.547917	0.363889	salmon
0	5095	0.577865	0.358333	0.598177	0.356019	salmon
0	5096	0.558073	0.378704	0.547656	0.364352	salmon
0	5096	0.577865	0.358333	0.598177	0.356019	salmon
0	5097	0.558073	0.37963	0.547917	0.364815	salmon
0	5097	0.577865	0.358333	0.598177	0.356019	salmon
0	5098	0.557813	0.380556	0.548958	0.383796	salmon
0	5098	0.577604	0.358333	0.598177	0.356019	salmon
0	5099	0.558073	0.378704	0.547656	0.363889	salmon
0	5099	0.577865	0.358333	0.598177	0.356019	salmon
0	5100	0.558073	0.37963	0.547656	0.363889	salmon
0	5100	0.577865	0.358333	0.598177	0.356019	salmon
0	5101	0.557813	0.380556	0.548177	0.363889	salmon
0	5101	0.577865	0.35787	0.598177	0.356019	salmon
0	5102	0.577865	0.35787	0.598177	0.355556	salmon
0	5103	0.577865	0.35787	0.598177	0.355556	salmon
0	5104	0.577865	0.357407	0.598437	0.355093	salmon
0	5105	0.577865	0.35787	0.598177	0.355556	salmon
0	5106	0.577865	0.35787	0.598437	0.355556	salmon
0	5107	0.578385	0.35787	0.598437	0.355556	salmon
0	5108	0.578125	0.358333	0.598177	0.355556	salmon
0	5109	0.557813	0.379167	0.547917	0.363426	salmon
0	5109	0.577865	0.358333	0.598177	0.355556	salmon
0	5110	0.558073	0.378704	0.547656	0.363426	salmon
0	5110	0.577865	0.358333	0.598177	0.355556	salmon
0	5111	0.577865	0.358333	0.598177	0.355556	salmon
0	5112	0.578125	0.358333	0.598177	0.355556	salmon
0	5113	0.577865	0.35787	0.598177	0.355556	salmon
0	5114	0.577865	0.35787	0.598177	0.355556	salmon
0	5115	0.577865	0.35787	0.597917	0.355556	salmon
0	5116	0.577865	0.35787	0.597917	0.355093	salmon
0	5117	0.577865	0.35787	0.598177	0.355556	salmon
0	5118	0.577865	0.35787	0.598177	0.355556	salmon
0	5119	0.577604	0.35787	0.598177	0.355093	salmon
0	5120	0.577604	0.358333	0.598177	0.355556	salmon
0	5121	0.577604	0.35787	0.598177	0.355556	salmon
0	5122	0.577344	0.35787	0.598177	0.355093	grey
0	5123	0.577344	0.35787	0.598177	0.355556	grey
0	5124	0.577344	0.357407	0.598437	0.355556	grey
0	5125	0.577344	0.356944	0.598437	0.355556	grey
0	5126	0.577344	0.356944	0.598437	0.355556	grey
0	5127	0.577604	0.35787	0.598437	0.355556	salmon
0	5128	0.577344	0.35787	0.598437	0.355556	salmon
0	5129	0.577865	0.35787	0.598437	0.355556	salmon
0	5130	0.577865	0.35787	0.598437	0.355556	salmon
0	5131	0.558854	0.384259	0.548177	0.359259	salmon
0	5131	0.577865	0.358333	0.598437	0.356019	salmon
0	5132	0.559375	0.384722	0.547917	0.360185	salmon
0	5132	0.577865	0.358333	0.598437	0.356019	salmon
0	5133	0.559115	0.38287	0.547656	0.359722	salmon
0	5133	0.577865	0.358333	0.598698	0.356481	salmon
0	5134	0.558854	0.381944	0.548437	0.362037	salmon
0	5134	0.577865	0.35787	0.598698	0.356019	salmon
0	5135	0.558854	0.384259	0.549479	0.386111	salmon
0	5135	0.577865	0.35787	0.598437	0.356019	salmon
0	5136	0.558594	0.383333	0.54974	0.386574	salmon
0	5136	0.577865	0.35787	0.598437	0.356019	salmon
0	5137	0.577865	0.357407	0.598437	0.356019	grey
0	5138	0.577344	0.35787	0.598177	0.356019	grey
0	5139	0.558594	0.378241	0.549219	0.386111	grey
0	5139	0.577083	0.35787	0.598177	0.355556	grey
0	5140	0.558594	0.378241	0.549219	0.385648	grey
0	5140	0.577083	0.357407	0.598177	0.355556	grey
0	5141	0.558333	0.379167	0.548437	0.383333	grey
0	5141	0.577344	0.357407	0.598177	0.355556	grey
0	5142	0.558594	0.377778	0.547656	0.38287	salmon
0	5142	0.577344	0.357407	0.598177	0.355556	salmon
0	5143	0.558333	0.377778	0.548177	0.383796	grey
0	5143	0.577344	0.357407	0.598177	0.355556	grey
0	5144	0.558333	0.377315	0.548958	0.385185	grey
0	5144	0.577083	0.35787	0.598177	0.355556	grey
0	5145	0.577344	0.35787	0.598177	0.355556	grey
0	5146	0.576823	0.357407	0.597917	0.355556	grey
0	5147	0.576823	0.357407	0.598177	0.355556	grey
0	5148	0.577083	0.35787	0.597917	0.355556	grey
0	5149	0.559635	0.381019	0.548958	0.383333	grey
0	5149	0.577344	0.35787	0.597917	0.355556	grey
0	5150	0.559635	0.380093	0.548177	0.383796	grey
0	5150	0.577344	0.35787	0.597917	0.356481	grey
0	5151	0.559375	0.381019	0.548437	0.38287	grey
0	5151	0.577083	0.35787	0.597917	0.356481	grey
0	5152	0.559375	0.381019	0.548698	0.381481	grey
0	5152	0.577344	0.356944	0.597917	0.355556	grey
0	5153	0.559375	0.380556	0.548698	0.381481	grey
0	5153	0.577083	0.35787	0.597917	0.355556	grey
0	5154	0.559635	0.378704	0.547917	0.384722	grey
0	5154	0.577604	0.358333	0.598177	0.356481	grey
0	5155	0.559635	0.376852	0.547656	0.385648	grey
0	5155	0.577604	0.358333	0.598437	0.356481	grey
0	5156	0.559375	0.376852	0.547396	0.386111	grey
0	5156	0.577604	0.358333	0.598437	0.356944	grey
0	5157	0.559635	0.381019	0.548958	0.38287	grey
0	5157	0.577344	0.35787	0.597917	0.355556	grey
0	5158	0.559635	0.380093	0.548437	0.383333	grey
0	5158	0.577344	0.35787	0.597917	0.355556	grey
0	5159	0.559375	0.381481	0.548437	0.381481	grey
0	5159	0.577083	0.35787	0.597917	0.355556	grey
0	5160	0.559635	0.381019	0.548437	0.383796	grey
0	5160	0.577344	0.35787	0.597917	0.355556	grey
0	5161	0.559375	0.37963	0.548437	0.38287	grey
0	5161	0.577344	0.35787	0.597917	0.355556	grey
0	5162	0.558854	0.37963	0.547917	0.381944	grey
0	5162	0.577344	0.35787	0.597917	0.355556	grey
0	5163	0.558594	0.37963	0.547917	0.377778	salmon
0	5163	0.577344	0.357407	0.598177	0.355093	salmon
0	5164	0.558073	0.380556	0.548437	0.377315	grey
0	5164	0.577344	0.357407	0.598177	0.355093	grey
0	5165	0.577604	0.35787	0.598177	0.356944	grey
0	5166	0.559375	0.379167	0.547917	0.383333	grey
0	5166	0.577344	0.35787	0.597917	0.355556	grey
0	5167	0.559375	0.376389	0.547656	0.386111	grey
0	5167	0.577604	0.358333	0.598437	0.356481	grey
0	5168	0.558854	0.375	0.547656	0.386574	grey
0	5168	0.577604	0.358333	0.598437	0.356944	grey
0	5169	0.559115	0.375926	0.547917	0.386111	grey
0	5169	0.577344	0.358796	0.598177	0.356481	grey
0	5170	0.559115	0.376389	0.547917	0.385185	grey
0	5170	0.577604	0.358333	0.598177	0.356481	grey
0	5171	0.577344	0.35787	0.597917	0.355556	grey
0	5172	0.577083	0.35787	0.597917	0.356019	grey
0	5173	0.577344	0.35787	0.597656	0.356019	grey
0	5174	0.577604	0.35787	0.598437	0.356481	grey
0	5175	0.559115	0.378704	0.548177	0.381944	grey
0	5175	0.577083	0.35787	0.597917	0.355556	grey
0	5176	0.559115	0.374537	0.547656	0.387037	grey
0	5176	0.577344	0.358333	0.598177	0.356944	grey
0	5177	0.559375	0.378704	0.548437	0.383796	grey
0	5177	0.577344	0.35787	0.597917	0.356019	grey
0	5178	0.559115	0.378241	0.548437	0.381944	grey
0	5178	0.577344	0.35787	0.597917	0.355556	grey
0	5179	0.577344	0.35787	0.597917	0.355556	grey
0	5180	0.577344	0.35787	0.597917	0.356019	grey
0	5181	0.558594	0.376852	0.548177	0.380093	grey
0	5181	0.576823	0.357407	0.597917	0.355556	grey
0	5182	0.559635	0.375463	0.548177	0.386111	grey
0	5182	0.577604	0.358333	0.598437	0.356481	grey
0	5183	0.559635	0.377315	0.548958	0.38287	grey
0	5183	0.577344	0.35787	0.597917	0.355556	grey
0	5184	0.559635	0.375463	0.548437	0.387963	grey
0	5184	0.577344	0.358796	0.598177	0.356481	grey
0	5185	0.559375	0.375463	0.547396	0.386574	grey
0	5185	0.577604	0.358333	0.598437	0.356944	grey
0	5186	0.577604	0.35787	0.598177	0.356481	grey
0	5186	0.559896	0.380093	0.548177	0.385648	grey
0	5187	0.577604	0.35787	0.598437	0.356481	grey
0	5188	0.577604	0.35787	0.597917	0.356481	grey
0	5189	0.577604	0.35787	0.597917	0.356481	grey
0	5190	0.577604	0.35787	0.597917	0.356019	grey
0	5191	0.577083	0.357407	0.597917	0.356019	grey
0	5192	0.577604	0.35787	0.597917	0.356481	grey
0	5193	0.559375	0.376389	0.547656	0.386111	grey
0	5193	0.577344	0.358333	0.598177	0.356481	grey
0	5194	0.577604	0.358333	0.598177	0.356481	grey
0	5194	0.559896	0.377778	0.547917	0.386111	grey
0	5195	0.577604	0.35787	0.598437	0.356944	grey
0	5196	0.577865	0.35787	0.598177	0.356481	grey
0	5197	0.577344	0.357407	0.597917	0.356019	grey
0	5198	0.577865	0.358333	0.598177	0.356019	grey
0	5199	0.577344	0.35787	0.597656	0.355556	grey
0	5200	0.577344	0.358333	0.597917	0.356019	grey
0	5201	0.577344	0.35787	0.597917	0.356019	grey
0	5202	0.577344	0.35787	0.597917	0.356019	grey
0	5203	0.577344	0.35787	0.597917	0.356019	grey
0	5204	0.577344	0.35787	0.597917	0.355556	salmon
0	5205	0.577344	0.35787	0.597917	0.355093	grey
0	5206	0.577604	0.357407	0.597917	0.355093	grey
0	5207	0.577604	0.357407	0.597917	0.355093	grey
0	5208	0.577344	0.357407	0.597917	0.355556	grey
0	5209	0.577604	0.357407	0.597917	0.355093	salmon
0	5210	0.577604	0.35787	0.597917	0.355556	salmon
0	5211	0.577344	0.35787	0.597917	0.355556	salmon
0	5212	0.577344	0.35787	0.597917	0.355556	salmon
0	5213	0.577604	0.35787	0.597917	0.355556	salmon
0	5214	0.577604	0.35787	0.597917	0.355556	salmon
0	5215	0.577604	0.358333	0.597917	0.355556	salmon
0	5216	0.577604	0.358333	0.597917	0.355556	salmon
0	5217	0.557813	0.376852	0.547917	0.368056	salmon
0	5217	0.577604	0.358333	0.597917	0.355556	salmon
0	5218	0.577344	0.357407	0.597656	0.355556	salmon
0	5219	0.577344	0.35787	0.597656	0.355556	salmon
0	5220	0.577604	0.35787	0.598177	0.355556	salmon
0	5221	0.577865	0.35787	0.598177	0.355556	salmon
0	5222	0.577604	0.35787	0.597656	0.355556	salmon
0	5223	0.577344	0.35787	0.597656	0.355556	grey
0	5224	0.577344	0.35787	0.598177	0.355556	grey
0	5225	0.577344	0.35787	0.597917	0.355556	grey
0	5226	0.577344	0.35787	0.597656	0.355556	salmon
0	5227	0.577604	0.35787	0.597917	0.355556	salmon
0	5228	0.577604	0.358333	0.597917	0.355556	salmon
0	5229	0.577865	0.35787	0.597917	0.355556	salmon
0	5230	0.577865	0.35787	0.598177	0.355556	salmon
0	5231	0.577865	0.35787	0.598177	0.355556	salmon
0	5232	0.577604	0.357407	0.597917	0.355556	salmon
0	5233	0.577865	0.35787	0.597917	0.355556	salmon
0	5234	0.577865	0.358333	0.597917	0.355556	salmon
0	5235	0.577865	0.357407	0.597917	0.355556	grey
0	5236	0.577865	0.358333	0.598177	0.355556	salmon
0	5237	0.577865	0.358333	0.598177	0.355556	salmon
0	5238	0.577865	0.358333	0.598177	0.356019	salmon
0	5239	0.577604	0.358333	0.597917	0.355556	salmon
0	5240	0.577604	0.35787	0.597917	0.355556	salmon
0	5241	0.577604	0.35787	0.597917	0.355556	salmon
0	5242	0.577865	0.358333	0.597917	0.355556	salmon
0	5243	0.577865	0.358333	0.598177	0.355556	salmon
0	5244	0.577865	0.35787	0.598177	0.355556	salmon
0	5245	0.577865	0.35787	0.598177	0.355556	salmon
0	5246	0.577865	0.35787	0.598177	0.355556	salmon
0	5247	0.577865	0.35787	0.598177	0.355556	salmon
0	5248	0.577865	0.35787	0.597917	0.355093	salmon
0	5249	0.577865	0.35787	0.598177	0.355556	salmon
0	5250	0.578125	0.358333	0.598177	0.355556	salmon
0	5251	0.578125	0.358333	0.598177	0.355556	salmon
0	5252	0.578125	0.358333	0.598177	0.355556	salmon
0	5253	0.578125	0.358333	0.598177	0.355556	salmon
0	5254	0.578125	0.358333	0.598177	0.355556	salmon
0	5255	0.578125	0.35787	0.598177	0.355556	salmon
0	5256	0.577865	0.35787	0.598177	0.355556	salmon
0	5257	0.577865	0.35787	0.598177	0.355556	salmon
0	5258	0.577865	0.35787	0.598177	0.355556	salmon
0	5259	0.578125	0.35787	0.598177	0.355093	salmon
0	5260	0.577865	0.35787	0.598177	0.355556	grey
0	5261	0.578125	0.35787	0.598437	0.355556	salmon
0	5262	0.577865	0.35787	0.598437	0.355556	salmon
0	5263	0.577865	0.358333	0.598437	0.355556	salmon
0	5264	0.577865	0.358333	0.598437	0.355556	salmon
0	5265	0.577865	0.35787	0.598437	0.355556	salmon
0	5266	0.577865	0.358333	0.598437	0.355556	salmon
0	5267	0.577865	0.358333	0.598437	0.355556	salmon
0	5268	0.577865	0.35787	0.598437	0.355556	salmon
0	5269	0.577865	0.35787	0.598437	0.355556	salmon
0	5270	0.557031	0.381019	0.548177	0.358333	salmon
0	5270	0.578125	0.358333	0.598698	0.356019	salmon
0	5271	0.557813	0.383333	0.547917	0.357407	salmon
0	5271	0.577865	0.35787	0.598698	0.356019	salmon
0	5272	0.557031	0.382407	0.548177	0.356019	salmon
0	5272	0.577865	0.35787	0.598437	0.356019	salmon
0	5273	0.558594	0.390741	0.549479	0.384722	grey
0	5273	0.577344	0.357407	0.597917	0.355556	grey
0	5274	0.557292	0.383333	0.548698	0.382407	grey
0	5274	0.577083	0.357407	0.597917	0.355556	grey
0	5275	0.557031	0.381944	0.548698	0.383333	grey
0	5275	0.577083	0.35787	0.597656	0.356019	grey
0	5276	0.555729	0.381481	0.547917	0.384259	grey
0	5276	0.577083	0.358333	0.597656	0.356019	grey
0	5277	0.554167	0.381019	0.546875	0.38287	grey
0	5277	0.577083	0.35787	0.597656	0.356019	grey
0	5278	0.554948	0.380093	0.547656	0.382407	grey
0	5278	0.577344	0.358333	0.597917	0.356019	grey
0	5279	0.577344	0.35787	0.597656	0.356019	grey
0	5280	0.577344	0.35787	0.597917	0.356019	grey
0	5281	0.577604	0.358333	0.597917	0.356481	grey
0	5282	0.549219	0.365278	0.544531	0.37037	grey
0	5282	0.577344	0.35787	0.597396	0.356481	grey
0	5283	0.576823	0.35787	0.597656	0.356944	grey
0	5284	0.576563	0.35787	0.597396	0.357407	grey
0	5285	0.576563	0.35787	0.597396	0.356944	grey
0	5286	0.576823	0.35787	0.597135	0.356481	grey
0	5287	0.576823	0.35787	0.596875	0.356944	salmon
0	5288	0.547396	0.348611	0.539844	0.346759	salmon
0	5288	0.576563	0.35787	0.596875	0.356944	salmon
0	5289	0.547396	0.345833	0.538021	0.330093	salmon
0	5289	0.576823	0.35787	0.596875	0.356944	salmon
0	5290	0.545833	0.341204	0.536198	0.338426	salmon
0	5290	0.576823	0.35787	0.596615	0.357407	salmon
0	5291	0.576302	0.35787	0.596615	0.357407	salmon
0	5291	0.54349	0.338889	0.535937	0.307407	salmon
0	5292	0.576302	0.356481	0.596354	0.356944	salmon
0	5292	0.541667	0.3375	0.535677	0.305093	salmon
0	5293	0.576302	0.357407	0.596094	0.35787	salmon
0	5294	0.544531	0.332407	0.5375	0.323148	grey
0	5294	0.576042	0.357407	0.596094	0.35787	grey
0	5295	0.576563	0.356481	0.596094	0.35787	grey
0	5295	0.545052	0.33287	0.5375	0.30787	grey
0	5296	0.576302	0.356481	0.596094	0.35787	grey
0	5296	0.546354	0.330556	0.5375	0.293519	grey
0	5297	0.576302	0.356481	0.596094	0.358333	grey
0	5297	0.546094	0.325926	0.53724	0.287963	grey
0	5298	0.576563	0.356019	0.596094	0.358333	grey
0	5298	0.544792	0.320833	0.53776	0.296759	grey
0	5299	0.576563	0.356019	0.596094	0.358796	grey
0	5299	0.544271	0.318981	0.538281	0.292593	grey
0	5300	0.576302	0.355556	0.595833	0.358333	grey
0	5300	0.546615	0.315741	0.539323	0.286111	grey
0	5301	0.576563	0.355093	0.595573	0.358333	grey
0	5301	0.55026	0.311574	0.540625	0.27963	grey
0	5302	0.576302	0.356019	0.595573	0.358333	salmon
0	5302	0.55	0.308333	0.539323	0.27037	salmon
0	5303	0.576563	0.355556	0.595573	0.358796	salmon
0	5303	0.551302	0.307407	0.541927	0.27037	salmon
0	5304	0.576823	0.355093	0.595573	0.358796	salmon
0	5304	0.553125	0.305556	0.542448	0.268981	salmon
0	5305	0.576823	0.355093	0.595833	0.358796	salmon
0	5305	0.553125	0.306481	0.543229	0.27037	salmon
0	5306	0.576563	0.355093	0.595833	0.358796	grey
0	5306	0.553906	0.306944	0.542969	0.275	grey
0	5307	0.576563	0.354167	0.595833	0.358796	grey
0	5307	0.555208	0.303704	0.54349	0.272685	grey
0	5308	0.576823	0.355093	0.595833	0.359259	salmon
0	5308	0.558333	0.300463	0.545833	0.265741	salmon
0	5309	0.576823	0.35463	0.596094	0.359259	grey
0	5309	0.559896	0.299074	0.548177	0.262963	grey
0	5310	0.576823	0.354167	0.595833	0.359259	salmon
0	5310	0.560677	0.295833	0.548698	0.258333	salmon
0	5311	0.577083	0.354167	0.595833	0.359259	salmon
0	5311	0.5625	0.292593	0.549479	0.25463	salmon
0	5312	0.577344	0.35463	0.595833	0.359259	salmon
0	5312	0.565365	0.290278	0.554167	0.256944	salmon
0	5313	0.577344	0.355093	0.596094	0.359259	salmon
0	5313	0.567448	0.289352	0.557031	0.256944	salmon
0	5314	0.577344	0.355093	0.596094	0.360185	salmon
0	5314	0.568229	0.291204	0.558594	0.25787	salmon
0	5315	0.577344	0.35463	0.596094	0.360648	salmon
0	5315	0.569271	0.293981	0.560417	0.259259	salmon
0	5316	0.577083	0.354167	0.596094	0.361111	salmon
0	5316	0.569271	0.29537	0.563021	0.259259	salmon
0	5317	0.577344	0.354167	0.596094	0.361574	salmon
0	5317	0.567969	0.29537	0.563281	0.257407	salmon
0	5318	0.577344	0.354167	0.596094	0.361111	salmon
0	5318	0.566667	0.293056	0.563021	0.255556	salmon
0	5319	0.577344	0.354167	0.595833	0.361111	grey
0	5319	0.565625	0.290278	0.56276	0.252778	grey
0	5320	0.577083	0.354167	0.596094	0.361111	grey
0	5320	0.565365	0.289815	0.563542	0.251852	grey
0	5321	0.563542	0.288889	0.564323	0.25	grey
0	5322	0.563021	0.289352	0.564323	0.25	grey
0	5323	0.563021	0.289815	0.564583	0.250926	grey
0	5324	0.577083	0.353704	0.596094	0.360185	grey
0	5324	0.563281	0.289815	0.563802	0.251389	grey
0	5325	0.577083	0.353704	0.596094	0.360185	grey
0	5325	0.563281	0.289815	0.563802	0.251389	grey
0	5326	0.577083	0.353704	0.596094	0.360185	grey
0	5326	0.563281	0.289815	0.563802	0.251389	grey
0	5327	0.577083	0.353241	0.596094	0.360185	grey
0	5327	0.563281	0.289815	0.564323	0.250463	grey
0	5328	0.577083	0.353704	0.596094	0.360185	grey
0	5328	0.563542	0.289815	0.563542	0.250926	grey
0	5329	0.577083	0.353704	0.596094	0.360185	grey
0	5329	0.563542	0.289815	0.563542	0.251389	grey
0	5330	0.577083	0.353241	0.596094	0.360185	grey
0	5330	0.563281	0.289352	0.565104	0.250926	grey
0	5331	0.563021	0.289352	0.565625	0.250926	grey
0	5332	0.577083	0.353704	0.596094	0.360185	grey
0	5332	0.563542	0.289815	0.565625	0.251389	grey
0	5333	0.577083	0.353704	0.596094	0.360185	grey
0	5333	0.563542	0.289352	0.563802	0.251852	grey
0	5334	0.577083	0.353704	0.596094	0.360648	grey
0	5334	0.563542	0.289352	0.565625	0.251389	grey
0	5335	0.577083	0.353704	0.596094	0.360648	grey
0	5335	0.563542	0.289815	0.565365	0.251389	grey
0	5336	0.577083	0.353704	0.596094	0.360185	grey
0	5336	0.563281	0.289352	0.565625	0.250926	grey
0	5337	0.577344	0.353704	0.596094	0.360648	grey
0	5337	0.563542	0.289815	0.564583	0.251389	grey
0	5338	0.563281	0.289815	0.565365	0.251389	grey
0	5339	0.577344	0.353704	0.596094	0.360648	grey
0	5339	0.563542	0.289815	0.564583	0.251852	grey
0	5340	0.577344	0.353704	0.596094	0.361111	grey
0	5340	0.563542	0.289815	0.564844	0.251389	grey
0	5341	0.577344	0.353704	0.596094	0.361111	grey
0	5341	0.563542	0.289815	0.564062	0.251389	grey
0	5342	0.577344	0.353704	0.596094	0.361111	grey
0	5342	0.563542	0.289352	0.564062	0.251852	grey
0	5343	0.577344	0.353704	0.595833	0.361111	grey
0	5343	0.563542	0.289815	0.563802	0.251389	grey
0	5344	0.577083	0.353704	0.595833	0.361111	grey
0	5344	0.563542	0.289352	0.565365	0.250926	grey
0	5345	0.577344	0.353704	0.596094	0.361111	grey
0	5345	0.563542	0.289815	0.563802	0.251389	grey
0	5346	0.577083	0.353704	0.596094	0.361111	grey
0	5346	0.563542	0.289815	0.563281	0.251389	grey
0	5347	0.577083	0.353704	0.596094	0.361111	grey
0	5347	0.563542	0.289815	0.563802	0.251389	grey
0	5348	0.577083	0.353704	0.596094	0.361111	grey
0	5348	0.563281	0.289815	0.56276	0.251389	grey
0	5349	0.577083	0.353704	0.596094	0.361111	grey
0	5349	0.563281	0.289815	0.56276	0.250926	grey
0	5350	0.577344	0.353704	0.596094	0.361111	grey
0	5350	0.563281	0.290278	0.56276	0.250926	grey
0	5351	0.577344	0.353704	0.596094	0.360648	grey
0	5351	0.563542	0.290278	0.56224	0.250463	grey
0	5352	0.563281	0.290278	0.5625	0.25	grey
0	5353	0.563281	0.290741	0.561198	0.249074	grey
0	5354	0.563281	0.291204	0.560417	0.249074	salmon
0	5355	0.563021	0.29213	0.558333	0.251389	grey
0	5356	0.577083	0.354167	0.595833	0.360648	grey
0	5356	0.563281	0.291667	0.557813	0.251389	grey
0	5357	0.577083	0.353241	0.595833	0.360185	grey
0	5357	0.563281	0.291204	0.557813	0.251389	grey
0	5358	0.577083	0.353241	0.595833	0.360185	grey
0	5358	0.563281	0.291204	0.557813	0.251389	grey
0	5359	0.577083	0.354167	0.595833	0.360648	grey
0	5359	0.563021	0.291204	0.557813	0.251389	grey
0	5360	0.577083	0.353704	0.595833	0.360185	grey
0	5360	0.563021	0.291204	0.557813	0.250926	grey
0	5361	0.577083	0.354167	0.595833	0.360648	grey
0	5361	0.563281	0.291204	0.557813	0.251389	grey
0	5362	0.577083	0.354167	0.595833	0.360648	grey
0	5362	0.563281	0.291204	0.557813	0.251389	grey
0	5363	0.577083	0.353704	0.595833	0.360648	grey
0	5363	0.563281	0.291667	0.557813	0.251852	grey
0	5364	0.577083	0.353704	0.595833	0.360185	grey
0	5364	0.563281	0.291204	0.557813	0.251389	grey
0	5365	0.577083	0.353704	0.595833	0.360648	grey
0	5365	0.563281	0.291667	0.557813	0.251389	grey
0	5366	0.577083	0.353704	0.595833	0.360185	grey
0	5366	0.563281	0.291667	0.557813	0.251389	grey
0	5367	0.577083	0.353704	0.595833	0.360648	grey
0	5367	0.563281	0.291667	0.557813	0.251852	grey
0	5368	0.577083	0.354167	0.595833	0.360648	grey
0	5368	0.563281	0.29213	0.557813	0.252315	grey
0	5369	0.577083	0.353241	0.595833	0.360648	grey
0	5369	0.563281	0.291667	0.557813	0.251852	grey
0	5370	0.577083	0.353241	0.595833	0.360648	grey
0	5370	0.563281	0.291667	0.557813	0.251852	grey
0	5371	0.577083	0.354167	0.595833	0.360648	grey
0	5371	0.563281	0.291667	0.557813	0.252778	grey
0	5372	0.577083	0.354167	0.595833	0.360185	grey
0	5372	0.563281	0.291667	0.557552	0.251852	grey
0	5373	0.577083	0.354167	0.595833	0.360648	grey
0	5373	0.563281	0.291667	0.557552	0.252315	grey
0	5374	0.577083	0.354167	0.595573	0.360648	grey
0	5374	0.563281	0.291667	0.557813	0.251852	grey
0	5375	0.577083	0.354167	0.595573	0.360648	grey
0	5375	0.563281	0.291667	0.557552	0.251852	grey
0	5376	0.577083	0.354167	0.595573	0.360648	grey
0	5376	0.563281	0.291667	0.557813	0.251852	grey
0	5377	0.577083	0.354167	0.595833	0.360648	grey
0	5377	0.563281	0.291667	0.557813	0.252315	grey
0	5378	0.577083	0.354167	0.595573	0.360648	grey
0	5378	0.563281	0.291667	0.557552	0.251852	grey
0	5379	0.577083	0.354167	0.595573	0.360648	grey
0	5379	0.563281	0.291667	0.557552	0.252778	grey
0	5380	0.577083	0.354167	0.595833	0.360648	grey
0	5380	0.563281	0.291667	0.557552	0.252315	grey
0	5381	0.577083	0.353241	0.595573	0.360185	grey
0	5381	0.563281	0.291204	0.557552	0.251852	grey
0	5382	0.577083	0.353704	0.595833	0.360648	grey
0	5382	0.563281	0.291667	0.557552	0.252778	grey
0	5383	0.577083	0.354167	0.595833	0.360185	grey
0	5383	0.563281	0.291667	0.557552	0.252315	grey
0	5384	0.577083	0.353704	0.595573	0.360648	grey
0	5384	0.563281	0.291667	0.557552	0.252778	grey
0	5385	0.577083	0.353241	0.595833	0.360185	grey
0	5385	0.563281	0.291204	0.557552	0.251852	grey
0	5386	0.577083	0.354167	0.595833	0.360648	grey
0	5386	0.563281	0.291667	0.557292	0.252315	grey
0	5387	0.577083	0.353704	0.595573	0.360185	grey
0	5387	0.563281	0.291667	0.557292	0.252315	grey
0	5388	0.577083	0.354167	0.595573	0.360185	grey
0	5388	0.563281	0.291667	0.557292	0.252315	grey
0	5389	0.577083	0.353704	0.595833	0.360185	grey
0	5389	0.563281	0.291667	0.557552	0.252315	grey
0	5390	0.563281	0.291204	0.557552	0.251852	grey
0	5391	0.577083	0.354167	0.595833	0.360185	grey
0	5391	0.563281	0.291667	0.557552	0.252315	grey
0	5392	0.577083	0.354167	0.595833	0.360185	grey
0	5392	0.563281	0.291667	0.557552	0.252315	grey
0	5393	0.577083	0.354167	0.595833	0.360185	grey
0	5393	0.563281	0.291667	0.557552	0.252315	grey
0	5394	0.577083	0.354167	0.595833	0.360648	grey
0	5394	0.563281	0.291667	0.557292	0.252778	grey
0	5395	0.577083	0.354167	0.595833	0.360648	grey
0	5395	0.563281	0.291667	0.557292	0.252778	grey
0	5396	0.577083	0.354167	0.595833	0.360648	grey
0	5396	0.563281	0.291667	0.557292	0.252778	grey
0	5397	0.577083	0.354167	0.595833	0.360648	grey
0	5397	0.563281	0.291667	0.557292	0.252778	grey
0	5398	0.577083	0.354167	0.595833	0.360648	grey
0	5398	0.563281	0.291667	0.557292	0.252778	grey
0	5399	0.577083	0.353704	0.595833	0.360648	grey
0	5399	0.563281	0.291667	0.557292	0.252778	grey
0	5400	0.577083	0.354167	0.595833	0.360648	grey
0	5400	0.563281	0.291667	0.557292	0.252778	grey
0	5401	0.577083	0.353241	0.595833	0.361111	grey
0	5401	0.563281	0.291667	0.557031	0.252778	grey
0	5402	0.577083	0.353241	0.595833	0.360648	grey
0	5402	0.563281	0.291204	0.557552	0.251852	grey
0	5403	0.577083	0.353241	0.595833	0.360648	grey
0	5403	0.563281	0.291204	0.557552	0.251852	grey
0	5404	0.577083	0.353241	0.595833	0.360648	grey
0	5404	0.563281	0.291204	0.557552	0.252315	grey
0	5405	0.577083	0.353241	0.595833	0.361111	grey
0	5405	0.563281	0.291667	0.557552	0.252315	grey
0	5406	0.577083	0.353704	0.595833	0.361111	grey
0	5406	0.563281	0.291204	0.557552	0.252778	grey
0	5407	0.577083	0.353704	0.595833	0.361111	grey
0	5407	0.563281	0.291204	0.557292	0.252778	grey
0	5408	0.577083	0.353241	0.595833	0.360648	grey
0	5408	0.563281	0.291204	0.557292	0.252315	grey
0	5409	0.577083	0.353704	0.595833	0.360648	grey
0	5409	0.563281	0.291667	0.557292	0.252315	grey
0	5410	0.577083	0.353704	0.595833	0.360648	grey
0	5410	0.563281	0.291204	0.557552	0.252778	grey
0	5411	0.577083	0.353704	0.595833	0.360648	grey
0	5411	0.563281	0.291204	0.557292	0.252315	grey
0	5412	0.577083	0.353704	0.595833	0.361111	grey
0	5412	0.563281	0.291204	0.557292	0.252315	grey
0	5413	0.577344	0.353704	0.595833	0.361111	grey
0	5413	0.563281	0.291667	0.557292	0.252778	grey
0	5414	0.577083	0.353241	0.595833	0.360185	grey
0	5414	0.563281	0.291204	0.557552	0.251852	grey
0	5415	0.577083	0.353704	0.595833	0.360648	grey
0	5415	0.563281	0.291204	0.557552	0.251852	grey
0	5416	0.577344	0.353241	0.595833	0.361111	grey
0	5416	0.563281	0.291204	0.557292	0.252778	grey
0	5417	0.577344	0.353241	0.595833	0.360648	grey
0	5417	0.563281	0.291204	0.557552	0.252315	grey
0	5418	0.577344	0.353241	0.595833	0.361111	grey
0	5418	0.563281	0.291204	0.557552	0.252778	grey
0	5419	0.577344	0.353241	0.595833	0.361111	grey
0	5419	0.563281	0.291667	0.557292	0.252778	grey
0	5420	0.577344	0.353241	0.595833	0.361111	grey
0	5420	0.563281	0.291204	0.557552	0.252778	grey
0	5421	0.563281	0.291204	0.557552	0.252315	grey
0	5422	0.577344	0.353704	0.595833	0.361111	grey
0	5422	0.563542	0.291667	0.557813	0.252315	grey
0	5423	0.577604	0.353241	0.596094	0.361111	grey
0	5423	0.563542	0.291667	0.557813	0.251852	grey
0	5424	0.577344	0.353241	0.595833	0.361111	grey
0	5424	0.563281	0.291204	0.557292	0.253241	grey
0	5425	0.577344	0.353704	0.595833	0.361111	grey
0	5425	0.563281	0.291204	0.557292	0.252778	grey
0	5426	0.577344	0.353241	0.595833	0.361111	grey
0	5426	0.563542	0.291204	0.557813	0.252315	grey
0	5427	0.577344	0.353704	0.596094	0.361111	grey
0	5427	0.563542	0.291667	0.557813	0.251389	grey
0	5428	0.577604	0.354167	0.596094	0.361111	grey
0	5428	0.563802	0.291667	0.556771	0.251852	grey
0	5429	0.563281	0.29213	0.558333	0.251389	grey
0	5430	0.563281	0.29213	0.558594	0.250926	salmon
0	5431	0.577083	0.353704	0.595833	0.361111	grey
0	5431	0.563021	0.291667	0.557292	0.253241	grey
0	5432	0.577083	0.353241	0.595833	0.361111	grey
0	5432	0.563281	0.291667	0.557552	0.252778	grey
0	5433	0.577604	0.354167	0.596094	0.361111	grey
0	5433	0.563281	0.291667	0.557552	0.252315	grey
0	5434	0.563802	0.291204	0.557031	0.250926	salmon
0	5435	0.577604	0.354167	0.596094	0.361111	grey
0	5435	0.564323	0.291204	0.55599	0.251852	grey
0	5436	0.577604	0.35463	0.596094	0.361111	grey
0	5436	0.564844	0.291667	0.555729	0.255093	grey
0	5437	0.577344	0.353241	0.596094	0.360648	grey
0	5437	0.563542	0.291667	0.557552	0.252778	grey
0	5438	0.563542	0.291204	0.557292	0.253241	grey
0	5439	0.577344	0.353241	0.595833	0.360648	grey
0	5439	0.563542	0.291667	0.557813	0.252778	grey
0	5440	0.577344	0.353241	0.596094	0.361111	grey
0	5440	0.563542	0.291667	0.557552	0.252315	grey
0	5441	0.564323	0.291667	0.55599	0.251389	grey
0	5442	0.577604	0.354167	0.596094	0.360648	grey
0	5442	0.565104	0.291667	0.555208	0.252778	grey
0	5443	0.563281	0.29213	0.558073	0.251852	grey
0	5444	0.563542	0.291204	0.557292	0.253241	grey
0	5445	0.563281	0.291667	0.557292	0.253241	grey
0	5446	0.563542	0.291667	0.557813	0.253241	grey
0	5447	0.563281	0.290741	0.557292	0.252315	grey
0	5448	0.563542	0.291667	0.557292	0.253241	grey
0	5449	0.577344	0.353241	0.595833	0.361111	grey
0	5449	0.563542	0.291204	0.557552	0.253704	grey
0	5450	0.577604	0.354167	0.596094	0.361111	grey
0	5450	0.563542	0.291667	0.557031	0.252315	grey
0	5451	0.563802	0.291667	0.557552	0.250926	salmon
0	5452	0.563802	0.290741	0.558854	0.248611	grey
0	5453	0.564062	0.291204	0.557292	0.248148	grey
0	5454	0.564062	0.291204	0.557552	0.248148	grey
0	5455	0.577344	0.353241	0.596094	0.361111	grey
0	5455	0.563802	0.291204	0.559635	0.248148	grey
0	5456	0.563802	0.290741	0.559635	0.248611	grey
0	5457	0.577344	0.353704	0.596094	0.361111	grey
0	5457	0.564062	0.290741	0.559635	0.250463	grey
0	5458	0.564583	0.291204	0.555469	0.249537	grey
0	5459	0.564062	0.291204	0.558073	0.249537	grey
0	5460	0.577604	0.354167	0.596094	0.361111	grey
0	5460	0.564323	0.29213	0.555729	0.251852	grey
0	5461	0.564062	0.291204	0.558073	0.25	salmon
0	5462	0.564062	0.291204	0.557813	0.249074	grey
0	5463	0.577604	0.353704	0.596094	0.360648	grey
0	5463	0.564583	0.291667	0.555208	0.250463	grey
0	5464	0.564323	0.290741	0.557031	0.249537	grey
0	5465	0.564323	0.291204	0.557552	0.250926	grey
0	5466	0.577344	0.353241	0.596094	0.360648	grey
0	5466	0.564844	0.291667	0.555469	0.25	grey
0	5467	0.564323	0.291204	0.556771	0.248611	grey
0	5468	0.563802	0.291204	0.558854	0.249537	grey
0	5469	0.577344	0.353704	0.596094	0.361111	grey
0	5469	0.564323	0.291204	0.558073	0.250463	grey
0	5470	0.577604	0.353704	0.596094	0.360185	salmon
0	5470	0.564583	0.290741	0.558333	0.252315	salmon
0	5471	0.577604	0.353704	0.596094	0.360185	salmon
0	5471	0.564583	0.290278	0.558594	0.253241	salmon
0	5472	0.577344	0.353704	0.596094	0.360648	salmon
0	5472	0.564323	0.290741	0.559896	0.252315	salmon
0	5473	0.577344	0.353704	0.596094	0.361111	salmon
0	5473	0.564062	0.290278	0.559635	0.252778	salmon
0	5474	0.577604	0.353704	0.596094	0.360648	salmon
0	5474	0.564583	0.290278	0.559635	0.253704	salmon
0	5475	0.577604	0.353704	0.596094	0.361111	salmon
0	5475	0.564323	0.290278	0.559896	0.253704	salmon
0	5476	0.577083	0.353704	0.596094	0.360185	grey
0	5476	0.564844	0.289815	0.559375	0.256019	grey
0	5477	0.577604	0.353704	0.596094	0.359722	grey
0	5477	0.564844	0.289815	0.559375	0.256019	grey
0	5478	0.577344	0.353704	0.596094	0.361111	salmon
0	5478	0.564062	0.290278	0.560938	0.253704	salmon
0	5479	0.577604	0.353704	0.596094	0.360648	salmon
0	5479	0.564583	0.290278	0.560156	0.25463	salmon
0	5480	0.577604	0.353704	0.596094	0.360648	grey
0	5480	0.564844	0.290278	0.559635	0.25463	grey
0	5481	0.577344	0.353704	0.596094	0.360648	salmon
0	5481	0.564583	0.290278	0.560417	0.25463	salmon
0	5482	0.577344	0.353704	0.596094	0.360185	grey
0	5482	0.564844	0.289815	0.560417	0.256481	grey
0	5483	0.577344	0.353704	0.596094	0.360185	grey
0	5483	0.564844	0.290278	0.560677	0.256481	grey
0	5484	0.577344	0.353704	0.596094	0.360185	grey
0	5484	0.564844	0.290278	0.560938	0.256019	grey
0	5485	0.577344	0.353704	0.596094	0.360185	grey
0	5485	0.564583	0.289815	0.560417	0.25463	grey
0	5486	0.577604	0.353704	0.596094	0.360648	grey
0	5486	0.564583	0.289815	0.560677	0.25463	grey
0	5487	0.577604	0.353704	0.596094	0.360648	grey
0	5487	0.564583	0.290278	0.560677	0.254167	grey
0	5488	0.577604	0.353241	0.596094	0.360185	grey
0	5488	0.564583	0.289815	0.560677	0.254167	grey
0	5489	0.577344	0.353704	0.596094	0.360648	grey
0	5489	0.564062	0.290278	0.561719	0.253241	grey
0	5490	0.577344	0.354167	0.596094	0.360648	grey
0	5490	0.564323	0.290278	0.561719	0.254167	grey
0	5491	0.577604	0.353704	0.596094	0.359722	grey
0	5491	0.565104	0.289352	0.561198	0.256019	grey
0	5492	0.577604	0.353704	0.596094	0.360185	grey
0	5492	0.565104	0.289815	0.561719	0.256019	grey
0	5493	0.577344	0.354167	0.596094	0.360648	grey
0	5493	0.565104	0.290278	0.561719	0.256019	grey
0	5494	0.577344	0.353704	0.596094	0.360185	grey
0	5494	0.565365	0.290278	0.561719	0.256481	grey
0	5495	0.577344	0.353704	0.596094	0.359722	grey
0	5495	0.565365	0.290278	0.561458	0.257407	grey
0	5496	0.577604	0.354167	0.596094	0.360185	grey
0	5496	0.565365	0.290278	0.561458	0.256944	grey
0	5497	0.577604	0.353704	0.596094	0.360648	grey
0	5497	0.564844	0.290278	0.561719	0.256019	grey
0	5498	0.577604	0.353241	0.596094	0.359722	grey
0	5498	0.565104	0.289815	0.561979	0.256481	grey
0	5499	0.577604	0.353704	0.596094	0.360648	grey
0	5499	0.565104	0.290278	0.560677	0.255093	grey
0	5500	0.577344	0.353241	0.596094	0.360648	salmon
0	5500	0.564583	0.290741	0.561719	0.253704	salmon
0	5501	0.577344	0.353241	0.596094	0.360648	salmon
0	5501	0.564323	0.290741	0.561719	0.253704	salmon
0	5502	0.577604	0.353704	0.596094	0.360648	grey
0	5502	0.565104	0.290278	0.561198	0.256019	grey
0	5503	0.577604	0.353241	0.596094	0.360185	grey
0	5503	0.565104	0.290278	0.561198	0.256481	grey
0	5504	0.577604	0.353241	0.596094	0.360648	grey
0	5504	0.565104	0.290278	0.561979	0.256019	grey
0	5505	0.577604	0.354167	0.596094	0.360185	grey
0	5505	0.565104	0.290278	0.561719	0.256481	grey
0	5506	0.577604	0.353241	0.596094	0.359722	grey
0	5506	0.565365	0.290278	0.561198	0.256481	grey
0	5507	0.577604	0.353241	0.596094	0.359722	grey
0	5507	0.565104	0.289815	0.561458	0.256019	grey
0	5508	0.577604	0.353241	0.596094	0.359722	grey
0	5508	0.565104	0.289815	0.560677	0.255093	grey
0	5509	0.577604	0.353241	0.596094	0.359722	grey
0	5509	0.565104	0.290278	0.560156	0.254167	grey
0	5510	0.577604	0.353241	0.596094	0.359722	grey
0	5510	0.565104	0.289815	0.560677	0.25463	grey
0	5511	0.577344	0.353241	0.596094	0.360648	grey
0	5511	0.564844	0.290741	0.561458	0.25463	grey
0	5512	0.577344	0.353241	0.596094	0.359722	grey
0	5512	0.565104	0.289815	0.561719	0.256019	grey
0	5513	0.577604	0.353704	0.596094	0.359722	grey
0	5513	0.565365	0.290278	0.561198	0.256481	grey
0	5514	0.577604	0.353241	0.596094	0.359722	grey
0	5514	0.565365	0.290278	0.561458	0.256944	grey
0	5515	0.577604	0.352778	0.596094	0.359722	grey
0	5515	0.565104	0.289815	0.560677	0.255093	grey
0	5516	0.577604	0.353241	0.596094	0.359722	grey
0	5516	0.565104	0.289815	0.560417	0.255093	grey
0	5517	0.577344	0.353704	0.596094	0.359722	grey
0	5517	0.565104	0.289815	0.560156	0.255093	grey
0	5518	0.577083	0.353241	0.596094	0.359722	grey
0	5518	0.565104	0.289815	0.559896	0.255093	grey
0	5519	0.577083	0.353241	0.596094	0.359722	grey
0	5519	0.565104	0.289815	0.560417	0.255093	grey
0	5520	0.577604	0.353241	0.596094	0.360185	grey
0	5520	0.565104	0.289815	0.560938	0.25463	grey
0	5521	0.577604	0.353241	0.596354	0.359722	grey
0	5521	0.565104	0.289815	0.560677	0.255093	grey
0	5522	0.577604	0.353704	0.596354	0.359722	grey
0	5522	0.565104	0.289815	0.560156	0.256481	grey
0	5523	0.577604	0.352778	0.596354	0.360185	grey
0	5523	0.565365	0.290278	0.561719	0.256481	grey
0	5524	0.577604	0.353704	0.596094	0.360648	grey
0	5524	0.565365	0.290278	0.561979	0.256481	grey
0	5525	0.577604	0.353704	0.596354	0.359722	grey
0	5525	0.565365	0.290741	0.559896	0.256481	grey
0	5526	0.577604	0.353241	0.596354	0.360185	grey
0	5526	0.565104	0.290278	0.558333	0.256481	grey
0	5527	0.577344	0.353704	0.596094	0.359722	grey
0	5527	0.565104	0.290278	0.557552	0.256481	grey
0	5528	0.577344	0.353704	0.596094	0.359722	grey
0	5528	0.564844	0.290278	0.557552	0.256481	grey
0	5529	0.577604	0.353241	0.596094	0.359722	grey
0	5529	0.564583	0.290278	0.558073	0.255093	grey
0	5530	0.577083	0.353241	0.596354	0.359722	grey
0	5530	0.564583	0.289815	0.557813	0.255556	grey
0	5531	0.577083	0.353704	0.596354	0.359722	grey
0	5531	0.564583	0.289815	0.557292	0.255093	grey
0	5532	0.577083	0.353704	0.596094	0.359722	grey
0	5532	0.564583	0.289815	0.557552	0.255093	grey
0	5533	0.577344	0.353704	0.596094	0.359722	grey
0	5533	0.564844	0.289815	0.558073	0.256019	grey
0	5534	0.577344	0.353704	0.596094	0.359722	grey
0	5534	0.565104	0.289815	0.558594	0.256944	grey
0	5535	0.577344	0.353704	0.596354	0.359722	grey
0	5535	0.565104	0.289815	0.559375	0.256944	grey
0	5536	0.577604	0.353704	0.596354	0.360185	grey
0	5536	0.565625	0.290278	0.560938	0.256944	grey
0	5537	0.577344	0.353704	0.596354	0.360648	grey
0	5537	0.565625	0.290278	0.561458	0.256019	grey
0	5538	0.577604	0.353241	0.596094	0.359722	grey
0	5538	0.565625	0.289815	0.561458	0.256481	grey
0	5539	0.577344	0.353241	0.596094	0.360185	grey
0	5539	0.565104	0.290278	0.560677	0.256944	grey
0	5540	0.577604	0.353704	0.596094	0.360185	grey
0	5540	0.565365	0.290741	0.560938	0.257407	grey
0	5541	0.577604	0.352778	0.596094	0.360185	grey
0	5541	0.565104	0.290278	0.560677	0.256481	grey
0	5542	0.577604	0.352778	0.596354	0.360185	grey
0	5542	0.565104	0.290278	0.560417	0.255556	grey
0	5543	0.564844	0.290741	0.560417	0.255093	grey
0	5544	0.564844	0.290278	0.560677	0.255093	grey
0	5545	0.564323	0.290278	0.560417	0.255093	grey
0	5546	0.577344	0.352778	0.596354	0.360185	salmon
0	5546	0.564583	0.290278	0.560417	0.255093	salmon
0	5547	0.564844	0.290741	0.559635	0.255093	grey
0	5548	0.577604	0.352778	0.596094	0.360185	grey
0	5548	0.565104	0.290741	0.559635	0.255093	grey
0	5549	0.577604	0.353241	0.596094	0.360648	grey
0	5549	0.565104	0.290741	0.560677	0.255093	grey
0	5550	0.577604	0.353241	0.596094	0.361111	grey
0	5550	0.564844	0.291204	0.561458	0.25463	grey
0	5551	0.577344	0.353241	0.596094	0.361111	salmon
0	5551	0.564583	0.291204	0.561719	0.254167	salmon
0	5552	0.577604	0.353241	0.596094	0.361111	grey
0	5552	0.564583	0.291204	0.563021	0.253704	grey
0	5553	0.577604	0.353241	0.596354	0.360648	grey
0	5553	0.565104	0.290741	0.561719	0.255093	grey
0	5554	0.577604	0.353704	0.596354	0.360648	grey
0	5554	0.565104	0.290741	0.561458	0.255556	grey
0	5555	0.577604	0.353704	0.596354	0.360648	grey
0	5555	0.565104	0.290741	0.561198	0.255093	grey
0	5556	0.577604	0.353704	0.596354	0.360648	grey
0	5556	0.564844	0.290741	0.561198	0.255093	grey
0	5557	0.577604	0.353704	0.596615	0.360648	grey
0	5557	0.565104	0.290741	0.560938	0.255093	grey
0	5558	0.577604	0.353241	0.596615	0.360648	grey
0	5558	0.565104	0.290741	0.560938	0.255093	grey
0	5559	0.577604	0.353704	0.596615	0.360648	grey
0	5559	0.565104	0.290741	0.561719	0.255093	grey
0	5560	0.577604	0.353704	0.596615	0.360648	grey
0	5560	0.565104	0.290741	0.56224	0.255093	grey
0	5561	0.577604	0.353704	0.596094	0.361111	grey
0	5561	0.564583	0.290741	0.563802	0.253704	grey
0	5562	0.577604	0.353704	0.596354	0.361111	grey
0	5562	0.564583	0.290741	0.563281	0.254167	grey
0	5563	0.577604	0.353704	0.596094	0.361111	grey
0	5563	0.564583	0.290741	0.564062	0.253241	grey
0	5564	0.577604	0.353704	0.596354	0.361111	grey
0	5564	0.564323	0.290741	0.564062	0.252778	grey
0	5565	0.577604	0.353704	0.596354	0.361111	grey
0	5565	0.564323	0.291204	0.563802	0.252778	grey
0	5566	0.577344	0.353704	0.596354	0.361111	grey
0	5566	0.564323	0.291204	0.564323	0.253241	grey
0	5567	0.577344	0.353704	0.596354	0.361111	grey
0	5567	0.564062	0.291204	0.563802	0.252778	grey
0	5568	0.577344	0.353704	0.596094	0.361111	grey
0	5568	0.564062	0.290741	0.564062	0.252315	grey
0	5569	0.577344	0.353704	0.596354	0.361111	grey
0	5569	0.564062	0.290741	0.564323	0.252315	grey
0	5570	0.564062	0.290741	0.564583	0.252778	grey
0	5571	0.564062	0.290741	0.564844	0.252778	grey
0	5572	0.564323	0.290741	0.558854	0.254167	grey
0	5573	0.577083	0.353704	0.596615	0.359722	salmon
0	5573	0.564323	0.290278	0.557813	0.256481	salmon
0	5574	0.577083	0.353704	0.596615	0.359259	grey
0	5574	0.563542	0.290278	0.552604	0.255556	grey
0	5575	0.577083	0.353704	0.596354	0.359259	salmon
0	5575	0.563542	0.288426	0.561198	0.254167	salmon
0	5576	0.577604	0.353704	0.596354	0.360185	salmon
0	5576	0.563021	0.289815	0.561198	0.252778	salmon
0	5577	0.577604	0.353704	0.596354	0.360185	salmon
0	5577	0.563281	0.289352	0.561198	0.253241	salmon
0	5578	0.577604	0.353704	0.596354	0.360648	salmon
0	5578	0.563542	0.289352	0.561719	0.252315	salmon
0	5579	0.577604	0.353704	0.596354	0.360648	grey
0	5579	0.564844	0.288889	0.56276	0.251389	grey
0	5580	0.577604	0.353704	0.596094	0.360648	grey
0	5580	0.566667	0.2875	0.564844	0.250463	grey
0	5581	0.577604	0.353704	0.596354	0.360185	grey
0	5581	0.56875	0.287037	0.567187	0.251389	grey
0	5582	0.577604	0.353704	0.596094	0.360185	salmon
0	5582	0.570573	0.285185	0.56875	0.25	salmon
0	5583	0.572135	0.28287	0.571094	0.247222	salmon
0	5584	0.573177	0.283333	0.573438	0.248148	grey
0	5585	0.57526	0.280556	0.572396	0.24537	grey
0	5586	0.576563	0.279167	0.570833	0.24213	grey
0	5587	0.579167	0.277315	0.573958	0.2375	salmon
0	5588	0.582292	0.273611	0.583073	0.236574	salmon
0	5589	0.585156	0.275926	0.591667	0.2375	salmon
0	5590	0.588542	0.277778	0.596354	0.239352	salmon
0	5591	0.592448	0.281481	0.602865	0.241204	salmon
0	5592	0.597656	0.283796	0.609115	0.243519	salmon
0	5593	0.601302	0.287037	0.614583	0.249074	salmon
0	5594	0.602604	0.291204	0.61849	0.252315	salmon
0	5595	0.606771	0.296759	0.62474	0.258333	salmon
0	5596	0.610937	0.303241	0.629687	0.263426	salmon
0	5597	0.613281	0.307407	0.633594	0.269444	salmon
0	5598	0.615104	0.312037	0.635938	0.275	salmon
0	5599	0.616406	0.318519	0.636198	0.284722	salmon
0	5600	0.617188	0.325463	0.636719	0.294907	salmon
0	5601	0.578646	0.358333	0.589844	0.359722	salmon
0	5601	0.616406	0.329167	0.636458	0.299537	salmon
0	5602	0.617448	0.323148	0.63724	0.296296	salmon
0	5603	0.61901	0.328704	0.640625	0.293056	salmon
0	5604	0.619792	0.331944	0.641406	0.29537	salmon
0	5605	0.577604	0.358796	0.589063	0.360185	salmon
0	5605	0.622396	0.330556	0.641927	0.294907	salmon
0	5606	0.626042	0.335648	0.643229	0.3	salmon
0	5607	0.626562	0.339815	0.642187	0.303241	salmon
0	5608	0.577604	0.358796	0.589063	0.360185	salmon
0	5608	0.627083	0.339352	0.644271	0.303704	salmon
0	5609	0.577865	0.358333	0.589583	0.360185	salmon
0	5609	0.628385	0.337963	0.645833	0.302778	salmon
0	5610	0.577604	0.358333	0.589583	0.360185	salmon
0	5610	0.628646	0.338426	0.646354	0.304167	salmon
0	5611	0.577865	0.358333	0.589583	0.360185	salmon
0	5611	0.628646	0.339352	0.646615	0.306019	salmon
0	5612	0.577865	0.358333	0.589583	0.360185	salmon
0	5612	0.629427	0.341204	0.647396	0.307407	salmon
0	5613	0.577865	0.358333	0.589323	0.360185	salmon
0	5613	0.628906	0.34213	0.647656	0.308333	salmon
0	5614	0.577865	0.358796	0.589323	0.359722	salmon
0	5614	0.629427	0.342593	0.648177	0.308796	salmon
0	5615	0.577865	0.358333	0.589323	0.360185	salmon
0	5615	0.629167	0.342593	0.648177	0.308333	salmon
0	5616	0.577865	0.358333	0.589323	0.360185	salmon
0	5616	0.629167	0.342593	0.648177	0.309259	salmon
0	5617	0.577865	0.358333	0.589323	0.360185	salmon
0	5617	0.629167	0.342593	0.648438	0.30787	salmon
0	5618	0.577865	0.358333	0.589323	0.360185	salmon
0	5618	0.629167	0.342593	0.648177	0.308796	salmon
0	5619	0.577865	0.358333	0.589323	0.360185	salmon
0	5619	0.629167	0.342593	0.648438	0.309259	salmon
0	5620	0.577865	0.358333	0.589323	0.360185	salmon
0	5620	0.629687	0.342593	0.648698	0.308333	salmon
0	5621	0.577865	0.358333	0.589323	0.360185	salmon
0	5621	0.629687	0.341667	0.648958	0.306944	salmon
0	5622	0.577865	0.358333	0.589583	0.360185	salmon
0	5622	0.629687	0.341667	0.648958	0.30787	salmon
0	5623	0.578125	0.358333	0.589323	0.360185	salmon
0	5623	0.629687	0.341667	0.649219	0.30787	salmon
0	5624	0.578125	0.358333	0.589323	0.359722	salmon
0	5624	0.629427	0.341667	0.648958	0.308333	salmon
0	5625	0.578125	0.358333	0.589323	0.360185	salmon
0	5625	0.629687	0.341667	0.648958	0.30787	salmon
0	5626	0.578125	0.358333	0.589323	0.360185	salmon
0	5626	0.629687	0.34213	0.648958	0.308333	salmon
0	5627	0.578125	0.358333	0.589323	0.360185	salmon
0	5627	0.629687	0.341667	0.648958	0.307407	salmon
0	5628	0.578125	0.358333	0.589323	0.360185	salmon
0	5628	0.629687	0.341667	0.649219	0.307407	salmon
0	5629	0.577865	0.358333	0.589323	0.360185	salmon
0	5629	0.629687	0.341667	0.648958	0.307407	salmon
0	5630	0.578125	0.358333	0.589323	0.360185	salmon
0	5630	0.629687	0.341667	0.648958	0.307407	salmon
0	5631	0.578125	0.358333	0.589323	0.360185	salmon
0	5631	0.629427	0.341667	0.648958	0.307407	salmon
0	5632	0.578125	0.358333	0.589323	0.360185	salmon
0	5632	0.629687	0.341667	0.648958	0.307407	salmon
0	5633	0.578125	0.358333	0.589323	0.360185	salmon
0	5633	0.629427	0.341204	0.648958	0.306481	salmon
0	5634	0.577865	0.358333	0.589323	0.360185	salmon
0	5634	0.629427	0.341204	0.648958	0.306481	salmon
0	5635	0.577865	0.358796	0.589323	0.360185	salmon
0	5635	0.629167	0.341667	0.648698	0.306944	salmon
0	5636	0.577865	0.358333	0.589323	0.360185	salmon
0	5636	0.629687	0.340741	0.648958	0.306944	salmon
0	5637	0.577865	0.358333	0.589323	0.360185	salmon
0	5637	0.629687	0.341204	0.648958	0.30787	salmon
0	5638	0.578125	0.358333	0.589323	0.360185	salmon
0	5638	0.629687	0.341204	0.648958	0.306481	salmon
0	5639	0.578125	0.358333	0.589323	0.359722	salmon
0	5639	0.629687	0.341204	0.648958	0.306944	salmon
0	5640	0.578125	0.358333	0.589323	0.359722	salmon
0	5640	0.629687	0.341204	0.648958	0.307407	salmon
0	5641	0.578125	0.358333	0.589323	0.359722	salmon
0	5641	0.629687	0.341204	0.648958	0.30787	salmon
0	5642	0.577865	0.358333	0.589323	0.360185	salmon
0	5642	0.629687	0.341204	0.65026	0.308796	salmon
0	5643	0.577865	0.358333	0.589323	0.359722	salmon
0	5643	0.629687	0.341667	0.65	0.30787	salmon
0	5644	0.577865	0.358333	0.589063	0.359722	salmon
0	5644	0.629687	0.341204	0.65	0.30787	salmon
0	5645	0.577865	0.358333	0.589323	0.360185	salmon
0	5645	0.629687	0.341204	0.65	0.308333	salmon
0	5646	0.577865	0.358333	0.589323	0.359722	salmon
0	5646	0.629687	0.341667	0.65	0.308333	salmon
0	5647	0.577865	0.358333	0.589323	0.359722	salmon
0	5647	0.629687	0.341667	0.65	0.308333	salmon
0	5648	0.577865	0.358333	0.589323	0.359722	salmon
0	5648	0.629687	0.341204	0.65	0.308333	salmon
0	5649	0.577865	0.358333	0.589323	0.359722	salmon
0	5649	0.629687	0.341667	0.64974	0.308333	salmon
0	5650	0.577865	0.358333	0.589323	0.360185	salmon
0	5650	0.629687	0.341667	0.65	0.309259	salmon
0	5651	0.578125	0.358333	0.589323	0.360185	salmon
0	5651	0.629687	0.341667	0.649479	0.309259	salmon
0	5652	0.577865	0.358333	0.589323	0.360185	salmon
0	5652	0.629687	0.341204	0.648698	0.309722	salmon
0	5653	0.577865	0.358333	0.589323	0.360185	salmon
0	5653	0.629687	0.341204	0.648698	0.309722	salmon
0	5654	0.578125	0.358333	0.589323	0.359722	salmon
0	5654	0.629687	0.341204	0.648698	0.309259	salmon
0	5655	0.578125	0.358333	0.589323	0.360185	salmon
0	5655	0.629687	0.341204	0.648698	0.309722	salmon
0	5656	0.577865	0.358333	0.589323	0.360185	salmon
0	5656	0.629687	0.341204	0.648698	0.309722	salmon
0	5657	0.578125	0.358333	0.618229	0.333796	salmon
0	5657	0.629687	0.341667	0.618229	0.333796	salmon
0	5658	0.578125	0.358333	0.61901	0.331944	steelblue
0	5658	0.629687	0.341667	0.61901	0.331944	steelblue
0	5659	0.578125	0.358333	0.61901	0.331944	steelblue
0	5659	0.629687	0.341204	0.61901	0.331944	steelblue
0	5660	0.577865	0.358796	0.589844	0.361111	grey
0	5660	0.629687	0.341204	0.65	0.321296	grey
0	5661	0.577865	0.358796	0.589844	0.361111	grey
0	5661	0.629687	0.340741	0.65	0.320833	grey
0	5662	0.577865	0.358796	0.589844	0.361111	grey
0	5662	0.629687	0.340741	0.65	0.321296	grey
0	5663	0.577865	0.358796	0.589844	0.361111	grey
0	5663	0.629687	0.340741	0.65	0.320833	grey
0	5664	0.577865	0.358796	0.589583	0.361111	grey
0	5664	0.629948	0.340741	0.65	0.320833	grey
0	5665	0.577865	0.358796	0.589844	0.361111	steelblue
0	5665	0.629948	0.340741	0.65	0.321296	steelblue
0	5666	0.577865	0.358796	0.589844	0.361111	grey
0	5666	0.629948	0.340741	0.65	0.321296	grey
0	5667	0.577865	0.358796	0.589583	0.361111	grey
0	5667	0.629948	0.340741	0.65	0.321296	grey
0	5668	0.578125	0.358333	0.589583	0.361111	grey
0	5668	0.629948	0.340278	0.65026	0.321296	grey
0	5669	0.578125	0.358333	0.589583	0.361111	grey
0	5669	0.629948	0.340741	0.65026	0.321296	grey
0	5670	0.578125	0.358796	0.589583	0.361111	grey
0	5670	0.629948	0.340741	0.65	0.321296	grey
0	5671	0.578125	0.359259	0.589583	0.362037	grey
0	5671	0.629948	0.341204	0.65026	0.321296	grey
0	5672	0.578125	0.358796	0.589844	0.361574	grey
0	5672	0.629948	0.340278	0.65026	0.321296	grey
0	5673	0.578125	0.358796	0.589583	0.361111	grey
0	5673	0.629948	0.340278	0.65	0.321296	grey
0	5674	0.578125	0.358796	0.589583	0.361574	grey
0	5674	0.629948	0.341204	0.65026	0.321296	grey
0	5675	0.578125	0.358796	0.589583	0.361111	grey
0	5675	0.629948	0.340278	0.65026	0.320833	grey
0	5676	0.578125	0.358796	0.589583	0.361574	grey
0	5676	0.629948	0.340278	0.65026	0.321759	grey
0	5677	0.578125	0.358796	0.589583	0.361111	steelblue
0	5677	0.629948	0.340741	0.65026	0.321296	steelblue
0	5678	0.578125	0.358333	0.590104	0.361111	steelblue
0	5678	0.629948	0.340278	0.65	0.320833	steelblue
0	5679	0.578125	0.358796	0.589583	0.361574	grey
0	5679	0.629948	0.340278	0.65026	0.321759	grey
0	5680	0.578125	0.358796	0.589583	0.361574	grey
0	5680	0.629948	0.340278	0.65026	0.321296	grey
0	5681	0.578125	0.358333	0.615104	0.342593	steelblue
0	5681	0.629948	0.340278	0.615104	0.342593	steelblue
0	5682	0.578125	0.358796	0.590104	0.361111	steelblue
0	5682	0.629948	0.340278	0.65026	0.321296	steelblue
0	5683	0.578125	0.358796	0.589844	0.361111	steelblue
0	5683	0.629948	0.340278	0.65026	0.321759	steelblue
0	5684	0.578125	0.358333	0.589844	0.361111	steelblue
0	5684	0.629948	0.340278	0.65	0.321296	steelblue
0	5685	0.578125	0.358796	0.616927	0.341667	steelblue
0	5685	0.629948	0.340741	0.616927	0.341667	steelblue
0	5686	0.578125	0.358796	0.589844	0.360648	steelblue
0	5686	0.629948	0.340278	0.65026	0.321296	steelblue
0	5687	0.578125	0.358796	0.617448	0.341204	steelblue
0	5687	0.629948	0.340278	0.617448	0.341204	steelblue
0	5688	0.578125	0.358796	0.590365	0.361111	steelblue
0	5688	0.629948	0.340278	0.65026	0.321296	steelblue
0	5689	0.578125	0.358796	0.589844	0.360648	steelblue
0	5689	0.629948	0.340278	0.65026	0.321296	steelblue
0	5690	0.578125	0.358796	0.589844	0.360648	steelblue
0	5690	0.629948	0.340278	0.65026	0.321296	steelblue
0	5691	0.578125	0.358796	0.589844	0.360648	steelblue
0	5691	0.629687	0.340278	0.65026	0.321296	steelblue
0	5692	0.578125	0.358796	0.589844	0.360648	steelblue
0	5692	0.629687	0.340278	0.65026	0.321296	steelblue
0	5693	0.578125	0.358796	0.589844	0.360648	steelblue
0	5693	0.629948	0.340278	0.65026	0.321296	steelblue
0	5694	0.578125	0.358796	0.589583	0.361111	steelblue
0	5694	0.629948	0.340278	0.65026	0.321296	steelblue
0	5695	0.578125	0.358796	0.589844	0.360648	steelblue
0	5695	0.629948	0.340278	0.65026	0.321296	steelblue
0	5696	0.578125	0.358796	0.613802	0.343056	steelblue
0	5696	0.629948	0.340278	0.613802	0.343056	steelblue
0	5697	0.578125	0.358796	0.615625	0.342593	steelblue
0	5697	0.629948	0.340278	0.615625	0.342593	steelblue
0	5698	0.578125	0.358796	0.590104	0.360648	steelblue
0	5698	0.629948	0.340278	0.65026	0.321296	steelblue
0	5699	0.578125	0.358796	0.590104	0.360648	steelblue
0	5699	0.629948	0.340278	0.65026	0.321296	steelblue
0	5700	0.578125	0.358796	0.616927	0.341667	steelblue
0	5700	0.629948	0.340278	0.616927	0.341667	steelblue
0	5701	0.578125	0.358796	0.589844	0.361111	steelblue
0	5701	0.629948	0.340278	0.65	0.321759	steelblue
0	5702	0.578125	0.358796	0.589844	0.361111	grey
0	5702	0.629948	0.340278	0.65026	0.321759	grey
[truncated: 2,583 more rows]

## Sheet: Figure_S2A_Fig1_box_fw
	Group	Sample	CH	FW	TC	PValue
1	Group1	20210525-1.mp4.csv	29.13	1.38	0	8.22092e-06
2	Group1	20210525-2.mp4.csv	34.37	1.79	0	8.22092e-06
3	Group1	20210525-3.mp4.csv	32.97	1.76	0	8.22092e-06
4	Group1	20210525-4.mp4.csv	26.62	1.61	0	8.22092e-06
5	Group1	20210525-5.mp4.csv	25.29	1.25	0	8.22092e-06
6	Group1	20220104-hs-Cas9-fru_gRNA1.mp4.csv	20.4	3.01	0	8.22092e-06
7	Group1	20220104-hs-Cas9-fru_gRNA2.mp4.csv	17.99	2.12	0	8.22092e-06
8	Group1	20220104-hs-Cas9-fru_gRNA3.mp4.csv	26.5	3.39	0.04	8.22092e-06
17	Group2	20220123-2C0394_Trim.mp4.csv	31.71	3.6	0	0.0124155
18	Group2	20220123C0394_Trim.mp4.csv	26.13	1.67	0	0.0124155
19	Group2	20220123_elav-GS-V330035-C0394_Trim.mp4.csv	30.65	2.44	0	0.0124155
20	Group2	20210525-6.mp4.csv	18.19	0.76	0	0.0124155
21	Group2	20210408-1.mp4.csv	23.32	3.66	0	0.0124155
22	Group2	20210622_promE-GFP_C0076_Trim.mp4.csv	10.39	0.76	0	0.0124155
23	Group2	20210622_promE-GFP_C0076_Trim__2_.mp4.csv	15.04	0.01	0	0.0124155
24	Group2	20210622_promE-GFP_C0073_Trim.mp4.csv	17.93	0.2	0	0.0124155
25	Group3	20210702promE-fru-Trip-29C10d_-2-C0110_Trim.mp4.csv	15.12	1.6	0	5.3026e-08
26	Group3	20210702-promE-fru-Trip-29C10d_-C0112_Trim__2_.mp4.csv	17.67	2.34	0	5.3026e-08
27	Group3	20210702_promE-fru-Trip-29C10d_-C0112_Trim__2_.mp4.csv	13.4	1.32	0	5.3026e-08
28	Group3	20210702__promE-fru-Trip-29C10d_-C0112_Trim__2_.mp4.csv	21.63	2.79	0	5.3026e-08
29	Group3	20210702-promE-fru-Trip-29C10d_-C0112_Trim__3_.mp4.csv	19.89	2.24	0	5.3026e-08
30	Group3	20210702_promE-fru-Trip-29C10d_-C0112_Trim__3_.mp4.csv	20.25	2.3	0	5.3026e-08
31	Group3	20210702___promE-fru-Trip-29C10d_-C0112_Trim__3_.mp4.csv	20.29	2.38	0	5.3026e-08
32	Group3	20210702promE-fru-Trip-29C10d_-C0112_Trim__4_.mp4.csv	17.22	1.6	0	5.3026e-08
33	Group4	20210428-2.mp4.csv	43.4	8.07	0	3.96134e-10
34	Group4	20210428-3.mp4.csv	39.4	7.6	0	3.96134e-10
35	Group4	20210428-4.mp4.csv	49.22	8.33	0	3.96134e-10
36	Group4	20210428-5.mp4.csv	47.39	7.66	0	3.96134e-10
37	Group4	20210428-6.mp4.csv	43.57	6.84	0	3.96134e-10
38	Group4	20210428-7.mp4.csv	36.3	5.59	0	3.96134e-10
39	Group4	20220116-promE-v330035-298d-C0379_6.mp4.csv	37.81	8.09	0	3.96134e-10
40	Group4	20220116-promE-v330035-298d-C0379_Moment3.mp4.csv	46.07	10.59	0.01	3.96134e-10
41	Group5	20210727_promE-fru-IR-v330035-fru_comB_OE_C0010_Trim.mp4.csv	22.29	0.54	0	7.24143e-09
42	Group5	20210727_promE-fru-IR-v330035-fru_comB_OEC0013_Trim.mp4.csv	26.02	2.48	0.01	7.24143e-09
43	Group5	20210727_promE-fru-IR-v330035-fru_comB_OEC0015_Trim.mp4.csv	12.84	0.14	0	7.24143e-09
44	Group5	20210727_promE-fru-IR-v330035-fru_comB_OE_C0024_Trim.mp4.csv	13.7	0.06	0	7.24143e-09
45	Group5	20210728_promE-fru-IR-v330035-fru_comB_OE_C0153_Trim__2_.mp4.csv	17	0.85	0	7.24143e-09
46	Group5	20210728_promE-fru-IR-v330035-fru_comB_OE_C0153_Trim__3_.mp4.csv	26.41	0.28	0	7.24143e-09
47	Group5	20210728_promE-fru-IR-v330035-fru_comB_OE_C0153_Trim__4_.mp4.csv	9.65	0.03	0	7.24143e-09
48	Group5	20210728_promE-fru-IR-v330035-fru_comB_OE_C0153_Trim.mp4.csv	19.76	1.32	0	7.24143e-09
65	Group8	20210622_promE-GFP__C0071_Trim.mp4.csv	9.14	0.08	0	8.22092e-06
66	Group8	20210622_promE-GFP_C0072_Trim.mp4.csv	7.4	0.03	0	8.22092e-06
67	Group8	20210622_promE-GFP_C0074_Trim.mp4.csv	6.36	0.23	0	8.22092e-06
68	Group8	20210622_promE-GFP_C0077_Trim.mp4.csv	4	0.2	0	8.22092e-06
69	Group8	20210602-8.mp4.csv	9.65	0.01	0	8.22092e-06
70	Group8	20210608-4.mp4.csv	8.73	0.09	0	8.22092e-06
71	Group8	20210608-5.mp4.csv	6	0.27	0	8.22092e-06
72	Group8	20210608-7.mp4.csv	4.89	0.34	0	8.22092e-06

[truncated: 6 more sheets: Figure_2A neasrt_index, Figure_2A neasrt_distance_anova, Figure_2A neasrt_number_anova, Figure_2B Two_video_feed, Figure_2B wilcox_test, Figure_2C Movies_Significant]
