# Supplementary material for: Integrating lipid metabolism, pheromone production and perception by Fruitless and Hepatocyte Nuclear Factor 4
Source: Sci Adv. 2023 Jun 30;9(26):eadf6254. doi: 10.1126/sciadv.adf6254 (PMC10313179; doi:10.1126/sciadv.adf6254)
Supplement: Supplementary file 2 — Tables S1 to S7 [file sciadv.adf6254_tables_s1_to_s7.zip › adf6254_Table_S2.xlsx]

## Sheet: README
Table. S2 Fluorescence intensity index analysis.
The raw mean and p-value used to quantify the fluorescence intensity are provided in the order shown in the figure.
Sheet	Description
Fig. S3B oeno-GFP	Fluorescence intensity analysis of GFP in the oeno>GFP and oeno>fru IR+GFP oenocytes.
Fig. S6B Brain	Fluorescence intensity analysis to show reduced anti-FruCOM signals when fru was knocked down in the brain.
Fig. S6F oeno-Fru	The knockdown efficiency of fru RNAi from different sources was quantitatively analyzed by measuring the fluorescence intensity of FruCOM signals.

## Sheet: Fig. S3B oeno-GFP
mean	1	2	3	4	5	6	7	8
Ctrl	53.796	47.135	74.233	55.163	46.164	46.719	70.356	56.506
oeno>fru IR	22.326	17.779	27.599	23.788	31.24	29.68	17.977	15.792
	diff	lwr	upr	p adj
oeno>fru IR-Ctrl	-32.9864	-42.2465	-23.7263	2.33021e-06

## Sheet: Fig. S6B Brain
mean	female1	female2	female3	female4	female5	female6
Ctrl	97.695	91.658	86.803	96.36	100.212	95.185
oeno>fru IR	70.435	68.214	78.069	73.876	74.568	76.038
oeno>fru IR-2	74.851	76.531	90.665	77.28	75.244	84.243
	diff	lwr	upr	p adj
oeno>fru IR-Ctrl	-21.0029	-28.0175	-13.9883	5.79597e-08
oeno>fru IR-2-Ctrl	-20.9898	-28.0044	-13.9753	5.87156e-08
oeno>fru IR-2-oeno>fru IR	0.0130833	-7.00149	7.02765	0.999988

## Sheet: Fig. S6F oeno-Fru
mean	1	2	3	4	5	6	7	8
Ctrl	154.318	178.25	161.281	133.483	148.815	135.771	131.103	133.308
oeno>fru IR	50.792	48.639	37.339	43.798	31.477	36.976	36.456	35.374
oeno>fru IR-2	85.352	71.043	80.398	74.985	76.531	72.373	63.569	57.977
	diff	lwr	upr	p adj
oeno>fru IR-Ctrl	-106.935	-121.634	-92.2355	1.02918e-13
oeno>fru IR-2-Ctrl	-74.2626	-88.9619	-59.5633	7.09651e-11
oeno>fru IR-2-oeno>fru IR	32.6721	17.9728	47.3714	4.21304e-05
