# Supplementary material for: Integrating lipid metabolism, pheromone production and perception by Fruitless and Hepatocyte Nuclear Factor 4
Source: Sci Adv. 2023 Jun 30;9(26):eadf6254. doi: 10.1126/sciadv.adf6254 (PMC10313179; doi:10.1126/sciadv.adf6254)
Supplement: Supplementary file 2 — Tables S1 to S7 [file sciadv.adf6254_tables_s1_to_s7.zip › adf6254_Table_S3.xlsx]

## Sheet: README
Table. S3 CHC profiles and raw reads of GC-MS analysis.
Sheet	Genotype	Gender	Replicate
Standart	C7-C40
dsx-female	oeno>dsx IR	Female	4
dsx-male	oeno>dsx IR	Male	4
hnf4-female	oeno>Hnf4 IR	Female	4
hnf4-male	oeno>Hnf4 IR	Male	4
Rescue-female	oeno>fru IR+Hnf4 OE	Female	5
Rescue-male	oeno>fru IR+Hnf4 OE	Male	5
Ctrl-female	oeno-Gal4	Female	5
Ctrl-male	oeno-Gal4	Male	5
oeno-fru-female	oeno>fru IR	Female	5
oeno-fru-male	oeno>fru IR	Male	5
elav-fru-female	elav>fru IR	Female	5
elav-fru-male	elav>fru IR	Male	5

## Sheet: Standart
Chromatogram and Results
Injection Details
Injection Name:		C7-40			Run Time (min):	47.9966
Vial Number:		3			Injection Volume:	1
Injection Type:		Unknown			Channel:	TIC
Calibration Level:					Wavelength:	n.a.
Instrument Method:		20201217_drosophila_4			Bandwidth:	n.a.
Processing Method:		Drosophila1			Dilution Factor:	1
Injection Date/Time:		2022-08-10 20:06:31			Sample Weight:	1
Chromatogram
Integration Results
No.	Peak Name	Retention Time	Area	Height	Relative Area	Relative Height	Amount
		min	counts*min	counts	%	%	n.a.
TIC	TIC	TIC	TIC	TIC	TIC	TIC	TIC
1		17.241	9.43676e+07	1.84322e+09	6.61677	7.86937	n.a.
2		20.0095	1.00356e+08	1.96363e+09	7.03667	8.38343	n.a.
3		22.7916	1.02201e+08	1.86638e+09	7.166	7.96826	n.a.
4		25.5431	1.04505e+08	1.92517e+09	7.32755	8.21925	n.a.
5		28.2402	1.07072e+08	1.78979e+09	7.50757	7.64125	n.a.
6		30.859	1.09691e+08	1.86153e+09	7.6912	7.94753	n.a.
7		33.3963	1.10365e+08	1.87531e+09	7.7385	8.00635	n.a.
8		35.8587	1.11343e+08	1.81506e+09	7.80702	7.74912	n.a.
9		38.2361	1.11062e+08	1.76003e+09	7.78732	7.51418	n.a.
10		40.5352	1.1756e+08	1.77479e+09	8.24293	7.57723	n.a.
11		42.7629	1.159e+08	1.71431e+09	8.12659	7.31902	n.a.
12		44.9158	1.20791e+08	1.64434e+09	8.46953	7.02028	n.a.
13		47.0007	1.20974e+08	1.58917e+09	8.48236	6.78472	n.a.
Total:			1.42619e+09	2.34227e+10	100	100

## Sheet: dsx-female-1
Chromatogram and Results
Injection Details
Injection Name:		55646-F-1			Run Time (min):	47.9966
Vial Number:		3			Injection Volume:	1
Injection Type:		Unknown			Channel:	TIC
Calibration Level:					Wavelength:	n.a.
Instrument Method:		20201217_drosophila_4			Bandwidth:	n.a.
Processing Method:		Drosophila1			Dilution Factor:	1
Injection Date/Time:		2022-08-08 18:37:47			Sample Weight:	1
Chromatogram
Integration Results
No.	Peak Name	Retention Time	Area	Height	Relative Area	Relative Height	Amount
		min	counts*min	counts	%	%	n.a.
TIC	TIC	TIC	TIC	TIC	TIC	TIC	TIC
1		17.231	4.68955e+07	9.06549e+08	2.55392	3.34569	n.a.
2		22.7714	6.74975e+06	1.19061e+08	0.367589	0.439404	n.a.
3		24.9923	822450	1.39149e+07	0.0447904	0.0513542	n.a.
4		25.5263	1.11543e+07	1.86317e+08	0.60746	0.687619	n.a.
5		27.2269	4.59599e+06	7.6209e+07	0.250296	0.281256	n.a.
6		27.5296	2.88871e+06	4.48622e+07	0.157318	0.165568	n.a.
7		27.737	1.48562e+08	2.46888e+09	8.09067	9.1116	n.a.
8		28.0023	1.98465e+07	3.14907e+08	1.08084	1.16219	n.a.
9		28.271	2.49006e+08	3.68438e+09	13.5608	13.5975	n.a.
10		29.8729	955179	1.40236e+07	0.0520188	0.0517554	n.a.
11		30.1688	965999	1.38467e+07	0.0526081	0.0511023	n.a.
12		30.2607	4.50641e+06	7.0744e+07	0.245418	0.261087	n.a.
13		30.3593	5.74549e+06	8.99462e+07	0.312898	0.331954	n.a.
14		30.492	3.32814e+06	5.02039e+07	0.18125	0.185282	n.a.
15		30.8389	1.70097e+07	2.66002e+08	0.926345	0.981701	n.a.
16		32.4612	4.38014e+07	7.0495e+08	2.38541	2.60168	n.a.
17		32.7571	6.35991e+07	1.03532e+09	3.46359	3.82093	n.a.
18		32.9884	3.02727e+08	4.50207e+09	16.4864	16.6153	n.a.
19		33.2162	2.02597e+07	2.93103e+08	1.10334	1.08172	n.a.
20		33.4033	1.66454e+08	2.37376e+09	9.06504	8.76055	n.a.
21		34.927	7.67301e+06	9.79276e+07	0.41787	0.36141	n.a.
22		35.427	4.65766e+06	6.24458e+07	0.253655	0.230461	n.a.
23		35.8419	1.4891e+07	1.95531e+08	0.81096	0.721625	n.a.
24		37.3724	2.88779e+08	3.95201e+09	15.7268	14.5852	n.a.
25		37.6615	1.32816e+07	1.59234e+08	0.723313	0.587667	n.a.
26		37.852	1.06475e+08	1.6065e+09	5.79862	5.92891	n.a.
27		38.09	4.55455e+06	5.48041e+07	0.24804	0.202259	n.a.
28		38.2295	1.10351e+08	1.54225e+09	6.0097	5.69179	n.a.
29		39.6614	3.45609e+06	4.66632e+07	0.188218	0.172215	n.a.
30		40.5184	2.02334e+06	2.47178e+07	0.110191	0.0912231	n.a.
31		41.9299	1.39296e+08	1.90172e+09	7.58602	7.01845	n.a.
32		42.4197	4.50731e+06	3.77649e+07	0.245467	0.139375	n.a.
33		42.7394	1.14551e+07	1.27464e+08	0.623843	0.470418	n.a.
34		46.2017	4.94435e+06	5.79137e+07	0.269268	0.213735	n.a.
Total:			1.83622e+09	2.7096e+10	100	100

## Sheet: dsx-female-2
Chromatogram and Results
Injection Details
Injection Name:		55646-F-2			Run Time (min):	47.9932
Vial Number:		4			Injection Volume:	1
Injection Type:		Unknown			Channel:	TIC
Calibration Level:					Wavelength:	n.a.
Instrument Method:		20201217_drosophila_4			Bandwidth:	n.a.
Processing Method:		Drosophila1			Dilution Factor:	1
Injection Date/Time:		2022-08-08 19:34:37			Sample Weight:	1
Chromatogram
Integration Results
No.	Peak Name	Retention Time	Area	Height	Relative Area	Relative Height	Amount
		min	counts*min	counts	%	%	n.a.
TIC	TIC	TIC	TIC	TIC	TIC	TIC	TIC
1		17.2378	4.29221e+07	8.60044e+08	1.80375	2.53512	n.a.
2		22.7714	6.81402e+06	1.22846e+08	0.286352	0.362107	n.a.
3		24.9889	1.32354e+06	2.24708e+07	0.0556201	0.0662364	n.a.
4		25.5263	1.4945e+07	2.56476e+08	0.628047	0.756005	n.a.
5		27.2336	5.50189e+06	9.27356e+07	0.23121	0.273353	n.a.
6		27.5397	5.29902e+06	7.70109e+07	0.222685	0.227002	n.a.
7		27.754	2.25881e+08	3.62501e+09	9.4924	10.6853	n.a.
8		28.0057	2.44674e+07	3.8289e+08	1.02821	1.12863	n.a.
9		28.271	2.51851e+08	3.60649e+09	10.5837	10.6307	n.a.
10		29.8729	1.50356e+06	2.1755e+07	0.0631855	0.0641264	n.a.
11		30.1722	1.92601e+06	2.6025e+07	0.0809384	0.0767131	n.a.
12		30.264	1.04026e+07	1.639e+08	0.437155	0.483122	n.a.
13		30.3627	9.71578e+06	1.52218e+08	0.408295	0.448688	n.a.
14		30.4953	6.68479e+06	1.03479e+08	0.280921	0.305021	n.a.
15		30.8422	2.48509e+07	4.05773e+08	1.04433	1.19608	n.a.
16		32.4646	6.37477e+07	1.0299e+09	2.67893	3.03581	n.a.
17		32.7707	1.22969e+08	1.96337e+09	5.16762	5.78737	n.a.
18		33.0087	4.3404e+08	5.62103e+09	18.24	16.5689	n.a.
19		33.2196	2.40176e+07	3.67028e+08	1.00931	1.08188	n.a.
20		33.4033	1.94131e+08	2.91575e+09	8.15812	8.59465	n.a.
21		34.927	1.16423e+07	1.61867e+08	0.489255	0.477131	n.a.
22		35.4269	8.44353e+06	1.18801e+08	0.35483	0.350185	n.a.
23		35.8385	2.44318e+07	3.35172e+08	1.02672	0.987974	n.a.
24		37.3758	3.75722e+08	4.81107e+09	15.7893	14.1814	n.a.
25		37.6615	2.64397e+07	3.17402e+08	1.1111	0.935595	n.a.
26		37.8553	1.57109e+08	2.29775e+09	6.60231	6.77301	n.a.
27		38.09	6.19105e+06	6.90245e+07	0.260172	0.203461	n.a.
28		38.2261	1.14703e+08	1.56224e+09	4.82026	4.60497	n.a.
29		39.6681	4.2539e+06	5.68825e+07	0.178765	0.16767	n.a.
30		40.515	2.35572e+06	3.00097e+07	0.0989965	0.0884586	n.a.
31		41.9299	1.53863e+08	2.12012e+09	6.46592	6.2494	n.a.
32		42.4196	5.79117e+06	5.28253e+07	0.243367	0.155711	n.a.
33		42.7393	1.01014e+07	1.09808e+08	0.424501	0.323677	n.a.
34		46.1983	5.56135e+06	6.59808e+07	0.233709	0.194489	n.a.
Total:			2.3796e+09	3.39252e+10	100	100

## Sheet: dsx-female-3
Chromatogram and Results
Injection Details
Injection Name:		55646-F-3			Run Time (min):	47.9932
Vial Number:		5			Injection Volume:	1
Injection Type:		Unknown			Channel:	TIC
Calibration Level:					Wavelength:	n.a.
Instrument Method:		20201217_drosophila_4			Bandwidth:	n.a.
Processing Method:		Drosophila1			Dilution Factor:	1
Injection Date/Time:		2022-08-08 20:31:26			Sample Weight:	1
Chromatogram
Integration Results
No.	Peak Name	Retention Time	Area	Height	Relative Area	Relative Height	Amount
		min	counts*min	counts	%	%	n.a.
TIC	TIC	TIC	TIC	TIC	TIC	TIC	TIC
1		17.231	4.73515e+07	9.10582e+08	2.27926	3.05012	n.a.
2		22.7646	6.67608e+06	1.18827e+08	0.321352	0.398028	n.a.
3		25.5195	1.15068e+07	2.05925e+08	0.553876	0.689774	n.a.
4		27.22	6.24367e+06	1.05733e+08	0.300538	0.354169	n.a.
5		27.5227	3.06111e+06	4.58132e+07	0.147346	0.153458	n.a.
6		27.7404	1.63955e+08	2.734e+09	7.89197	9.15794	n.a.
7		27.9955	2.12969e+07	3.44278e+08	1.02512	1.15321	n.a.
8		28.2642	2.43868e+08	3.45398e+09	11.7386	11.5696	n.a.
9		29.1587	614335	6.90515e+06	0.0295709	0.0231298	n.a.
10		29.8729	1.85515e+06	2.68444e+07	0.0892973	0.089919	n.a.
11		30.1688	1.33845e+06	1.754e+07	0.0644259	0.0587528	n.a.
12		30.2572	6.14259e+06	9.66819e+07	0.295673	0.32385	n.a.
13		30.3559	7.3811e+06	1.13994e+08	0.355288	0.381837	n.a.
14		30.4885	4.45085e+06	6.68972e+07	0.214241	0.224081	n.a.
15		30.8354	2.08221e+07	3.30758e+08	1.00227	1.10792	n.a.
16		32.4578	6.20703e+07	1.00083e+09	2.98775	3.35241	n.a.
17		32.7639	8.03219e+07	1.27219e+09	3.86629	4.26137	n.a.
18		32.9951	3.46845e+08	4.87867e+09	16.6954	16.3418	n.a.
19		33.2162	2.32939e+07	3.45755e+08	1.12125	1.15816	n.a.
20		33.4101	1.83454e+08	2.70639e+09	8.83053	9.06543	n.a.
21		34.927	1.24029e+07	1.66122e+08	0.59701	0.556448	n.a.
22		35.4235	7.22684e+06	1.04506e+08	0.347863	0.350059	n.a.
23		35.8351	2.09062e+07	2.93379e+08	1.00632	0.982716	n.a.
24		37.3826	3.46497e+08	4.39024e+09	16.6786	14.7057	n.a.
25		37.6615	1.94156e+07	2.26495e+08	0.93457	0.758677	n.a.
26		37.8519	1.33226e+08	1.90982e+09	6.41282	6.3972	n.a.
27		38.09	5.88778e+06	7.01377e+07	0.283408	0.234936	n.a.
28		38.2261	1.15948e+08	1.5906e+09	5.58115	5.32793	n.a.
29		39.6613	5.78008e+06	7.45657e+07	0.278223	0.249768	n.a.
30		40.515	2.53581e+06	3.194e+07	0.122061	0.106987	n.a.
31		41.9333	1.44158e+08	1.98486e+09	6.93902	6.64857	n.a.
32		42.4196	5.32527e+06	4.81957e+07	0.256331	0.161438	n.a.
33		42.7359	1.04253e+07	1.17363e+08	0.501822	0.393126	n.a.
34		46.1949	5.21154e+06	6.31279e+07	0.250857	0.211456	n.a.
Total:			2.0775e+09	2.98539e+10	100	100

## Sheet: dsx-female-4
Chromatogram and Results
Injection Details
Injection Name:		55646-F-4			Run Time (min):	47.9966
Vial Number:		6			Injection Volume:	1
Injection Type:		Unknown			Channel:	TIC
Calibration Level:					Wavelength:	n.a.
Instrument Method:		20201217_drosophila_4			Bandwidth:	n.a.
Processing Method:		Drosophila1			Dilution Factor:	1
Injection Date/Time:		2022-08-08 21:28:28			Sample Weight:	1
Chromatogram
Integration Results
No.	Peak Name	Retention Time	Area	Height	Relative Area	Relative Height	Amount
		min	counts*min	counts	%	%	n.a.
TIC	TIC	TIC	TIC	TIC	TIC	TIC	TIC
1		17.231	4.37851e+07	8.52454e+08	2.31818	3.09683	n.a.
2		22.7646	7.43041e+06	1.29834e+08	0.3934	0.471667	n.a.
3		25.5229	1.49858e+07	2.57014e+08	0.793419	0.933688	n.a.
4		27.2269	4.75665e+06	7.88006e+07	0.251839	0.28627	n.a.
5		27.5228	3.15781e+06	5.05053e+07	0.167189	0.183478	n.a.
6		27.7404	1.56741e+08	2.64059e+09	8.29858	9.59282	n.a.
7		27.9955	2.01726e+07	3.14438e+08	1.06803	1.1423	n.a.
8		28.2676	2.44426e+08	3.56144e+09	12.941	12.9381	n.a.
9		29.8661	1.07069e+06	1.52794e+07	0.0566873	0.0555076	n.a.
10		30.162	1.12959e+06	1.4823e+07	0.0598054	0.0538496	n.a.
11		30.2539	6.66897e+06	1.01457e+08	0.353086	0.368577	n.a.
12		30.3559	6.68732e+06	1.02418e+08	0.354058	0.372069	n.a.
13		30.4885	5.02075e+06	7.61889e+07	0.265822	0.276782	n.a.
14		30.8422	2.33316e+07	3.67789e+08	1.23528	1.33612	n.a.
15		32.451	4.34281e+07	6.85536e+08	2.29928	2.49044	n.a.
16		32.7571	6.81868e+07	1.04852e+09	3.61012	3.80912	n.a.
17		32.9918	3.27757e+08	4.58298e+09	17.353	16.6492	n.a.
18		33.2162	2.53899e+07	3.80921e+08	1.34426	1.38383	n.a.
19		33.4067	1.64269e+08	2.4052e+09	8.69717	8.73769	n.a.
20		34.927	7.8809e+06	1.08459e+08	0.417251	0.394015	n.a.
21		35.4236	6.39794e+06	8.76037e+07	0.338736	0.31825	n.a.
22		35.8317	1.78434e+07	2.45329e+08	0.944713	0.891239	n.a.
23		37.3724	2.84024e+08	3.91594e+09	15.0375	14.226	n.a.
24		37.6615	1.68645e+07	2.07547e+08	0.892883	0.753984	n.a.
25		37.8588	1.45013e+08	2.06414e+09	7.67766	7.49867	n.a.
26		38.09	6.18931e+06	7.88615e+07	0.327691	0.286491	n.a.
27		38.2261	9.67454e+07	1.31563e+09	5.12215	4.77946	n.a.
28		39.6647	3.07633e+06	4.21936e+07	0.162875	0.153282	n.a.
29		39.9062	785367	1.20252e+07	0.0415809	0.0436857	n.a.
30		40.515	1.99121e+06	2.61071e+07	0.105424	0.0948427	n.a.
31		41.9299	1.14746e+08	1.55977e+09	6.07518	5.66639	n.a.
32		42.4196	5.95385e+06	5.68384e+07	0.315224	0.206485	n.a.
33		42.7326	9.30846e+06	9.77365e+07	0.492833	0.355061	n.a.
34		46.1949	3.55201e+06	4.2335e+07	0.18806	0.153796	n.a.
Total:			1.88877e+09	2.75267e+10	100	100

## Sheet: dsx-male-1
Chromatogram and Results
Injection Details
Injection Name:		55646-M-1			Run Time (min):	47.9966
Vial Number:		7			Injection Volume:	1
Injection Type:		Unknown			Channel:	TIC
Calibration Level:					Wavelength:	n.a.
Instrument Method:		20201217_drosophila_4			Bandwidth:	n.a.
Processing Method:		Drosophila1			Dilution Factor:	1
Injection Date/Time:		2022-08-08 22:25:31			Sample Weight:	1
Chromatogram
Integration Results
No.	Peak Name	Retention Time	Area	Height	Relative Area	Relative Height	Amount
		min	counts*min	counts	%	%	n.a.
TIC	TIC	TIC	TIC	TIC	TIC	TIC	TIC
1		17.231	4.64331e+07	9.34638e+08	3.68035	4.72411	n.a.
2		22.7714	4.35293e+06	7.83803e+07	0.34502	0.396172	n.a.
3		24.9855	614210	1.03616e+07	0.0486832	0.0523727	n.a.
4		25.3189	5.77408e+06	9.55827e+07	0.457662	0.483121	n.a.
5		25.5229	9.18503e+06	1.55521e+08	0.728019	0.786079	n.a.
6		27.2269	1.75437e+06	2.96201e+07	0.139054	0.149714	n.a.
7		27.5262	1.64169e+06	2.47703e+07	0.130123	0.125201	n.a.
8		27.7371	1.29435e+08	2.21612e+09	10.2592	11.2013	n.a.
9		27.9955	1.75046e+07	2.76632e+08	1.38744	1.39823	n.a.
10		28.254	1.93872e+08	3.12437e+09	15.3666	15.7921	n.a.
11		30.162	611761	1.00111e+07	0.0484891	0.0506011	n.a.
12		30.2573	4.16235e+06	6.90065e+07	0.329914	0.348792	n.a.
13		30.3559	4.16013e+06	6.58803e+07	0.329738	0.332991	n.a.
14		30.492	2.15967e+06	3.42157e+07	0.171179	0.172943	n.a.
15		30.8321	1.18813e+07	1.88821e+08	0.941725	0.954394	n.a.
16		32.4476	1.73047e+07	2.74092e+08	1.3716	1.38539	n.a.
17		32.7571	5.88638e+07	9.07956e+08	4.66563	4.58925	n.a.
18		32.9782	2.19378e+08	3.29901e+09	17.3882	16.6748	n.a.
19		33.2094	1.20693e+07	1.71459e+08	0.956627	0.866637	n.a.
20		33.3999	9.66883e+07	1.48169e+09	7.66365	7.48916	n.a.
21		34.9236	1.34103e+06	1.81352e+07	0.106292	0.091664	n.a.
22		35.4202	882563	1.46058e+07	0.0699533	0.0738246	n.a.
23		35.8283	6.22173e+06	8.84855e+07	0.493143	0.447249	n.a.
24		37.3486	1.03246e+08	1.65723e+09	8.18342	8.37643	n.a.
25		37.6513	4.19864e+06	5.0678e+07	0.33279	0.256151	n.a.
26		37.8452	3.41446e+07	5.2241e+08	2.70635	2.64051	n.a.
27		38.2329	8.86547e+07	1.31827e+09	7.0269	6.66318	n.a.
28		39.658	1.92312e+06	2.67962e+07	0.152429	0.135441	n.a.
29		40.5048	2.89802e+06	3.6881e+07	0.229702	0.186414	n.a.
30		41.9367	1.34721e+08	2.02326e+09	10.6782	10.2265	n.a.
31		42.7394	2.4641e+07	3.24753e+08	1.95308	1.64146	n.a.
32		46.1983	2.09274e+07	2.54782e+08	1.65873	1.28779	n.a.
Total:			1.26165e+09	1.97844e+10	100	100

## Sheet: dsx-male-2
Chromatogram and Results
Injection Details
Injection Name:		55646-M-2			Run Time (min):	47.9932
Vial Number:		8			Injection Volume:	1
Injection Type:		Unknown			Channel:	TIC
Calibration Level:					Wavelength:	n.a.
Instrument Method:		20201217_drosophila_4			Bandwidth:	n.a.
Processing Method:		Drosophila1			Dilution Factor:	1
Injection Date/Time:		2022-08-08 23:22:34			Sample Weight:	1
Chromatogram
Integration Results
No.	Peak Name	Retention Time	Area	Height	Relative Area	Relative Height	Amount
		min	counts*min	counts	%	%	n.a.
TIC	TIC	TIC	TIC	TIC	TIC	TIC	TIC
1		17.2309	4.84032e+07	9.60955e+08	3.87776	4.8894	n.a.
2		22.7645	4.00805e+06	6.91905e+07	0.3211	0.352046	n.a.
3		24.9787	558828	9.60964e+06	0.0447697	0.0488945	n.a.
4		25.3154	4.34494e+06	6.94824e+07	0.348089	0.353531	n.a.
5		25.5126	8.43061e+06	1.42318e+08	0.675407	0.724125	n.a.
6		27.22	1.71678e+06	2.69639e+07	0.137538	0.137194	n.a.
7		27.5193	1.58824e+06	2.35899e+07	0.127239	0.120027	n.a.
8		27.7268	1.29724e+08	2.22744e+09	10.3926	11.3334	n.a.
9		27.992	1.85088e+07	3.03512e+08	1.48281	1.54429	n.a.
10		28.2505	1.96258e+08	3.11446e+09	15.723	15.8466	n.a.
11		30.1654	653323	1.00522e+07	0.0523401	0.0511462	n.a.
12		30.2504	4.20993e+06	6.58485e+07	0.337273	0.335041	n.a.
13		30.3524	3.74167e+06	5.81916e+07	0.299759	0.296083	n.a.
14		30.4817	1.97161e+06	3.18997e+07	0.157953	0.162308	n.a.
15		30.832	1.17326e+07	1.8774e+08	0.939943	0.955231	n.a.
16		32.4509	1.99261e+07	3.04315e+08	1.59635	1.54838	n.a.
17		32.7502	6.25503e+07	1.02519e+09	5.01113	5.21622	n.a.
18		32.9679	2.11487e+08	3.24408e+09	16.943	16.5061	n.a.
19		33.2026	1.2103e+07	1.70003e+08	0.969617	0.864988	n.a.
20		33.3896	1.04928e+08	1.63211e+09	8.40615	8.30431	n.a.
21		34.9235	1.41743e+06	2.03675e+07	0.113555	0.103631	n.a.
22		35.4167	725393	1.2301e+07	0.0581139	0.0625883	n.a.
23		35.8248	5.87459e+06	8.3786e+07	0.470635	0.426309	n.a.
24		37.3553	1.18166e+08	1.85752e+09	9.4667	9.45121	n.a.
25		37.6512	4.32486e+06	5.06378e+07	0.34648	0.257649	n.a.
26		37.8383	2.86835e+07	4.3292e+08	2.29794	2.20272	n.a.
27		38.2192	8.16789e+07	1.20636e+09	6.54359	6.13806	n.a.
28		39.6613	1.85045e+06	2.56162e+07	0.148246	0.130337	n.a.
29		40.5048	2.0781e+06	2.66264e+07	0.166484	0.135477	n.a.
30		41.9366	1.27446e+08	1.90152e+09	10.2102	9.67507	n.a.
31		42.7359	1.67344e+07	2.05579e+08	1.34065	1.046	n.a.
32		46.1982	1.24028e+07	1.5364e+08	0.993637	0.78173	n.a.
Total:			1.24823e+09	1.96538e+10	100	100

## Sheet: dsx-male-3
Chromatogram and Results
Injection Details
Injection Name:		55646-M-3			Run Time (min):	47.9932
Vial Number:		1			Injection Volume:	1
Injection Type:		Unknown			Channel:	TIC
Calibration Level:					Wavelength:	n.a.
Instrument Method:		20201217_drosophila_4			Bandwidth:	n.a.
Processing Method:		Drosophila1			Dilution Factor:	1
Injection Date/Time:		2022-08-09 00:19:33			Sample Weight:	1
Chromatogram
Integration Results
No.	Peak Name	Retention Time	Area	Height	Relative Area	Relative Height	Amount
		min	counts*min	counts	%	%	n.a.
TIC	TIC	TIC	TIC	TIC	TIC	TIC	TIC
1		17.2241	4.37133e+07	8.75358e+08	4.39892	5.45828	n.a.
2		22.7611	3.11305e+06	5.49907e+07	0.31327	0.342893	n.a.
3		25.3154	5.23746e+06	8.78413e+07	0.527052	0.547733	n.a.
4		25.5161	7.43506e+06	1.23593e+08	0.748199	0.770664	n.a.
5		27.2132	1.28526e+06	2.09032e+07	0.129337	0.130341	n.a.
6		27.5159	1.36858e+06	1.99072e+07	0.137722	0.124131	n.a.
7		27.7268	1.10673e+08	1.99522e+09	11.1371	12.4411	n.a.
8		27.9921	1.51496e+07	2.44873e+08	1.52452	1.5269	n.a.
9		28.2471	1.60613e+08	2.68296e+09	16.1626	16.7296	n.a.
10		30.247	2.72812e+06	4.55533e+07	0.274534	0.284047	n.a.
11		30.349	2.8914e+06	4.71919e+07	0.290965	0.294264	n.a.
12		30.4817	1.45428e+06	2.43584e+07	0.146346	0.151886	n.a.
13		30.8286	9.06804e+06	1.38485e+08	0.912528	0.863521	n.a.
14		32.4407	1.45603e+07	2.23656e+08	1.46522	1.3946	n.a.
15		32.7536	4.60843e+07	7.2363e+08	4.63751	4.51218	n.a.
16		32.9645	1.76069e+08	2.75204e+09	17.718	17.1603	n.a.
17		33.2026	9.17662e+06	1.29281e+08	0.923454	0.80613	n.a.
18		33.3862	7.26333e+07	1.17228e+09	7.30917	7.30976	n.a.
19		34.9167	954840	1.3245e+07	0.0960867	0.0825892	n.a.
20		35.4167	603279	1.0285e+07	0.0607087	0.064132	n.a.
21		35.8316	4.32127e+06	6.0985e+07	0.434855	0.380271	n.a.
22		37.3485	7.93497e+07	1.27448e+09	7.98506	7.94697	n.a.
23		37.6478	2.77819e+06	3.2225e+07	0.279573	0.200938	n.a.
24		37.8383	2.08462e+07	2.97664e+08	2.09778	1.85608	n.a.
25		38.2226	6.04255e+07	9.33206e+08	6.0807	5.81899	n.a.
26		39.6579	1.3306e+06	1.90769e+07	0.1339	0.118954	n.a.
27		40.5082	2.01554e+06	2.68447e+07	0.202826	0.16739	n.a.
28		41.9298	1.05997e+08	1.59337e+09	10.6666	9.93541	n.a.
29		42.7359	1.74959e+07	2.27229e+08	1.76064	1.41688	n.a.
30		46.1982	1.43564e+07	1.86525e+08	1.44471	1.16307	n.a.
Total:			9.93728e+08	1.60373e+10	100	100

## Sheet: dsx-male-4
Chromatogram and Results
Injection Details
Injection Name:		55646-M-4			Run Time (min):	47.9965
Vial Number:		2			Injection Volume:	1
Injection Type:		Unknown			Channel:	TIC
Calibration Level:					Wavelength:	n.a.
Instrument Method:		20201217_drosophila_4			Bandwidth:	n.a.
Processing Method:		Drosophila1			Dilution Factor:	1
Injection Date/Time:		2022-08-09 10:57:15			Sample Weight:	1
Chromatogram
Integration Results
No.	Peak Name	Retention Time	Area	Height	Relative Area	Relative Height	Amount
		min	counts*min	counts	%	%	n.a.
TIC	TIC	TIC	TIC	TIC	TIC	TIC	TIC
1		17.2173	4.35019e+07	8.60792e+08	3.88933	4.82892	n.a.
2		22.7543	3.2209e+06	6.01439e+07	0.287968	0.337399	n.a.
3		24.9684	486106	7.92055e+06	0.0434608	0.0444332	n.a.
4		25.2983	3.38418e+06	5.35051e+07	0.302566	0.300156	n.a.
5		25.5024	8.26841e+06	1.368e+08	0.739245	0.767429	n.a.
6		27.203	1.20134e+06	1.94394e+07	0.107407	0.109052	n.a.
7		27.5057	1.35592e+06	1.93322e+07	0.121227	0.108451	n.a.
8		27.7097	1.04285e+08	1.75368e+09	9.32371	9.83789	n.a.
9		27.9784	1.49624e+07	2.3288e+08	1.33773	1.30643	n.a.
10		28.2335	1.77539e+08	2.83808e+09	15.873	15.9213	n.a.
11		30.2402	3.15936e+06	5.37776e+07	0.282465	0.301685	n.a.
12		30.3354	3.18775e+06	5.42555e+07	0.285004	0.304366	n.a.
13		30.4748	1.61248e+06	2.64892e+07	0.144165	0.1486	n.a.
14		30.8183	1.19288e+07	1.92144e+08	1.0665	1.0779	n.a.
15		32.4271	1.63279e+07	2.5341e+08	1.45981	1.42159	n.a.
16		32.7366	5.30654e+07	8.31756e+08	4.74436	4.66603	n.a.
17		32.9474	1.98474e+08	3.21449e+09	17.7448	18.0328	n.a.
18		33.1889	1.14219e+07	1.6134e+08	1.02119	0.905093	n.a.
19		33.376	9.35733e+07	1.57264e+09	8.36601	8.82231	n.a.
20		34.9065	1.2445e+06	1.67243e+07	0.111265	0.0938207	n.a.
21		35.403	761575	1.28835e+07	0.0680893	0.0722748	n.a.
22		35.8214	6.09024e+06	8.29432e+07	0.544503	0.4653	n.a.
23		37.3349	9.46229e+07	1.51503e+09	8.45985	8.49908	n.a.
24		37.6376	3.89345e+06	4.28257e+07	0.348098	0.240246	n.a.
25		37.828	2.87108e+07	4.04328e+08	2.56691	2.26822	n.a.
26		38.209	7.93096e+07	1.22289e+09	7.09075	6.86024	n.a.
27		39.6442	1.63618e+06	2.19574e+07	0.146285	0.123178	n.a.
28		40.4945	2.44716e+06	3.13003e+07	0.21879	0.17559	n.a.
29		41.923	1.16766e+08	1.72923e+09	10.4396	9.70072	n.a.
30		42.7256	1.92675e+07	2.36907e+08	1.72263	1.32902	n.a.
31		46.1914	1.27878e+07	1.65868e+08	1.14331	0.930495	n.a.
Total:			1.11849e+09	1.78258e+10	100	100

[truncated: 48 more sheets: hnf4-female-1, hnf4-female-2, hnf4-female-3, hnf4-female-4, hnf4-male-1, hnf4-male-2, hnf4-male-3, hnf4-male-4, Rescue-female-1, Rescue-female-2, Rescue-female-3, Rescue-female-4, Rescue-female-5, Rescue-male-1, Rescue-male-2, Rescue-male-3, Rescue-male-4, Rescue-male-5, Ctrl-female-1, Ctrl-female-2 …]
