# Supplementary material for: Integrating lipid metabolism, pheromone production and perception by Fruitless and Hepatocyte Nuclear Factor 4
Source: Sci Adv. 2023 Jun 30;9(26):eadf6254. doi: 10.1126/sciadv.adf6254 (PMC10313179; doi:10.1126/sciadv.adf6254)
Supplement: Supplementary file 2 — Tables S1 to S7 [file sciadv.adf6254_tables_s1_to_s7.zip › adf6254_Table_S4.xlsx]

## Sheet: README
Table. S4 Statistics of RNA-seq read mapping.
Column Headings	Description
Gene_Flybase_ID	Flybase Gene ID given as FBgnXXXXXXX
TR_fru.Ctrl.Ctrl.1	Replicate 1 RNAseq FPKM values for oenocytes from oeno-Gal4 adult flies raised continuously at 29C.
TR_fru.Ctrl.Ctrl.2	Replicate 2 RNAseq FPKM values for oenocytes from oeno-Gal4 adult flies raised continuously at 29C.
TR_fru.fru330035.fru330035.1	Replicate 1 RNAseq FPKM values for oenocytes from oeno>fru IR adult flies raised continuously at 29C.
TR_fru.fru330035.fru330035.2	Replicate 2 RNAseq FPKM values for oenocytes from oeno>fru IR adult flies raised continuously at 29C.

## Sheet: S.Table4. RNAseq analysis
Gene_Flybase_ID	TR_fru.Ctrl.Ctrl.1	TR_fru.Ctrl.Ctrl.2	TR_fru.fru330035.fru330035.1	TR_fru.fru330035.fru330035.2
FBgn0028506	3.084	4.085	3.904	4.364
FBgn0035205	23.207	22.774	10.45	10.694
FBgn0029849	19.415	17.495	15.075	16.888
FBgn0039332	0.048	0.078	0.142	0.063
FBgn0032509	132.533	137.935	116.581	118.795
FBgn0052450	10.833	8.84	9.081	7.817
FBgn0037231	79.631	82.683	88.61	87.273
FBgn0265413	278.809	274.211	134.093	136.594
FBgn0267964	0.107	0.068	0.098	0.09
FBgn0038986	0.204	0.078	0.142	0.126
FBgn0062411	0.184	0.834	0.187	0.162
FBgn0005683	5.702	4.958	2.908	3.886
FBgn0029881	4.199	4.299	6.519	6.158
FBgn0031310	22.325	24.957	20.305	18.737
FBgn0028969	101.306	101.159	76.052	79.311
FBgn0030403	24.837	25.598	25.348	25.526
FBgn0040235	13.441	15.205	12.14	13.011
FBgn0037254	0.466	0.243	0.311	0.216
FBgn0261501	0	0	0	0.307
FBgn0250746	1038.03	1032.02	701.559	709.713
FBgn0038198	130.526	131.802	246.583	245.074
FBgn0260758	3.976	4.25	3.878	3.453
FBgn0032050	5.305	4.764	6.43	6.402
FBgn0025578	0	0.815	0.356	0.171
FBgn0051908	55.405	56.843	47.564	48.329
FBgn0037341	68.788	66.479	69.479	69.23
FBgn0261683	0.165	0.126	0.151	0.18
FBgn0030013	32.304	31.692	40.618	39.223
FBgn0259823	0.621	0.446	0.631	0.676
FBgn0034184	15.808	16.215	13.047	12.849
FBgn0085736	19.968	20.135	14.524	18.484
FBgn0035852	5.266	5.444	3.202	3.399
FBgn0037263	1.096	0.873	1.21	1.407
FBgn0051106	0.233	0.184	1.103	1.154
FBgn0027509	2.648	2.843	2.615	2.705
FBgn0033924	21.258	22.755	20.652	19.846
FBgn0035688	11.453	11.169	13.003	12.795
FBgn0033690	7.7	8.568	8.538	7.493
FBgn0001149	259.326	259.568	470.38	486.388
FBgn0036142	31.761	34.923	40.752	42.992
FBgn0035422	3087.89	3075.51	2969.94	3026.48
FBgn0028471	6.74	7.025	5.23	5.392
FBgn0061200	8.292	8.51	7.951	7.917
FBgn0032924	10.872	11.508	9.205	8.845
FBgn0063499	0.873	1.048	1.85	1.758
FBgn0036292	5.382	4.755	5.301	5.897
FBgn0036043	3.986	4.202	5.932	5.203
FBgn0260482	0.107	0.087	0.205	0.261
FBgn0040904	8.67	7.113	6.644	8.89
FBgn0052732	6.236	5.909	7.026	7.033
FBgn0053969	31.955	30.459	35.967	34.444
FBgn0030183	27.038	25.462	16.151	16.095
FBgn0038702	1.513	1.446	2.544	2.416
FBgn0000228	8.243	8.636	8.111	8.097
FBgn0025111	7.972	8.209	7.168	7.817
FBgn0034645	445.121	433.979	328.193	351.272
FBgn0029710	10.707	10.043	11.633	11.514
FBgn0086913	0.058	0.107	0.285	0.126
FBgn0050033	1.377	2.086	1.565	1.325
FBgn0260397	1.862	2.144	1.521	1.614
FBgn0026400	45.736	44.452	36.376	36.779
FBgn0013770	2837.49	2858.89	2970.81	2971.5
FBgn0037635	48.83	53.146	60.71	61.061
FBgn0041182	28.629	27.315	32	32.235
FBgn0040475	48.548	50.283	39.382	42.658
FBgn0031364	1.164	2.086	1.805	1.641
FBgn0243514	0.32	0.204	0.365	0.361
FBgn0037315	63.532	63.471	52.981	54.461
FBgn0259204	20.269	20.484	19.095	20.279
FBgn0052302	0.175	0.136	0.089	0.198
FBgn0038380	0.058	0.049	0.018	0.018
FBgn0052751	0.029	0.029	0.08	0.027
FBgn0051533	2.085	2.571	1.921	1.803
FBgn0033752	4.49	4.444	3.984	4.13
FBgn0028479	80.736	80.063	78.311	77.111
FBgn0260955	0.669	0.776	0.222	0.505
FBgn0050259	0	0.039	0	0.027
FBgn0011281	0	0	0.044	0
FBgn0011818	3.307	3.454	4.242	4.247
FBgn0029725	3.753	3.503	3.104	2.471
FBgn0037402	1.261	1.795	1.147	1.127
FBgn0027497	15.643	16.205	12.789	12.831
FBgn0265046	4.859	2.969	2.081	1.957
FBgn0263346	11.25	11.004	12.754	13.128
FBgn0035033	3.288	3.212	2.384	2.344
FBgn0259678	5.305	5.123	7.8	8.007
FBgn0033268	20.618	16.457	38.235	41.414
FBgn0030485	35.941	37.863	32.196	35.084
FBgn0037462	3.676	4.172	2.348	2.579
FBgn0015298	105.204	116.384	72.138	71.448
FBgn0040377	7.914	7.239	8.689	10.054
FBgn0034521	19.231	20.135	13.003	13.66
FBgn0264427	6.507	6.239	4.545	5.572
FBgn0085191	0.233	0.078	0.089	0.153
FBgn0032907	1.367	1.329	1.352	1.38
FBgn0001169	5.79	5.512	4.376	4.085
FBgn0261566	0	0	0	0
FBgn0033578	0.786	0.67	0.827	0.775
FBgn0038783	0.175	0.049	0	0
FBgn0030102	5.47	5.609	7.916	7.89
FBgn0032692	0.136	0.107	0.258	0.198
FBgn0029697	0.068	0.136	0.151	0.036
FBgn0004666	0	0.019	0	0.018
FBgn0039590	2.987	2.639	2.028	2.173
FBgn0250830	9.087	8.927	9.241	10.108
FBgn0034380	3.986	4.667	3.566	3.498
FBgn0264297	0.107	0.039	0.018	0.036
FBgn0000477	19.571	20.93	25.739	25.833
FBgn0052176	8.786	8.549	8.743	9.819
FBgn0002531	0.31	0.165	0.142	0.153
FBgn0038929	0.078	0.369	0.08	0.099
FBgn0032968	1.493	1.194	1.032	0.893
FBgn0039585	0	0.078	0.133	0.081
FBgn0039656	1.416	1.737	3.602	3.949
FBgn0262366	1.571	1.349	1.227	1.028
FBgn0051789	0.126	0	0.089	0.063
FBgn0052793	0.078	0.184	0.018	0.027
FBgn0039858	480.926	456.743	354.163	353.184
FBgn0034965	0.446	0.679	1.067	0.793
FBgn0033935	5.208	4.677	2.802	2.957
FBgn0016013	16.816	15.739	28.754	29.467
FBgn0067782	12.86	12.023	4.803	1.785
FBgn0036448	8.166	8.762	6.991	6.961
FBgn0029158	17.68	15.885	22.048	20.54
FBgn0031273	0.436	0.466	0.694	0.676
FBgn0034715	0.165	0.194	0.712	0.433
FBgn0035158	6.09	6.336	9.774	8.539
FBgn0030687	2.648	2.707	3.54	3.273
FBgn0038160	2.405	2.562	1.894	0.604
FBgn0034120	0.213	0.291	0.142	0.343
FBgn0267978	8.825	9.839	9.632	9.765
FBgn0030466	1.067	0.902	0.952	0.929
FBgn0033673	4.946	5.24	6.297	6.384
FBgn0030616	3051.28	3019.41	3103.67	3271.74
FBgn0030545	27.387	26.073	20.376	18.863
FBgn0037279	35.291	34.176	34.891	36.797
FBgn0052588	2.56	2.212	1.174	1.28
FBgn0085357	0.475	1.126	1.548	0.839
FBgn0051626	1.28	1.63	0.845	0.775
FBgn0053645	0	0	0	0
FBgn0000180	0.33	0.262	0.222	0.18
FBgn0036937	0.097	0.019	0.089	0.099
FBgn0034092	0.456	0.272	0.08	0.225
FBgn0004397	17.777	17.379	19.495	20.188
FBgn0037503	0.039	0	0	0
FBgn0011666	0.912	0.97	1.263	1.425
FBgn0288875	8.36	8.51	7.987	7.538
FBgn0008651	0.116	0.136	0.32	0.523
FBgn0263246	0.048	0.087	0	0.027
FBgn0005278	101.364	100.625	129.975	137.207
FBgn0050008	5950.93	6015.34	3669.88	3722.8
FBgn0029791	0.495	0.359	0.765	1.01
FBgn0031811	0.165	0.272	0.222	0.316
FBgn0036768	0.252	0.311	0.258	0.298
FBgn0034856	0.708	0.883	0.836	0.721
FBgn0038156	0.184	0.291	0.249	0.271
FBgn0033437	688.91	701.698	51.478	53.262
FBgn0036467	6.905	3.387	9.178	6.573
FBgn0025644	0.048	0.107	0.187	0.018
FBgn0032376	1.765	1.698	1.912	1.93
FBgn0086758	0.524	0.349	0.694	0.739
FBgn0043806	13.306	13.721	24.013	22.722
FBgn0266801	0.592	0.689	0.48	0.523
FBgn0262875	0.126	0.194	0	0.189
FBgn0263004	0.369	0.34	0.543	0.271
FBgn0039264	0.466	0.213	0.409	0.397
FBgn0035890	4.626	4.085	5.87	5.536
FBgn0031443	6.1	6.919	4.607	4.03
FBgn0050083	3.385	5.026	3.54	3.282
FBgn0011239	1.978	1.582	2.188	2.047
FBgn0040602	0.126	0.243	1.183	0.703
FBgn0053099	2.599	2.979	2.73	2.714
FBgn0015336	0.145	0.311	0.409	0.271
FBgn0015791	98.639	96.55	51.54	52.071
FBgn0034651	5.382	5.444	2.677	2.741
FBgn0033933	0.087	0.184	0.205	0.144
FBgn0034327	1.649	2.397	2.179	3.201
FBgn0030789	4.451	4.454	5.034	5.239
FBgn0265725	0.204	0.116	0.169	0.126
FBgn0288690	0.019	0	0.036	0.063
FBgn0001222	16.661	16.797	17.743	17.619
FBgn0259210	0	0.019	0.471	0.505
FBgn0052313	7.186	8.82	12.291	11.559
FBgn0031020	19.183	19.688	20.847	20.522
FBgn0028936	6.818	7.889	9.997	9.747
FBgn0024998	5.024	5.9	5.692	5.04
FBgn0042178	5.47	6.045	6.484	7.304
FBgn0034073	5.567	5.657	5.994	6.258
FBgn0283658	102.082	107.33	85.212	87.498
FBgn0250786	6.973	7.608	8.12	9.017
FBgn0003046	0.427	0.679	0.694	0.685
FBgn0051632	0.165	0.349	0.391	0.514
FBgn0031476	11.531	12.197	9.294	9.008
FBgn0015381	0.01	0	0.018	0.018
FBgn0051231	2.618	2.62	2.259	1.848
FBgn0028902	4.374	3.726	2.686	2.398
FBgn0032522	1.076	1.533	0.587	0.559
FBgn0046874	106.31	105.225	87.009	88.959
FBgn0027525	144.908	150.064	190.676	189.747
FBgn0039485	10.794	11.13	13.483	11.956
FBgn0023517	22.645	25.734	28.016	30.99
FBgn0037794	5.392	5.793	4.02	4.274
FBgn0050065	6.721	6.996	3.913	4.112
FBgn0031536	13.538	12.886	13.199	12.551
FBgn0030297	0	0.058	0.08	0.072
FBgn0033060	4.626	5.939	5.505	6.483
FBgn0032894	5.15	4.357	4.963	4.833
FBgn0037067	0.116	0.311	0.151	0.171
FBgn0040687	9.009	5.531	6.599	2.651
FBgn0029888	116.541	125.777	110.587	118.029
FBgn0033307	3.811	2.843	1.014	0.64
FBgn0004414	5.373	4.638	16.053	13.453
FBgn0036691	14.14	12.76	13.225	14.328
FBgn0039233	8.04	7.181	10.548	11.352
FBgn0035968	3.055	2.969	3.673	3.39
FBgn0038874	3.821	3.678	1.565	1.407
FBgn0037076	2.289	2.756	1.467	1.425
FBgn0011296	179.773	175.604	334.41	340.804
FBgn0031460	3.006	3.008	2.072	2.083
FBgn0264742	89.203	86.477	80.587	80.663
FBgn0025681	15.119	14.73	14.079	14.319
FBgn0037363	20.715	20.144	16.987	17.348
FBgn0052820	3.937	3.416	3.068	2.885
FBgn0040281	0.446	0.311	0.329	0.388
FBgn0263050	1.076	1.058	0.872	0.812
FBgn0003892	0.388	0.369	0.578	0.586
FBgn0029094	26.641	25.986	24.138	24.931
FBgn0033240	6.556	6.928	5.772	6.591
FBgn0283712	12.21	13.585	9.072	9.035
FBgn0010772	34.719	33.506	29.999	29.313
FBgn0083943	13.432	12.527	7.809	8.44
FBgn0039977	63.125	63.218	75.5	73.711
FBgn0265256	0	0	0	0
FBgn0250907	0.427	0.223	0.525	0.496
FBgn0038686	24.216	25.161	18.882	18.25
FBgn0034141	62.96	61.549	33.041	34.318
FBgn0029937	10.115	9.946	16.747	16.744
FBgn0050440	0.281	0.34	0.978	1.127
FBgn0030745	14.169	15.71	24.841	25.021
FBgn0085324	0	0	0	0.081
FBgn0085265	0.087	0.388	0.116	0.081
FBgn0036447	0.65	0.291	0.365	0.388
FBgn0029914	13.393	12.954	9.872	9.981
FBgn0040571	0.126	0.233	0.08	0.117
FBgn0050203	3.705	3.6	5.434	5.509
FBgn0261524	23.101	23.366	20.349	21.379
FBgn0051778	15.352	16.535	30.284	29.205
FBgn0051954	0.436	0.311	0.738	0.613
FBgn0029730	2.114	2.018	1.307	1.334
FBgn0036868	0.145	0.136	0.169	0.153
FBgn0024321	21.258	22.134	14.186	14.364
FBgn0025634	11.095	11.761	10.255	10.829
FBgn0010015	1.92	1.892	3.851	4.319
FBgn0264001	0.999	1.135	0.854	0.866
FBgn0263510	7.089	6.375	10.201	9.161
FBgn0040798	0.31	0.369	0.631	0.153
FBgn0037382	4.5	4.988	4.58	4.535
FBgn0026250	436.344	440.597	465.364	471.023
FBgn0033421	22.034	23.327	28.709	28.52
FBgn0085217	1.736	1.815	1.53	1.271
FBgn0086694	6.042	5.657	5.176	5.239
FBgn0015035	11.812	13.265	26.655	25.932
FBgn0051321	2.308	2.698	3.389	3.94
FBgn0030528	12.792	12.915	11.082	12.705
FBgn0038606	0.029	0.068	0.133	0.117
FBgn0030447	43.68	46.179	43.58	48.104
FBgn0035358	2.58	1.844	8.351	7.285
FBgn0064116	51.4	52.923	36.865	37.167
FBgn0263654	0	0.058	0	0.153
FBgn0034283	0	0	0	0
FBgn0035922	0.126	0.029	0.178	0.099
FBgn0038506	0.039	0.146	0.151	0.108
FBgn0002936	0.824	0.67	0.614	0.46
FBgn0042173	5.77	7.472	5.745	0.703
FBgn0262788	3.937	5.453	6.982	5.563
FBgn0039613	0.446	0.631	0.489	0.83
FBgn0026679	5.266	5.725	4.714	5.022
FBgn0285938	0	0.049	0	0.018
FBgn0046225	4.994	5.356	3.3	3.147
FBgn0032197	4.519	5.347	5.381	5.662
FBgn0035956	0.019	0.068	0.08	0.045
FBgn0039373	6.246	7.637	7.782	6.952
FBgn0000588	1.726	2.552	1.459	1.542
FBgn0035544	8.486	9.849	58.548	61.088
FBgn0063496	0.058	0.049	0.16	0.234
FBgn0039006	2.88	3.435	4.901	4.77
FBgn0028480	152.802	155.79	182.289	183.977
FBgn0038376	308.854	312.879	176.793	175.176
FBgn0001098	57.8	58.007	113.237	113.241
FBgn0261401	0.019	0	0	0
FBgn0260859	49.955	52.302	32.943	32.271
FBgn0038846	1.018	1.261	1.476	1.271
FBgn0000308	959.602	974.977	734.742	729.523
FBgn0041231	0.039	0	0	0.018
FBgn0037344	8.709	8.685	8.734	8.701
FBgn0030941	4.607	4.532	8.289	8.827
FBgn0003313	0	0.058	0.027	0
FBgn0033542	3.821	3.998	2.757	2.48
FBgn0038170	2.589	2.562	2.739	2.182
FBgn0039201	0.495	0.252	0.267	0.289
FBgn0032249	0.97	0.951	1.343	1.154
FBgn0039073	2.57	2.717	7.782	7.646
FBgn0038946	1.28	2.426	1.192	1.181
FBgn0034704	6.992	7.016	5.63	5.392
FBgn0024984	0	0.039	0.187	0.027
FBgn0036623	222.085	225.577	158.605	158.153
FBgn0004569	1.746	1.834	3.397	3.309
FBgn0000277	5.586	6.365	59.5	61.71
FBgn0003345	19.299	18.893	17.014	16.753
FBgn0031356	14.508	15.332	17.752	15.617
FBgn0038732	0	0	0.053	0.063
FBgn0051343	1.542	1.708	1.503	2.083
FBgn0267977	1.27	1.135	1.094	1.38
FBgn0038742	33.972	35.641	34.553	35.273
FBgn0259729	4.587	4.59	4.518	4.959
FBgn0030733	409.306	390.789	347.191	339.397
FBgn0028546	33.953	37.902	38.697	38.141
FBgn0029719	0.582	0.689	0.649	0.73
FBgn0030320	3.908	4.677	6.279	5.915
FBgn0028686	184.951	182.92	133.515	140.669
FBgn0031126	16.855	15.865	14.915	14.553
FBgn0263198	16.235	15.846	17.023	17.005
FBgn0266434	0.204	0.184	0.062	0.045
FBgn0011327	50.963	50.031	26.744	27.871
FBgn0266566	0.388	0.524	0.8	0.929
FBgn0260004	5.78	6.201	14.817	14.625
FBgn0038412	2.134	2.144	5.381	5.951
FBgn0036460	8.321	9.296	12.451	12.777
FBgn0037163	665.577	661.652	125.439	133.122
FBgn0020269	1.28	1.329	1.628	1.767
FBgn0052791	0.378	0.378	0.498	0.613
FBgn0033258	3.86	3.969	3.958	4.003
FBgn0035380	2.357	2.892	1.387	1.569
FBgn0028944	0	0.049	0.569	0.442
FBgn0037815	4.063	4.629	5.301	5.04
FBgn0040805	3.326	2.814	2.962	3.679
FBgn0036052	4.985	5.473	3.807	3.661
FBgn0001311	0.272	0.155	0.249	0.234
FBgn0026439	26.146	26.064	42.317	41.531
FBgn0030518	59.837	63.335	53.808	55.579
FBgn0085405	23.479	24.492	23.818	24.192
FBgn0085273	1.135	1.805	3.193	2.416
FBgn0260454	0.194	0.252	0.382	0.325
FBgn0025776	0	0	0	0
FBgn0287213	0	0.058	0.053	0.108
FBgn0030474	11.512	11.848	9.988	10.108
FBgn0263780	0.213	0.165	0.267	0.261
FBgn0030620	2.066	2.251	1.752	1.677
FBgn0036584	0	0.029	0	0
FBgn0040397	1.484	1.863	2.455	2.633
FBgn0032362	0.107	0.116	0.374	0.361
FBgn0039311	0.533	0.737	2.757	3.057
FBgn0032618	64.967	66.411	179.399	176.312
FBgn0015550	0.019	0.049	0.044	0.036
FBgn0032101	42.507	41.89	42.655	40.891
FBgn0032587	14.246	13.818	19.478	19.9
FBgn0051151	8.428	7.831	7.942	8.052
FBgn0033518	118.82	115.103	117.373	118.579
FBgn0039379	8.709	8.859	11.046	10.883
FBgn0027565	27.892	28.586	31.369	30.161
FBgn0036504	0.824	0.873	0.756	0.821
FBgn0031089	24.429	23.793	28.487	29.737
FBgn0030480	36.736	33.953	30.07	27.726
FBgn0030990	110.664	111.474	71.943	76.2
FBgn0052238	3.006	3.464	1.85	1.623
FBgn0031856	0.892	0.912	0.854	0.694
FBgn0262169	11.909	11.664	12.158	13.047
FBgn0037746	2.231	2.397	1.797	1.948
FBgn0037819	28.027	29.13	15.164	15.545
FBgn0002632	0	0.029	0	0
FBgn0260026	1.232	1.145	1.343	1.389
FBgn0003062	15.944	16.37	25.445	26.239
FBgn0031047	23.072	22.764	25.588	25.229
FBgn0038419	4.965	4.968	9.356	9.26
FBgn0046114	69.331	71.534	73.499	77.102
FBgn0033629	0.039	0.058	0.24	0.243
FBgn0263987	26.165	25.675	22.617	22.136
FBgn0266170	0.931	1.291	1.121	1.74
FBgn0030740	193.825	192.197	158.649	164.78
FBgn0036529	0.582	0.602	0.409	0.559
FBgn0031155	0.747	1.009	0.667	0.577
FBgn0036730	1.309	1.368	1.717	2.137
FBgn0262527	10.542	10.848	12.816	12.975
FBgn0031885	5.78	5.88	7.951	7.592
FBgn0035346	13.286	13.934	19.495	18.304
FBgn0287774	3.482	2.833	4.091	4.391
FBgn0052591	3.22	3.367	2.081	2.849
FBgn0030691	1.232	1.126	1.138	1.028
FBgn0004577	0.31	0.155	0.062	0
FBgn0032216	138.944	134.063	85.817	87.047
FBgn0036580	49.324	46.334	44.603	48.961
FBgn0028360	50.294	49.381	64.072	64.181
FBgn0046697	0.204	0.291	0.107	0.153
FBgn0036118	22.315	23.57	36.527	36.86
FBgn0286852	0	0.184	0.062	0.126
FBgn0036474	0.126	0.078	0.32	0.325
FBgn0034122	6.488	6.637	4.927	5.239
FBgn0052187	0.175	0.378	0.471	0.478
FBgn0015582	15.09	13.876	12.585	11.289
FBgn0259935	0.514	0.582	0.952	0.938
FBgn0287695	5.78	5.686	7.773	6.781
FBgn0036606	0	0	0.071	0
FBgn0030055	13.626	13.75	7.88	8.386
FBgn0025388	1.814	1.941	1.814	2.254
FBgn0037529	58.237	61.006	62.008	65.714
FBgn0036629	2.541	1.63	2.179	2.885
FBgn0037313	217.634	220.366	208.144	218.835
FBgn0000499	7.147	7.355	6.857	7.087
FBgn0052428	227.148	236.765	200.397	203.633
FBgn0028853	0.048	0.039	0.062	0.243
FBgn0036706	3.802	2.979	2.054	1.821
FBgn0035405	4.665	4.289	4.66	4.076
FBgn0030966	22.645	21.581	18.277	19.088
FBgn0263020	0	0	0.703	0
FBgn0029986	0.32	0.311	0.578	0.604
FBgn0052250	76.256	76.755	52.189	55.732
FBgn0038723	18.407	17.913	15.627	16.275
FBgn0260431	11.124	11.101	3.175	3.057
FBgn0032769	2.948	2.63	1.628	2.002
FBgn0261793	14.285	14.138	16.64	15.815
FBgn0053889	0.194	0.136	0.213	0.343
FBgn0030366	20.036	20.426	17.61	17.42
FBgn0044871	29.288	32.575	21.817	21.451
FBgn0032211	0.048	0.078	0.231	0.37
FBgn0023174	872.3	872.208	614.496	613.821
FBgn0053814	0	0.262	0	0
FBgn0040575	51.594	56.872	40.654	46.283
FBgn0031817	5.974	5.57	4.643	5.076
FBgn0035975	164.886	172.877	89.704	88.634
FBgn0033588	0	0.107	0.089	0.126
FBgn0052183	0.543	0.699	0.845	0.956
FBgn0287585	41.333	37.902	57.695	60.34
FBgn0031051	4.345	4.706	5.301	5.428
FBgn0051926	0	0	0	0.018
FBgn0034945	19.357	20.833	19.798	18.268
FBgn0052320	0.136	0.087	0.071	0.081
FBgn0051680	0.33	0.602	2.553	3.138
FBgn0085396	0.175	0.621	0.445	0.216
FBgn0032524	21.782	23.997	55.329	58.04
FBgn0039161	0.853	1.65	0.934	0.55
FBgn0063491	401.955	398.619	467.774	478.597
FBgn0031697	0.436	0.388	0.302	0.352
FBgn0032987	2664.21	2703.22	3198.31	3188.31
FBgn0261086	0.378	0.563	0.409	0.234
FBgn0035592	110.781	108.592	88.281	88.4
FBgn0026376	1.183	1.067	3.237	3.309
FBgn0032856	0.019	0.058	0.036	0.054
FBgn0033259	24.216	24.424	19.086	20.008
FBgn0031646	2.56	2.989	2.908	3.688
FBgn0011760	263.389	261.48	184.637	182.263
FBgn0010263	146.373	144.873	22.955	21.875
FBgn0036349	0	0	0.062	0.045
FBgn0262524	27.475	26.568	28.3	27.78
FBgn0051097	0.33	0.311	0.276	0.334
FBgn0031149	19.125	19.737	15.831	15.094
FBgn0086350	1.61	1.776	0.934	0.721
FBgn0000567	3.22	3.377	4.145	4.562
FBgn0052170	5.266	5.657	8.494	7.935
FBgn0014135	5.159	4.26	9.054	8.818
FBgn0062449	14.246	16.447	16.471	15.401
FBgn0032444	35.194	35.204	31.315	31.585
FBgn0033724	4.102	4.735	7.453	7.204
FBgn0050485	0.446	0.408	0.302	0.343
FBgn0032053	15.856	16.079	17.468	17.583
FBgn0031454	9.853	9.878	7.898	9.468
FBgn0085188	57.141	58.308	43.829	43.722
FBgn0033108	0.126	0.097	0.818	0.793
FBgn0036294	0.242	0.311	0.436	0.478
FBgn0026566	89.93	87.39	72.761	74.135
FBgn0029890	2.9	3.629	3.282	3.057
FBgn0051418	0.145	0.34	1.583	1.948
FBgn0032453	72.338	72.99	63.734	64.145
FBgn0029809	1.348	0.97	0.436	0.532
FBgn0030202	0	0	0	0
FBgn0264478	0	0	0	0
FBgn0050062	1.513	0.99	1.717	1.569
FBgn0028691	154.024	153.325	100.99	101.564
FBgn0038745	44.766	43.171	44.229	44.2
FBgn0034518	2.289	2.057	2.357	2.597
FBgn0037579	9.96	9.519	8.316	9.72
FBgn0260230	0.145	0.223	0.098	0.09
FBgn0050163	20.347	22.347	22.911	23.759
FBgn0025643	0.252	0.165	0.391	0.469
FBgn0034853	1.581	1.388	1.788	1.614
FBgn0040634	11.356	12.731	8.618	8.872
FBgn0052220	0	0.146	0.044	0.126
FBgn0028387	3.511	3.115	3.762	3.697
FBgn0005427	4.277	4.58	5.176	4.977
FBgn0043025	3.734	3.678	4.242	3.67
FBgn0038145	481.159	485.873	321.3	324.213
FBgn0261806	1.901	1.562	0.347	0.73
FBgn0029887	18.242	17.544	15.698	15.256
FBgn0030122	4.568	5.531	5.461	5.897
FBgn0039139	3.123	3.154	2.873	3.093
FBgn0037753	1.532	1.533	3.175	3.471
FBgn0086348	0.786	0.573	0.658	1.028
FBgn0039937	0.058	0.029	0.098	0.027
FBgn0032709	2.783	2.843	1.805	1.47
FBgn0000566	42.856	42.773	68.563	69.915
FBgn0030724	119.751	111.425	87.783	88.102
FBgn0038069	0.029	0.029	0.267	0.478
FBgn0037916	0.116	0.107	0.213	0.144
FBgn0000045	39.2	40.027	45.065	46.697
FBgn0053804	0	0	0	0
FBgn0037358	238.863	242.18	161.077	158.919
FBgn0040725	0.272	0	3.967	4.923
FBgn0035134	0.107	0.087	0.276	0.144
FBgn0035699	0.504	0.495	0.382	0.433
FBgn0035594	0	0	0	0
FBgn0267390	418.286	413.107	44.274	45.138
FBgn0264090	0.301	0.34	0.783	0.622
FBgn0038337	1.978	2.164	2.695	3.228
FBgn0053847	0.504	1.65	2.971	3.444
FBgn0030899	0	0	0	0
FBgn0029679	0.107	0.175	0.169	0.117
FBgn0036059	46.958	45.209	34.624	34.985
FBgn0038808	150.087	148.531	116.465	112.88
FBgn0039175	15.992	16.195	16.125	16.338
FBgn0040236	21.792	20.911	24.28	24.516
FBgn0039451	7.632	8.122	6.297	6.708
FBgn0031688	5.712	5.376	4.856	4.896
FBgn0005590	0.029	0.058	0.027	0.018
FBgn0030598	1.183	1.164	0.534	0.559
FBgn0010278	16.448	14.507	24.405	24.471
FBgn0039741	27.116	25.287	13.625	15.391
FBgn0027330	1.426	1.659	2.784	2.696
FBgn0029924	0.553	0.398	0.863	0.604
FBgn0024244	0.776	0.582	0.765	0.784
FBgn0000317	4.607	4.871	5.354	5.212
FBgn0261560	747.603	737.931	1470.51	1508.24
FBgn0027505	11.453	11.916	10.406	9.909
FBgn0002535	0.107	0.087	0.222	0
FBgn0004567	0.252	0.243	0.507	0.433
FBgn0033160	22.897	22.609	21.203	20.224
FBgn0262114	46.783	48.731	37.381	38.24
FBgn0010894	3.181	3.299	5.55	4.941
FBgn0037941	0.097	0.068	0.053	0.18
FBgn0052699	21.665	22.425	24.583	24.444
FBgn0085479	3.249	2.833	2.873	2.642
FBgn0037024	36.106	38.028	38.626	40.837
FBgn0085232	0.213	0.34	0.293	0.054
FBgn0002914	15.75	15.506	13.483	13.886
FBgn0004895	0.029	0	0.089	0.162
FBgn0011286	1.241	1.232	3.309	3.408
FBgn0031858	2.298	2.174	1.708	1.794
FBgn0039087	0.097	0	0.036	0.027
FBgn0262160	11.133	11.043	17.13	16.897
FBgn0260760	132.281	133.908	134.636	134.412
FBgn0038090	0.398	0.311	0.356	0.198
FBgn0003719	2.366	2.406	2.739	2.453
FBgn0039107	0.213	0.204	0.311	0.198
FBgn0015575	79.272	83.867	62.915	60.962
FBgn0052246	0.078	0.097	0.053	0.045
FBgn0031249	3.404	2.038	2.481	5.103
FBgn0039788	1.959	2.222	2.953	2.957
FBgn0030316	10.241	9.742	10.45	11.208
FBgn0022709	593.317	577.29	114.945	119.624
FBgn0262529	0	0.116	0	0
FBgn0250838	389.115	397.309	393.252	397.717
FBgn0031032	0.126	0.116	0.125	0.108
FBgn0039896	2.376	1.815	2.704	2.462
FBgn0031440	1.484	1.213	0.818	0.875
FBgn0000447	60.37	64.121	56.334	56.643
FBgn0037754	0.689	0.999	8.511	8.809
FBgn0000061	0.097	0.136	0.151	0.135
FBgn0038390	0.844	0.456	0.356	0.334
FBgn0036196	18.591	18.767	33.93	34.606
FBgn0024236	9.669	9.344	9.899	10.324
FBgn0033093	13.335	11.906	11.082	11.686
FBgn0003065	0.155	0.058	0.027	0.081
FBgn0032822	9.572	10.169	11.295	10.162
FBgn0030357	16.448	17.486	30.497	28.574
FBgn0036717	0.126	0.184	0.116	0.144
FBgn0035604	0.029	0	0	0.009
FBgn0030757	0.436	0.427	0.587	0.631
FBgn0053910	0.349	0	0.178	0
FBgn0053866	0.087	0.058	0.053	0.09
FBgn0037765	425.482	421.151	239.601	245.155
FBgn0085443	4.18	4.221	4.082	4.508
FBgn0029667	0.582	0.301	0.596	0.559
FBgn0014018	72.629	71.563	122.255	122.591
FBgn0051454	0.301	0.563	0.614	0.189
FBgn0034070	0.194	0.252	0.587	0.496
FBgn0020255	143.007	146.649	121.188	120.391
FBgn0262608	0.65	0.388	1.165	0.252
FBgn0000233	0.039	0.01	0.027	0.027
FBgn0262610	1.658	1.785	1.218	0.721
FBgn0039855	1.27	1.358	1.352	1.389
FBgn0002441	6.333	5.997	5.897	6.203
FBgn0020545	520.242	514.925	468.388	477.154
FBgn0263351	25.331	25.598	15.502	16.537
FBgn0053223	4.781	6.336	4.989	4.662
FBgn0031022	32.935	32.788	32.587	31.694
FBgn0028991	0.194	0.184	0.285	0.442
FBgn0287184	92.917	93.367	220.88	215.887
FBgn0026315	1.988	1.844	2.597	2.597
FBgn0029807	0.058	0.058	0	0.009
FBgn0003435	9.62	10.878	6.617	7.736
FBgn0021800	8.476	8.85	10.699	10.676
FBgn0085332	0	0	0	0
FBgn0037472	17.767	16.709	11.58	12.38
FBgn0030905	3.462	3.26	1.983	2.444
FBgn0036317	13.946	15.691	13.03	12.542
FBgn0035392	17.796	15.962	13.207	12.263
FBgn0030460	13.083	14.798	19.673	20.251
FBgn0004635	0.844	1.058	2.561	2.741
FBgn0261565	52.835	49.003	68.012	67.751
FBgn0026398	0.029	0.078	0.062	0.063
FBgn0033289	3.821	4.396	5.879	5.906
FBgn0034792	32.421	32.643	39.026	37.365
FBgn0051730	3.54	3.115	3.282	3.282
FBgn0038105	18.892	17.951	22.333	22.65
FBgn0031728	17.922	18.243	12.265	10.423
FBgn0029957	6.042	6.268	4.954	4.923
FBgn0038273	0.184	0.747	0.872	0.55
FBgn0027582	16.981	17.33	18.49	17.925
FBgn0024250	4.277	4.755	3.237	3.183
FBgn0000455	37.473	41.094	34.686	36.4
FBgn0026418	132	134.626	98.357	99.77
FBgn0038731	0.087	0	0.044	0.054
FBgn0261682	0	0.068	0.125	0
FBgn0024814	173.808	160.399	106.78	108.516
FBgn0033000	14.557	13.003	16.4	17.141
FBgn0032419	6.11	4.221	2.775	3.111
FBgn0031008	13.926	12.547	15.315	15.247
FBgn0087005	0.708	1.436	1.192	1.19
FBgn0002989	3.928	3.736	3.353	4.193
FBgn0267489	0.048	0	0.009	0.009
FBgn0027603	8.272	8.355	8.085	8.413
FBgn0023535	61.505	64.392	58.068	56.183
FBgn0053121	0.116	0.058	0.382	0.153
FBgn0053246	0	0	0	0
FBgn0259956	1.193	0.932	2.971	2.317
FBgn0033192	0.223	0.213	0.356	0.307
FBgn0002571	0.708	1.048	0.356	0.685
FBgn0266845	0	0	0	0
FBgn0085295	0	0	0	0
FBgn0020279	29.501	28.596	20.749	20.468
FBgn0030721	0.708	0.893	0.587	0.622
FBgn0011737	5.761	5.706	5.016	5.338
FBgn0050110	1.28	1.446	0.551	0.577
FBgn0030974	9.106	8.607	8.805	9.504
FBgn0262479	4.413	7.675	4.723	3.336
FBgn0011291	12.714	13.895	13.519	13.741
FBgn0030260	0.165	0.175	0.151	0.081
FBgn0034940	9.068	9.48	12.176	11.857
FBgn0050074	0.097	0.146	0.382	0.334
FBgn0043854	44.078	42.181	10.041	11.036
FBgn0015221	805.238	825.971	1282.33	1298.43
FBgn0034951	34.166	33.671	35.327	35.607
FBgn0051717	64.162	63.752	81.833	79.194
FBgn0029894	9.494	9.917	5.016	4.86
FBgn0259985	6.149	6.191	7.809	6.672
FBgn0259236	1.115	1.562	1.672	1.325
FBgn0030628	6.41	5.9	6.475	6.853
FBgn0085276	0	0	0	0
FBgn0033029	18.494	18.184	15.093	14.841
FBgn0050114	0.078	0	0.08	0.09
FBgn0034546	3.763	4.396	3.344	3.354
FBgn0266446	76.071	73.882	139.661	143.852
FBgn0032597	48.636	48.032	51.095	49.916
FBgn0038011	0.398	0.378	0.391	0.225
FBgn0030541	0.039	0.175	0.044	0.054
FBgn0034755	4.801	5.434	7.604	8.638
FBgn0052581	0.097	0.068	0	0
FBgn0264426	2.114	1.718	1.957	1.307
FBgn0085384	0.116	0.252	0.338	0.307
FBgn0004643	14.799	13.818	11.624	10.784
FBgn0013343	25.971	24.424	19.122	18.06
FBgn0053523	87.981	89.049	49.583	49.024
FBgn0031491	61.321	61.035	47.822	46.391
FBgn0030873	33.061	33.438	31.36	30.395
FBgn0036024	4.907	11.916	8.431	7.394
FBgn0033836	2.366	2.659	2.588	2.254
FBgn0039132	130.875	133.753	116.136	117.019
FBgn0263772	0.194	0.223	0.071	0.063
FBgn0039479	0.417	0.388	0.258	0.271
FBgn0265778	3.317	3.357	3.433	3.598
FBgn0035169	25.419	26.034	23.293	24.02
FBgn0262982	3.317	2.251	1.236	1.046
FBgn0034800	7.652	6.792	4.972	5.473
FBgn0085342	0.756	0.456	0.925	0.757
FBgn0035859	5.305	4.279	2.33	2.362
FBgn0038945	2.415	3.513	0.32	0.171
FBgn0033280	17.039	15.487	12.06	9.954
FBgn0010497	0.824	0.844	1.699	1.695
FBgn0028583	480.111	486.746	931.243	973.83
FBgn0039883	0.417	0.427	0.205	0.18
FBgn0035246	1.135	1.126	1.254	1.307
FBgn0005672	13.393	12.935	17.423	17.736
FBgn0030280	33.924	29.867	23.871	22.046
FBgn0037323	0.039	0.252	0.071	0.144
FBgn0259230	0.116	0.087	0.036	0.054
FBgn0052100	2.715	2.93	2.401	2.462
FBgn0031546	2.386	3.105	1.966	1.749
FBgn0286893	0	0	0	0
FBgn0023212	158.835	167.191	158.783	164.401
FBgn0052259	2.89	2.668	4.918	5.536
FBgn0041630	23.809	23.415	24.956	24.823
FBgn0259699	1.387	1.485	1.832	1.686
FBgn0034059	108.764	108.931	146.127	144.799
FBgn0031868	5.285	5.764	5.559	5.446
FBgn0032863	3.889	3.765	3.513	3.823
FBgn0085420	0.611	0.796	0.649	0.893
FBgn0038816	2.463	2.445	2.321	2.191
FBgn0262516	7.826	7.928	5.914	5.897
FBgn0034568	0.039	0.068	0.062	0.099
FBgn0052855	0.019	0	0.044	0.063
FBgn0260941	31.063	31.924	16.507	15.509
FBgn0001229	5.557	6.375	2.962	2.849
FBgn0015808	68.982	70.263	75.447	75.217
FBgn0038205	0.33	0.252	0.391	0.406
FBgn0030391	34.021	32.817	25.952	27.807
FBgn0069354	12.433	11.741	11.028	10.64
FBgn0028743	1.513	1.718	3.104	3.012
FBgn0026755	0.349	0.398	0.729	0.676
FBgn0033351	45.804	50.06	40.111	42.811
FBgn0040996	9.785	9.995	6.048	6.366
FBgn0039234	19.144	19.038	17.619	17.754
FBgn0015558	6.41	7.064	3.913	3.913
FBgn0038354	0.019	0.039	0.044	0.036
FBgn0030010	2.046	1.97	1.53	1.722
FBgn0008636	0	0.019	0.018	0.036
FBgn0036497	5.276	3.784	2.57	3.111
FBgn0052382	0.039	0	0.916	0.442
FBgn0039755	418.897	415.649	299.751	297.596
FBgn0037172	1.736	2.174	1.699	2.11
FBgn0027500	2.822	2.698	3.131	2.894
FBgn0037504	10.319	12.731	15.022	13.399
FBgn0050383	0.252	0.233	0.925	0.442
FBgn0031980	3714.4	3677.3	4269.25	4308.65
FBgn0040837	31.732	35.127	39.507	42.541
FBgn0026085	4.849	5.356	4.696	4.409
FBgn0031905	1.484	2.174	1.21	1.1
FBgn0034994	0	0	0	0.018
FBgn0037506	4.723	4.561	3.913	5.14
FBgn0038975	0.272	0.272	0.4	0.415
FBgn0038830	39.83	39.532	27.304	29.241
FBgn0004914	169.609	168.161	98.108	99.283
FBgn0039900	1.649	1.65	3.344	3.571
FBgn0259244	0.533	0.543	0.605	0.83
FBgn0053200	0.679	0.408	0.418	0.559
FBgn0032433	2.134	1.553	0.507	0.487
FBgn0050050	0	0	0	0
FBgn0031592	0.097	0.175	0.196	0.261
FBgn0038811	7.157	6.404	8.254	9.188
FBgn0028670	30.549	30.576	28.469	28.781
FBgn0027872	10.93	11.615	11.776	11.704
FBgn0035266	43.535	44.723	40.476	41.026
FBgn0085219	0.175	0	0.062	0.045
FBgn0031065	0.087	0.087	0.098	0.171
FBgn0011659	2.104	1.96	1.957	1.488
FBgn0032348	1.804	1.718	1.85	1.731
FBgn0038304	6.944	7.326	6.982	7.222
FBgn0032483	4.296	3.998	5.523	6.366
FBgn0031969	13.732	14.73	10.851	11.487
FBgn0030951	5.237	5.133	4.073	5.87
FBgn0034647	77.381	78.589	93.226	91.186
FBgn0030005	0.679	0.67	1.049	0.902
FBgn0260480	3.54	3.348	2.357	2.416
FBgn0030000	2.221	2.29	3.593	3.084
FBgn0036177	0	0	0	0
FBgn0036168	0.533	0.475	0.596	0.703
FBgn0267327	3.142	1.931	8.956	10.216
FBgn0031766	3.375	3.406	3.353	2.173
FBgn0000426	21.908	23.259	21.692	20.08
FBgn0038889	3.714	4.066	4.038	3.994
FBgn0265487	3.356	2.096	129.806	116.514
FBgn0261380	7.933	7.695	9.152	9.594
FBgn0033248	2.046	2.193	1.672	2.074
FBgn0033504	330.092	323.951	118.555	119.697
FBgn0035802	56.821	56.911	25.036	24.498
FBgn0052201	0	0.019	0.053	0.009
FBgn0047334	2.648	2.756	39.195	40.449
FBgn0264714	0	0	0	0
FBgn0032940	32.139	32.225	28.861	29.421
FBgn0029945	3.249	3.513	2.597	2.389
FBgn0033330	7.807	8.316	7.462	6.158
FBgn0085460	0.204	0.388	0.338	0.343
FBgn0085300	0	0	0.293	0.072
FBgn0002567	61.427	61.792	25.481	26.725
FBgn0027101	19.086	19.824	19.753	19.052
FBgn0023512	9.688	9.674	13.154	12.822
FBgn0035528	122.738	123.875	89.028	86.533
FBgn0011766	26.844	27.723	26.317	26.419
FBgn0052221	37.997	38.892	34.686	32.379
FBgn0014455	171.83	164.435	209.024	217.293
FBgn0263108	20.647	21.202	17.601	18.024
FBgn0030511	11.104	11.353	10.139	9.675
FBgn0065109	0.369	0.398	0.24	0.252
FBgn0053458	0.058	0.039	0.374	0.703
FBgn0037166	44.611	47.625	7.907	7.258
FBgn0053127	0.485	1.261	0.729	1.109
FBgn0039915	0.242	0.311	0.489	0.271
FBgn0038445	1.532	1.417	0.72	1.055
FBgn0053868	8.04	6.21	2.713	4.752
FBgn0027334	17.389	17.01	21.701	21.622
FBgn0031736	9.911	9.49	7.462	8.232
FBgn0036910	4.413	4.929	6.048	5.699
FBgn0052026	3.026	3.057	2.455	2.561
FBgn0266364	0	0	0.249	0
FBgn0034282	30.801	31.381	34.606	33.073
FBgn0261679	1.746	1.708	1.227	1.298
FBgn0264954	0.058	0.068	0.009	0.054
FBgn0033948	2.415	2.271	2.561	2.642
FBgn0033062	27.261	26.558	23.062	23.38
FBgn0031600	31.829	36.194	27.286	27.456
FBgn0034617	3.162	2.969	2.063	1.894
FBgn0035148	7.758	7.879	6.608	7.322
FBgn0051363	31.839	31.915	35.264	36.355
FBgn0019952	69.942	69.361	71.453	73.089
FBgn0031580	1.387	2.038	0.88	1.19
FBgn0036131	0.242	0.097	0.16	0.298
FBgn0003292	0.039	0.078	0.285	0.162
FBgn0261871	0.058	0.068	0.071	0.126
FBgn0262009	0.339	0.359	0.943	1.154
FBgn0050480	0.029	0	0.009	0.027
FBgn0033667	0.349	0.369	0.551	0.406
FBgn0035724	2.686	2.503	1.663	1.56
FBgn0004395	9.097	9.49	9.205	8.927
FBgn0039366	1.193	1.203	1.165	1.28
FBgn0040363	0.019	0.049	0.044	0.027
FBgn0030678	12.704	14.099	15.867	15.978
FBgn0051780	0.466	0.388	1.174	1.262
FBgn0034248	115.368	104.312	101.524	104.828
FBgn0030623	1.251	1.174	1.103	0.667
FBgn0035348	230.057	229.817	130.9	130.769
FBgn0262732	190.867	193.148	249.216	250.52
FBgn0266671	3.743	4.357	3.896	4.427
FBgn0046793	3.152	3.367	1.983	2.245
FBgn0010039	3.753	3.581	9.347	9.107
FBgn0265140	2.095	1.863	4.838	4.923
FBgn0038188	0.165	0.136	0.116	0.144
FBgn0027569	41.323	41.492	53.079	53.685
FBgn0003513	4.403	4.386	0.658	0.748
FBgn0051388	4.413	4.318	3.878	4.283
FBgn0052188	0	0.291	0.258	0
FBgn0032648	0.611	0.408	0.409	0.316
FBgn0035109	7.923	7.2	7.124	6.294
FBgn0032520	5.004	5.415	3.335	3.21
FBgn0259704	6.304	4.997	5.221	5.762
FBgn0015838	6.895	7.181	5.87	5.653
FBgn0032884	371.969	376.224	206.552	212.109
FBgn0032815	5.867	7.132	7.168	6.735
FBgn0030759	13.383	15.768	16.703	17.673
FBgn0261507	0.669	0.708	0.151	0.108
FBgn0052600	0.078	0.058	0.089	0.09
FBgn0039946	1.377	1.145	1.058	1.434
FBgn0035423	225.916	214.826	251.412	244.848
FBgn0030898	0.96	0.689	0.631	0.505
FBgn0037290	10.348	9.694	12.496	13.94
FBgn0288746	0.621	0	0.56	0
FBgn0053723	0.524	0.417	0.356	0.261
FBgn0053879	0	0	0	0
FBgn0284237	0	0	0	0
FBgn0026079	3.52	3.561	4.429	4.391
FBgn0031719	0.048	0.087	0.071	0.207
FBgn0000536	62.378	62.811	69.808	66.579
FBgn0035679	11.386	10.693	20.109	20.233
FBgn0085311	0	0	0	0
FBgn0039668	178.774	175.75	153.695	158.721
FBgn0030300	1.658	1.853	2.401	3.039
FBgn0036319	2.395	2.863	3.362	3.462
FBgn0051797	2.444	2.581	1.218	1.217
FBgn0260229	26.815	27.907	21.221	21.658
FBgn0050077	28.784	26.578	24.956	26.221
FBgn0085252	0	0	0	0
FBgn0033475	12.006	12.566	13.465	13.678
FBgn0259214	26.834	26.869	44.976	44.912
FBgn0030617	0.165	0.087	0.231	0.207
FBgn0030775	1.474	1.737	1.281	1.371
FBgn0020312	14.101	14.351	7.889	7.971
FBgn0034187	0.727	0.64	1.307	1.208
FBgn0262612	1.329	1.902	1.574	1.524
FBgn0013433	0.048	0.01	0.089	0.036
FBgn0015288	1693.84	1669.04	1735.38	1776.97
FBgn0020907	0.815	0.679	1.592	1.19
FBgn0050274	0.019	0	0	0.009
FBgn0036838	4.16	4.017	5.977	6.158
FBgn0013531	3.278	2.969	3.638	4.328
FBgn0033955	0.31	0.301	0.187	0.18
FBgn0286784	501.796	505.134	342.121	341.372
FBgn0003687	6.372	6.365	6.768	5.094
FBgn0040491	5.819	5.385	6.172	5.843
FBgn0061356	40.625	43.889	43.447	42.559
FBgn0024184	0.291	0.301	0.489	0.442
FBgn0270926	13.131	11.499	24.592	22.966
FBgn0036186	1.018	1.106	1.85	1.659
FBgn0033904	1.193	1.252	1.085	1.145
FBgn0026404	8.117	7.346	5.87	5.365
FBgn0263397	7.933	8.258	7.16	7.601
FBgn0038405	0.417	0.359	0.356	0.198
FBgn0033294	0.388	0.941	0.427	0.388
FBgn0004607	0.068	0.078	0.142	0.135
FBgn0040005	52.573	51.118	50.517	48.023
FBgn0037885	16.719	18.815	17.183	15.869
FBgn0028687	191.41	192.246	123.492	126.865
FBgn0035316	2.328	2.203	1.325	1.452
FBgn0037878	14.45	16.981	12.852	13.534
FBgn0030177	9.058	9.762	10.477	10.586
FBgn0031021	99.967	98.442	103.027	103.403
FBgn0260646	0	0	0	0
FBgn0031713	92.102	98.84	98.144	97.93
FBgn0053880	2.201	1.232	1.53	0.83
FBgn0031011	19.706	18.184	17.334	17.492
FBgn0016053	0.107	0.194	0.311	0.397
FBgn0035390	61.922	60.86	48.249	49.015
FBgn0031836	41.449	41.279	52.607	53.144
FBgn0288470	14.091	13.973	13.412	14.282
FBgn0040355	0.262	0.272	0.116	0.261
FBgn0263750	6.352	6.268	7.702	8.863
FBgn0035777	0.242	0.097	0.142	0.063
FBgn0039698	24.071	24.676	20.536	20.792
FBgn0003517	4068.69	4011.66	3398.51	3466.59
FBgn0031270	17.835	17.796	15.707	13.453
FBgn0004880	0.388	0.378	0.427	0.388
FBgn0038511	0.039	0	0.027	0.045
FBgn0013672	7637.73	7336.37	7231.48	7108.99
FBgn0015008	1.484	1.475	1.138	1.199
FBgn0034419	47.734	45.412	37.897	37.726
FBgn0004429	12.607	11.237	5.505	5.708
FBgn0003510	0.388	0.514	0.391	0.207
FBgn0037106	3.579	4.881	4.402	4.526
FBgn0054054	29.327	26.714	44.976	44.11
FBgn0266429	0.116	0.126	0.133	0.234
FBgn0085208	3.288	3.299	2.499	2.966
FBgn0031016	5.091	4.9	2.659	2.642
FBgn0029931	0	0.029	0	0
FBgn0036480	2.027	1.834	3.709	4.328
FBgn0039324	0.718	0.592	2.215	2.173
FBgn0013563	12.646	12.265	9.57	9.657
FBgn0263846	0.242	0.301	0.48	0.451
FBgn0035522	0.029	0.019	0.044	0.036
FBgn0038756	1.649	0.378	3.522	3.363
FBgn0085212	244.177	253.465	100.367	109.796
FBgn0020388	10.92	10.79	21.523	21.739
FBgn0264301	0	0	0	0
FBgn0042711	0.592	1.009	0.694	0.532
FBgn0051163	0.058	0.097	0.231	0.126
FBgn0030411	8.466	7.86	10.939	10.063
FBgn0000212	7.157	6.899	7.222	7.024
FBgn0036870	0.165	0	0.053	0.081
FBgn0034720	1.358	1.223	1.619	1.758
FBgn0035421	10.978	12.663	11.411	12.299
FBgn0053080	9.048	8.956	8.591	8.367
FBgn0035953	8.951	8.258	8.654	9.017
FBgn0000490	2.939	3.338	3.931	3.697
FBgn0039259	72.173	75.542	63.333	59.781
FBgn0031294	3.423	3.668	4.349	4.382
FBgn0032938	17.738	18.621	17.806	17.646
FBgn0286877	1.319	1.465	0.543	0.83
FBgn0052195	40.305	42.734	11.571	12.317
FBgn0266411	137.955	139.565	61.003	62.639
FBgn0036767	0.223	4.017	1.841	0.487
FBgn0033412	0.96	0.524	0.454	0.37
FBgn0039559	2.842	3.163	3.113	2.876
FBgn0034770	0	0.058	0	0.036
FBgn0037697	42.216	44.947	47.253	46.193
FBgn0053873	0	0	0	0.054
FBgn0015521	2703.22	2658.41	3130.84	3245.14
FBgn0035424	13.267	13.129	13.946	13.696
FBgn0035711	4.287	4.163	4.643	4.337
FBgn0024958	24.274	22.687	22.27	22.262
FBgn0063495	4.112	4.59	9.303	9.576
FBgn0051128	6.226	5.58	3.184	3.571
FBgn0283473	7.283	7.181	10.139	11.623
FBgn0261788	1.746	2.125	4.42	4.68
FBgn0030963	2.434	2.455	2.873	2.876
FBgn0030217	0.65	0.805	1.121	1.136
FBgn0034054	5.77	5.909	5.897	6.402
FBgn0052448	67.401	81.082	86.698	86.335
FBgn0261514	0.058	0.039	0.116	0.099
FBgn0031785	0.572	0.582	0.569	0.622
FBgn0003701	0.116	0.068	0.125	0.081
FBgn0037566	19.755	19.737	23.026	21.478
FBgn0025743	17.621	18	11.224	11.307
FBgn0052939	0.107	0.155	0.08	0.009
FBgn0028532	0.223	0.223	0.231	0.37
FBgn0050285	10.93	10.179	12.932	13.164
FBgn0033229	66.422	66.226	51.086	54.587
FBgn0000063	0.407	0.408	0.382	0.271
FBgn0037014	0.097	0.029	0.089	0.099
FBgn0015283	275.948	286.486	170.096	166.358
FBgn0262807	3.588	3.319	2.819	3.444
FBgn0263490	4.694	4.279	5.158	5.212
FBgn0010295	0.281	0.223	0.125	0
FBgn0030850	56.336	56.503	64.712	65.605
FBgn0028685	147.633	149.919	103.356	110.743
FBgn0028870	25.671	28.412	27.215	25.121
FBgn0026380	659.128	657.537	682.926	693.203
FBgn0034269	14.188	14.167	10.37	10.504
FBgn0283467	3.792	3.251	3.291	3.075
FBgn0029864	0.068	0.01	0.036	0.036
FBgn0032484	0.223	0.194	0.213	0.225
FBgn0035735	0.63	0.417	0	0.054
FBgn0034721	10.115	9.548	6.662	7.845
FBgn0261536	0.116	0.126	0.098	0.135
FBgn0262856	0	0	0	0
FBgn0053267	1.998	1.145	2.508	1.794
FBgn0034429	0.136	0	0.044	0
FBgn0021856	15.905	17.301	17.877	19.386
FBgn0034312	25.807	25.054	25.846	28.844
FBgn0015872	5.848	6.026	10.397	10.631
FBgn0035152	10.784	10.984	7.48	8.34
FBgn0085506	0	0.291	0	0
FBgn0052024	0.272	0.495	0.658	0.721
FBgn0000439	0.048	0.01	0.053	0.009
FBgn0034047	1.106	0.844	0.365	0.18
FBgn0014879	23.605	28.383	21.737	22.001
FBgn0034196	7.778	6.996	7.275	5.41
FBgn0027617	3.278	3.794	3.824	4.148
FBgn0032624	3.937	4.367	2.659	2.696
FBgn0053665	11.23	15.429	10.388	11.045
FBgn0032236	37.716	39.173	31.893	36.707
FBgn0031640	14.615	14.313	10.397	10.892
FBgn0039282	0.233	0.155	0.293	0.352
FBgn0003479	9.31	8.093	7.329	8.422
FBgn0034008	6.304	6.482	5.087	5.212
FBgn0032577	6.847	5.065	4.643	4.373
FBgn0034186	2.163	1.853	1.69	1.614
FBgn0033184	57.529	59.55	52.607	54.136
FBgn0053322	2.851	3.396	2.143	2.029
FBgn0042086	0	5.958	7.8	10.216
FBgn0021738	1.843	1.514	1.281	1.434
FBgn0033249	2.415	1.815	2.028	2.119
FBgn0039577	2.25	2.455	1.752	2.209
FBgn0031623	3.908	3.978	2.686	2.29
FBgn0029629	223.899	225.897	223.975	228.736
FBgn0086519	0.621	0.97	0.631	0.622
FBgn0085474	4.384	4.58	5.479	6.113
FBgn0034543	149.767	151.481	115.976	107.786
FBgn0035196	23.304	22.813	18.748	17.321
FBgn0032416	0.029	0	0	0.009
FBgn0050148	4.015	2.348	5.701	7.186
FBgn0053531	0.029	0.068	0.062	0.072
FBgn0034225	0.912	1.397	0.88	0.965
FBgn0036751	2.056	2.047	1.592	1.596
FBgn0262481	55.725	52.583	41.33	41.946
FBgn0028543	85.129	83.702	114.882	122.185
FBgn0034494	82.918	83.188	43.998	42.721
FBgn0016687	516.508	513.586	523.69	531.742
FBgn0038224	464.216	472.579	398.731	417.184
FBgn0037084	29.734	30.847	28.203	28.718
FBgn0265342	10.813	14.71	6.493	8.061
FBgn0051103	4.141	3.872	6.555	6.591
FBgn0035519	86.09	91.048	116.403	119.219
FBgn0037376	14.46	14.856	9.623	11.118
FBgn0036007	98.503	98.995	120.939	115.982
FBgn0025682	26.699	29.596	111.956	110.049
FBgn0031062	4.898	5.22	7.996	7.304
FBgn0031497	95.458	97.287	115.772	123.285
FBgn0286786	17.583	21.348	35.14	39.556
FBgn0051658	1.988	3.26	3.184	3.12
FBgn0263036	2.017	2.426	2.108	1.389
FBgn0052202	18.911	19.844	18.891	16.464
FBgn0027550	0.873	0.941	0.872	0.848
FBgn0037899	363.628	359.427	439.714	456.578
FBgn0036723	5.993	5.473	5.399	4.472
FBgn0040719	3.21	2.242	1.272	1.443
FBgn0039740	5.499	4.638	5.016	4.806
FBgn0261976	22.432	21.348	22.484	19.16
FBgn0261564	46.512	45.859	38.848	38.456
FBgn0053702	0	0.165	0.293	0.478
FBgn0016794	7.458	7.578	10.077	9.882
FBgn0034126	2.172	2.93	3.949	4.328
FBgn0039043	5.382	5.512	9.205	9.062
FBgn0039597	0.136	0.078	0.854	1.145
FBgn0284246	6.042	6.055	11.126	9.531
FBgn0262485	0.941	1.698	1.334	1.172
FBgn0035028	39.238	41.007	24.761	22.758
FBgn0000568	42.865	42.2	39.845	39.917
FBgn0035240	3.54	3.784	3.958	3.679
FBgn0033344	3.113	3.057	3.3	3.057
FBgn0053511	0.107	0.116	0.205	0.162
FBgn0015591	1.872	1.708	0.649	0.361
FBgn0026239	1.096	0.893	1.37	1.262
FBgn0031001	0.078	0.078	0.044	0.018
FBgn0053093	3.743	4.008	3.842	3.39
FBgn0262509	6.517	6.336	6.324	5.96
FBgn0032965	0.407	0.408	0.267	0.243
FBgn0250757	0.795	0.854	2.126	2.002
FBgn0037001	178.793	175.517	155.634	156.8
FBgn0032281	105.098	98.665	148.999	165.655
FBgn0036536	3.821	4.91	3.718	3.291
FBgn0262594	0	0	0	0.108
FBgn0039932	3.85	3.94	4.509	4.238
FBgn0262882	6.624	6.21	4.954	4.589
FBgn0261057	0	0.64	1.379	3.075
FBgn0011596	2.163	2.203	1.886	1.903
FBgn0043799	3.171	2.824	3.833	4.517
FBgn0034027	7.002	6.88	7.426	8.043
FBgn0023083	29.977	29.547	27.153	27.78
FBgn0041174	37.531	38.795	26.361	29.638
FBgn0034219	9.911	8.976	5.541	5.644
FBgn0022800	2.463	2.387	4.287	4.517
FBgn0039079	0	0	0	0
FBgn0283509	97.999	104.516	223.388	221.405
FBgn0051100	1.106	0.902	2.277	2.317
FBgn0003209	22.684	23.123	49.272	48.338
FBgn0053543	0.262	0.417	0.391	0.334
FBgn0034599	12.394	12.547	10.157	9.359
FBgn0035999	5.043	4.813	10.015	10.405
FBgn0025620	23.333	25.86	30.702	30.278
FBgn0085391	0.417	0.398	0.845	0.586
FBgn0033867	0	0	0.009	0.009
FBgn0034081	11.318	12.217	12.398	13.011
FBgn0040396	23.44	23.638	21.737	21.929
FBgn0028899	1.086	1.223	0.916	0.884
FBgn0038095	5.528	6.016	3.922	4.31
FBgn0032763	2.677	2.833	2.41	2.579
FBgn0010747	160.338	164.309	130.375	135.936
FBgn0051259	0.116	0.107	0.16	0.117
FBgn0053229	43.36	45.044	70.217	70.664
FBgn0032126	0	0	0	0.036
FBgn0035523	15.682	16.651	21.016	21.965
FBgn0036872	2.192	3.94	3.727	4.653
FBgn0035648	0.048	0.078	0.151	0.063
FBgn0005659	15.575	15.642	25.472	26.834
FBgn0030973	22.994	23.531	24.174	22.884
FBgn0035955	0.427	0.573	0.72	0.523
FBgn0085521	0	0.155	0.133	0.072
FBgn0032265	1.61	2.174	0.978	0.839
FBgn0262624	0.339	0.175	0.525	0.316
FBgn0085277	0	0	0.098	0.072
FBgn0037439	5.761	6.472	8.467	7.745
FBgn0052673	0	0	0.507	0.433
FBgn0026754	0.475	0.301	0.889	0.766
FBgn0031698	5.79	5.958	6.119	5.599
FBgn0031317	15.459	15.749	9.792	11.343
FBgn0040268	5.402	4.842	4.029	3.679
FBgn0261580	0.766	0.349	0.436	0.406
FBgn0051122	5.373	4.997	4.909	4.761
FBgn0267905	0	0	0	0
FBgn0031319	14.276	13.827	10.246	10.432
FBgn0029573	2.415	2.397	2.544	3.408
FBgn0040670	8.214	8.772	8.36	6.934
FBgn0003557	17.505	17.001	14.782	15.013
FBgn0040923	0.398	0.155	0.409	0.505
FBgn0263873	5.644	5.502	3.976	3.895
FBgn0283525	3.065	2.872	3.691	3.715
FBgn0032457	1.823	1.892	1.174	1.488
FBgn0287183	19.202	18.67	13.305	12.344
FBgn0029153	3.85	3.969	4.251	3.598
FBgn0039430	226.11	228.051	54.004	53.262
FBgn0034990	0.533	0.631	0.249	0.135
FBgn0031418	143.793	144.698	65.032	64.911
FBgn0038142	1.241	1.514	2.277	2.669
FBgn0030354	7.167	7.666	7.017	6.871
FBgn0005660	7.157	7.045	9.383	9.657
FBgn0033569	3.055	2.863	2.277	2.236
FBgn0027490	1.746	1.591	1.352	1.371
FBgn0038099	0.204	0.281	0.382	0.316
FBgn0033179	1075.01	1069.53	336.127	345.7
FBgn0038826	87.079	88.088	72.921	70.249
FBgn0085473	0	0	0	0
FBgn0004855	38.133	40.997	40.44	42.243
FBgn0036443	2.541	2.232	1.574	1.668
FBgn0035876	44.136	44.442	49.815	52.098
FBgn0037336	6.983	7.054	8.511	8.692
FBgn0043002	8.457	8.229	5.986	4.148
FBgn0039437	0	0.116	0.062	0.027
FBgn0034819	0.533	0.417	0.48	0.271
FBgn0029531	0.398	0.64	0.098	0.18
FBgn0044324	19.309	20.057	11.34	11.983
FBgn0033713	9.019	8.491	6.706	6.294
FBgn0000339	78.777	85.177	126.124	131.247
FBgn0266136	4.005	4.192	3.78	3.679
FBgn0259164	0.853	0.951	0.916	1.19
FBgn0053653	1.503	1.271	3.193	3.03
FBgn0033128	42.885	44.112	55.489	53.857
FBgn0034490	1.629	2.203	2.748	3.183
FBgn0035865	0.029	0	0.32	0.352
FBgn0262869	0.301	0.32	0.382	0.361
FBgn0287597	4.917	6.23	6.581	6.871
FBgn0034766	0.097	0	0	0
FBgn0031238	6.304	6.55	7.115	6.871
FBgn0037025	0.078	0.107	0.151	0.171
FBgn0039213	385.332	383.346	263.624	267.354
FBgn0036126	30.743	31.546	51.167	51.296
FBgn0028292	5.014	4.687	3.415	3.3
FBgn0029977	0.126	0	0.276	0.153
FBgn0029088	6.517	5.793	4.091	3.985
FBgn0029642	0.407	0	0.32	0.144
FBgn0035430	0.048	0.029	0.018	0.036
FBgn0037147	3.87	3.522	3.406	3.165
FBgn0262811	0.853	0.33	0	0
FBgn0039795	0	0.068	0.044	0
FBgn0069242	272.573	267.894	300.444	305.233
FBgn0038365	1.833	2.232	1.663	1.812
FBgn0034789	2.706	3.105	2.819	2.425
FBgn0051876	0.242	0.281	0.08	0.117
FBgn0029958	32.023	31.983	21.052	23.696
FBgn0036892	16.545	16.079	20.767	19.494
FBgn0004606	1.464	1.64	3.273	3.399
FBgn0035575	0.533	0.427	0.916	0.947
FBgn0030243	6.43	6.627	5.657	6.519
FBgn0024989	0.475	0.446	0.471	0.64
FBgn0034117	56.831	54.679	58.86	62.639
FBgn0036107	47.365	47.46	37.096	32.397
FBgn0028896	3.811	3.959	2.126	2.11
FBgn0047338	18.921	21.222	16.08	14.95
FBgn0000449	0.029	0.029	0.018	0.054
FBgn0040342	0.349	0.136	0.374	0.487
FBgn0085486	3.821	4.105	2.979	3.526
FBgn0051869	0.446	0.388	1.023	0.857
FBgn0032645	0.33	0.417	1.485	2.029
FBgn0262730	2.289	2.144	3.255	3.129
FBgn0039125	4.597	5.026	6.324	6.925
FBgn0039136	64.317	62.209	38.27	37.591
FBgn0029659	8.059	8.141	7.329	6.799
FBgn0051262	0	0	0.018	0
FBgn0030530	9.97	9.975	8.405	8.467
FBgn0036321	0.262	0.155	0.222	0.207
FBgn0025800	47.899	48.158	29.403	28.52
FBgn0085308	1.29	1.446	1.094	0.802
FBgn0033313	15.013	15.545	9.481	10.126
FBgn0036192	12.006	12.964	11.002	10.658
FBgn0030420	6.381	7.549	6.795	6.447
FBgn0037632	28.406	29.198	24.796	26.906
FBgn0000318	155.043	147.978	263.215	273.819
FBgn0052436	4.374	4.357	3.531	3.417
FBgn0039773	10.6	11.081	10.851	10.649
FBgn0263247	0	0	0	0
FBgn0000241	4.316	4.823	0.169	0.198
FBgn0033381	15.944	15.516	20.616	20.522
FBgn0031877	20.822	20.61	42.362	42.234
FBgn0284230	5.062	5.143	8.556	8.349
FBgn0035287	6.207	5.667	6.226	6.582
FBgn0032490	0	0	0.053	0
FBgn0039374	1.59	1.465	1.939	1.479
FBgn0030345	7.768	8.918	10.655	9.819
FBgn0052383	0.048	0.039	0.071	0.054
FBgn0036320	0.116	0.194	0.445	0.261
FBgn0010612	733.677	737.31	640.76	660.852
FBgn0053057	2.114	2.591	5.817	4.716
FBgn0013307	75.237	75.765	55.836	56.607
FBgn0036263	3.947	4.24	6.564	5.338
FBgn0035490	1.581	1.815	3.86	3.526
FBgn0003301	0.776	0.844	1.343	1.353
FBgn0005671	81.997	81.17	76.47	75.046
FBgn0029737	35.117	36.029	22.484	22.74
FBgn0032724	10.648	10.48	11.34	10.387
FBgn0266354	0.145	0.184	0.356	0.325
FBgn0004777	144.986	147.92	73.357	77.598
FBgn0030103	3.21	2.765	3.78	2.444
FBgn0036571	3.802	4.085	3.335	3.201
FBgn0040843	1.173	0.922	0.667	1.389
FBgn0032651	0.136	0.243	0.24	0.198
FBgn0036964	31.082	30.944	34.108	32.893
FBgn0003129	3.385	4.095	0.276	0.18
FBgn0267912	201.496	201.163	147.309	146.981
FBgn0259701	8.292	8.277	8.236	7.565
FBgn0259916	6.313	7.316	7.755	8.043
FBgn0037920	2.851	2.814	3.922	3.832
FBgn0031757	3.423	3.125	2.392	1.984
FBgn0032282	0.417	0.524	0.169	0.252
FBgn0004898	0	0.039	0.027	0.018
FBgn0053124	0.165	0.243	0.142	0.171
FBgn0030121	3.549	4.153	4.322	4.247
FBgn0036871	0.262	0.427	0.391	0.361
FBgn0031937	15.226	15.768	13.928	13.426
FBgn0040299	12.51	12.091	1.681	1.776
FBgn0028879	0.107	0.116	0.169	0.207
FBgn0039862	0.844	0.873	0.454	0.523
FBgn0030699	56.637	58.046	50.428	50.611
FBgn0051755	0.107	0.194	0.365	0.243
FBgn0053803	0.087	0.058	0.053	0.09
FBgn0031323	9.039	8.85	7.284	6.772
FBgn0085320	128.228	131.376	387.204	379.468
FBgn0037364	0.223	0.388	0.703	0.577
FBgn0039269	45.028	46.276	38.19	37.131
FBgn0035245	0.184	0.165	0.293	0.451
FBgn0036272	12.627	12.663	11.793	11.614
FBgn0035476	5.499	5.415	4.029	4.689
FBgn0029863	0.145	0.369	0.196	0.18
FBgn0054028	0	0.078	0	0
FBgn0030326	10.144	10.635	4.598	6.357
FBgn0001320	2.172	2.523	4.251	4.274
FBgn0031141	0.272	0.272	0.08	0.343
FBgn0085489	4.626	6.365	5.461	3.589
FBgn0036327	0.611	0.873	0.614	0.685
FBgn0010417	14.198	14.051	13.394	14.048
FBgn0038790	4.015	0.844	3.433	4.833
FBgn0033072	0.252	0.155	0.169	0.424
FBgn0036939	4.015	3.28	3.131	2.732
FBgn0036018	2.463	2.707	3.833	4.076
FBgn0033556	15.769	13.323	16.107	15.978
FBgn0033886	350.381	353.459	207.094	210.964
FBgn0261673	3.792	3.813	4.936	4.986
FBgn0032666	22.926	22.852	18.677	19.197
FBgn0024973	35.999	35.864	32.649	33.894
FBgn0052598	0.068	0.155	0.196	0.153
FBgn0037555	18.649	17.942	23.409	24.327
FBgn0031276	0.427	0.107	4.918	5.058
FBgn0033539	3.666	3.484	4.242	4.003
FBgn0022936	9.087	9.539	11.162	11.848
FBgn0036697	18.019	17.99	24.894	24.706
FBgn0287478	10.61	10.509	42.077	43.082
FBgn0032981	0	0.058	0.249	0.559
FBgn0037188	6.362	6.133	5.23	5.04
FBgn0029568	0	0.019	0.053	0.045
FBgn0035692	52.728	52.603	59.278	61.07
FBgn0029936	6.624	6.162	5.221	5.554
FBgn0036454	7.749	8.374	12.914	12.831
FBgn0267104	0	0	0	0
FBgn0037576	0.116	0.087	0.053	0.018
FBgn0037383	20.405	22.027	19.406	19.656
FBgn0039889	55.075	55.95	51.718	48.447
FBgn0035539	1.639	1.261	3.771	3.697
FBgn0038204	0.398	0.359	0.071	0.126
FBgn0037962	5.848	5.298	2.899	3.363
FBgn0259968	12.064	11.178	4.545	5.212
FBgn0037018	21.869	22.483	18.926	21.658
FBgn0039291	52.641	49.362	60.656	61.539
FBgn0023175	572.747	585.79	348.996	362.742
FBgn0030449	7.177	6.666	4.936	5.085
FBgn0039467	2.997	2.824	16.178	16.582
FBgn0033883	41.721	38.338	37.888	38.736
FBgn0052284	5.702	1.601	1.112	0.821
FBgn0260233	0.272	0.495	0.409	0.289
FBgn0027783	1.823	1.446	1.414	1.515
FBgn0044812	52.903	44.442	47.467	46.256
FBgn0267001	2.386	2.174	4.207	4.112
FBgn0028888	0.33	0.204	0.231	0.207
FBgn0040372	2.599	2.494	2.339	2.435
FBgn0033187	3.026	3.348	2.668	2.903
FBgn0002174	38.152	37.824	35.095	36.256
FBgn0004172	188.627	193.09	172.15	192.479
FBgn0004782	0.058	0	0	0
FBgn0085451	3.259	3.289	3.664	4.085
FBgn0033834	0.495	0.466	0.525	0.55
FBgn0040340	155.751	153.024	76.238	75.542
FBgn0030936	5.227	4.502	4.038	4.292
FBgn0030437	0.048	0.029	0.027	0.054
FBgn0035498	27.019	27.296	34.393	36.608
FBgn0029932	20.22	19.067	21.897	20.504
FBgn0025186	9.553	10.16	8.529	7.718
FBgn0034551	0.427	0.097	0	0
FBgn0267378	56.326	58.658	34.784	35.147
FBgn0025571	22.916	21.134	18.962	19.097
FBgn0085409	0.272	0.223	0.818	0.775
FBgn0034049	2.958	2.979	3.673	3.643
FBgn0053113	269.965	272.92	217.598	214.805
FBgn0026409	542.247	547.413	431.816	440.889
FBgn0042138	850.519	848.9	739.509	748.8
FBgn0024294	0.524	0.475	0.409	0.225
FBgn0038115	17.544	17.437	16.881	16.897
FBgn0034573	30.413	29.634	27.722	27.636
FBgn0036075	4.073	5.415	3.851	3.58
FBgn0050154	871.486	850.239	440.576	468.85
FBgn0264086	9.116	9.723	6.306	5.924
FBgn0028534	2.357	1.126	2.962	2.489
FBgn0267398	70.243	74.765	93.688	93.052
FBgn0039537	135.811	130.822	102.867	107.154
FBgn0032677	5.169	4.852	3.753	4.247
FBgn0038601	4.354	4.25	6.03	6.366
FBgn0033275	0.058	0	0.08	0.063
FBgn0051611	0.194	0.136	0.213	0.343
FBgn0086129	5.615	6.22	6.27	5.861
FBgn0033950	0	0.194	0	0
FBgn0262733	1.687	1.892	2.028	1.912
FBgn0035241	1.27	0.99	2.304	2.498
FBgn0030158	7.681	7.093	8.271	5.915
FBgn0035767	32.537	31.439	18.126	16.383
FBgn0037679	9.97	9.762	7.667	8.052
FBgn0038239	0.378	0.146	0.516	0.09
FBgn0031233	12.404	11.926	8.645	8.647
FBgn0031148	21.617	21.891	25.908	27.943
FBgn0029911	24.138	25.772	20.563	19.512
FBgn0003747	0.213	0.378	0.249	0.298
FBgn0051741	0	0	0	0
FBgn0034451	55.832	55.95	40.556	40.341
FBgn0014032	9.659	9.791	24.716	25.148
FBgn0263757	5.392	5.793	5.71	5.293
FBgn0265836	0	0	0.116	0.171
FBgn0015589	2.114	1.931	2.73	2.561
FBgn0085334	0	0	0.196	0.144
FBgn0030890	9.436	9.335	8.013	7.989
FBgn0039304	27.959	28.586	35.291	35.282
FBgn0001223	180.82	187.52	515.258	531.462
FBgn0031347	7.564	7.831	6.412	6.05
FBgn0051679	3.433	3.464	2.339	2.723
FBgn0265356	12.898	12.605	38.795	41.324
FBgn0264908	1.135	0.932	1.539	1.875
FBgn0034961	7.021	7.86	5.994	6.447
FBgn0039751	16.7	18.068	21.434	19.215
FBgn0034075	10.542	11.12	26.815	26.716
FBgn0038206	15.488	15.758	15.778	17.321
FBgn0025624	34.069	32.575	31.716	32.343
FBgn0034756	1.804	2.28	3.282	3.228
FBgn0031620	1.27	1.291	1.236	1.28
FBgn0010300	1.358	1.446	1.272	1.28
FBgn0005674	15.866	15.768	30.746	30.927
FBgn0035989	24.478	25.452	18.17	18.484
FBgn0004367	0.562	0.553	0.578	0.586
FBgn0027499	2.774	2.707	2.286	2.416
FBgn0039328	3.743	3.125	6.635	6.546
FBgn0034950	0.621	0.543	0.578	0.325
FBgn0026533	23.275	23.715	18.473	18.124
FBgn0036980	55.793	53.893	39.996	38.952
FBgn0031907	54.639	52.438	51.069	49.132
FBgn0003067	368.312	368.5	229.142	226.851
FBgn0038631	70.718	69.108	97.183	93.44
FBgn0037760	11.773	12.071	5.888	6.14
FBgn0028343	9.523	9.5	10.477	10.009
FBgn0085387	9.048	8.733	7.355	7.43
FBgn0034519	2.289	2.057	2.357	2.002
FBgn0050373	42.254	41.977	46.364	45.372
FBgn0263006	137.276	136.256	174.685	173.346
FBgn0024329	38.23	37.281	17.423	17.366
FBgn0004687	206.035	204.773	130.429	129.931
FBgn0264432	0	0.136	0	0
FBgn0032869	22.509	19.397	14.764	15.554
FBgn0035099	8.554	9.636	9.428	9.9
FBgn0053817	0	0.262	0	0
FBgn0026150	7.943	7.831	6.581	5.978
FBgn0038818	3.278	2.94	8.743	8.936
FBgn0037606	10.154	10.713	7.177	7.881
FBgn0034060	13.8	14.41	11.838	11.307
FBgn0031657	6.915	5.977	8.476	8.115
FBgn0265101	80.988	79.326	109.288	103.683
FBgn0260749	7.196	7.792	7.595	6.817
FBgn0033757	4.936	5.677	5.016	4.95
FBgn0039448	0	0	0.036	0
FBgn0031240	3.637	3.823	2.793	2.921
FBgn0087021	0.446	0.311	0.649	0.442
FBgn0034598	10.794	10.392	9.765	10.243
FBgn0036180	14.954	16.544	13.777	14.598
FBgn0034066	131.098	135.189	109.066	112.483
FBgn0031604	10.988	11.741	12.692	13.462
FBgn0039718	0.107	0	0.151	0.162
FBgn0034263	6.236	6.54	4.047	4.346
FBgn0038462	79.689	82.024	146.865	145.232
FBgn0015774	0.126	0.204	0.24	0.198
FBgn0053906	2.201	1.232	1.53	0.83
FBgn0267433	0.019	0.029	0	0.018
FBgn0053526	62.572	61.675	52.376	52.243
FBgn0036814	11.977	12.42	13.154	13.642
FBgn0265263	54.581	65.285	57.188	60.322
FBgn0039779	0.291	0.126	0.329	0.189
FBgn0031232	1.561	1.417	2.748	3.003
FBgn0259183	1.212	1.038	1.13	1.217
FBgn0032117	9.417	9.306	6.635	7.276
FBgn0034011	0.136	0.213	0.178	0.045
FBgn0261395	1.096	0.786	0.872	0.55
FBgn0052712	0.184	0.437	1.192	1.19
FBgn0039671	0.068	0	0.044	0.108
FBgn0003482	0.32	0.291	1.049	0.902
FBgn0036527	0	0.039	0.071	0.108
FBgn0283472	48.219	45.868	48.756	46.797
FBgn0061492	39.529	42.53	45.136	42.198
FBgn0029508	54.057	51.186	115.549	118.867
FBgn0039111	32.867	31.934	31.938	31.721
FBgn0053270	0	0.194	0	0.09
FBgn0000454	30.549	32.613	59.447	60.466
FBgn0000479	17.796	17.165	22.35	22.01
FBgn0287182	9.184	9.364	13.012	13.516
FBgn0035697	0.039	0.029	0.053	0.036
FBgn0028688	89.329	89.932	59.447	62.017
FBgn0033900	17.466	17.719	14.035	14.769
FBgn0038106	13.849	12.974	14.097	14.201
FBgn0037039	0.116	0.087	0.311	0.478
FBgn0051352	79.708	79.142	56.04	57.463
FBgn0015568	36.145	36.184	53.79	53.198
FBgn0040296	0.058	0	0	0
FBgn0032732	66.548	63.102	85.808	80.817
FBgn0045502	0.039	0.068	0.053	0.036
FBgn0028407	1.144	1.31	1.236	0.974
FBgn0035590	22.955	22.832	20.874	19.882
FBgn0031654	0.553	1.533	4.714	3.589
FBgn0037217	3.792	4.939	0.551	0.523
FBgn0037329	45.92	45.888	41.054	41.387
FBgn0266916	0.912	1.087	0.747	0.658
FBgn0085310	0	0	0	0.072
FBgn0031365	2.686	2.465	2.873	2.435
FBgn0085459	0.126	0.146	0.783	0.343
FBgn0030178	8.437	9.218	8.938	9.395
FBgn0030006	22.509	20.698	18.49	17.961
FBgn0038476	4.461	4.027	4.625	4.292
FBgn0031820	3.821	3.775	4.5	4.599
FBgn0031813	120.799	120.779	72.93	74.983
FBgn0262791	13.626	14.778	12.434	13.282
FBgn0260645	0.698	0.815	0	0
FBgn0263829	0.068	0.049	0.24	0.198
FBgn0264691	15.497	15.011	18.481	18.656
FBgn0035263	2.618	2.251	1.174	1.362
FBgn0001202	12.452	11.732	11.455	10.667
FBgn0003074	248.134	252.727	218.638	221.27
FBgn0030259	0	0	0.151	0.036
FBgn0015379	23.576	23.803	27.856	26.725
FBgn0027335	45.222	46.916	29.839	31.162
FBgn0029532	0.029	0.019	0.098	0.144
FBgn0001276	6.071	6.443	6.021	5.554
FBgn0043550	0.029	0	0	0.018
FBgn0030769	3.404	3.474	4.5	4.409
FBgn0026176	4.122	3.28	7.409	7.006
FBgn0038262	0.107	0.029	0.196	0.316
FBgn0051872	0.233	0.378	3.371	3.498
FBgn0039790	18.203	17.845	18.508	18.908
FBgn0267903	0	0	0	0
FBgn0036844	7.7	6.424	8.031	8.62
FBgn0250862	1.639	1.601	1.236	0.884
FBgn0284444	4.742	2.804	1.61	1.74
FBgn0032788	0.116	0	0.08	0.045
FBgn0052343	5.227	4.881	4.536	4.4
FBgn0033842	5.276	5.696	4.456	5.167
FBgn0250834	6.187	5.812	5.141	4.562
FBgn0037292	5.819	4.279	6.306	5.933
FBgn0053240	0	0	0	0
FBgn0039543	43.932	41.987	27.873	27.077
FBgn0038158	2.114	1.058	0.774	1.019
FBgn0042186	0	0	0	0.036
FBgn0040366	1.949	1.815	2.339	1.812
FBgn0030863	26	26.452	22.021	23.344
FBgn0040752	3.714	3.357	4.936	4.779
FBgn0027086	19.949	18.631	23.231	23.93
FBgn0023090	0.281	0.301	0.222	0.234
FBgn0051229	23.023	24.802	26.94	30.053
FBgn0004959	0.281	0.349	0.391	0.415
FBgn0038694	6.866	8.112	3.887	4.761
FBgn0033597	0	0.146	0	0.063
FBgn0031590	31.703	30.323	37.096	37.996
FBgn0005694	14.198	14.769	13.27	13.056
FBgn0036217	3.773	4.794	4.358	4.039
FBgn0004369	8.243	7.84	10.352	9.729
FBgn0264294	8493.44	8576.99	3145.29	3224.43
FBgn0035608	378.544	384.957	96.027	95.902
FBgn0041702	5.285	4.755	5.096	4.373
FBgn0037473	28.241	27.383	41.561	41.188
FBgn0030747	0.184	0.359	0.32	0.397
FBgn0000709	8.738	8.345	6.404	6.086
FBgn0036812	1.969	2.727	3.255	2.678
FBgn0033954	38.404	37.591	37.55	37.302
FBgn0031283	0	0	0	0
FBgn0031866	0.068	0.058	0.027	0.018
FBgn0260962	11.744	11.528	16.267	16.131
FBgn0026388	0.029	0.058	0.08	0.036
FBgn0030834	11.085	11.994	12.113	12.182
FBgn0038957	5.441	5.618	3.735	3.814
FBgn0020272	3.627	2.785	3.904	3.679
FBgn0003326	0.029	0	0.009	0.063
FBgn0052068	87.573	95.143	105.259	105.035
FBgn0031929	0.33	0.369	0.551	0.55
FBgn0039782	0.31	0.155	0.649	0.487
FBgn0004509	7.012	7.025	8.307	8.268
FBgn0039828	10.823	12.188	12.958	13.047
FBgn0050010	7.564	7.443	8.841	8.566
FBgn0261537	0.116	0.126	0.098	0.135
FBgn0259990	1.125	1.465	1.574	1.334
FBgn0284224	0	0.01	0.044	0.009
FBgn0250821	3.617	3.639	2.295	2.579
FBgn0003447	0.485	0.408	0.747	0.622
FBgn0000644	0.795	0.834	0.516	0.469
FBgn0039190	25.36	24.162	18.517	17.817
FBgn0033405	0.039	0.039	0.08	0.063
FBgn0014906	37.609	36.99	14.328	14.048
FBgn0038643	0	0.165	0	0
FBgn0038303	3.191	3.134	3.904	4.103
FBgn0287586	2.909	3.474	5.203	4.319
FBgn0052644	0	0	0	0
FBgn0032122	0.242	0.126	2.882	2.994
FBgn0024555	14.44	14.138	12.923	13.579
FBgn0031081	4.432	5.094	1.494	1.452
FBgn0038965	32.285	28.975	20.349	23.011
FBgn0032850	2.589	3.192	3.095	3.544
FBgn0011642	26.786	25.268	30.275	28.971
FBgn0037541	12.491	11.858	8.885	9.702
FBgn0032643	34.603	35.777	50.597	51.729
FBgn0033590	0	0	0	0
FBgn0013684	1870.64	1758.43	1887.23	1841.98
FBgn0264899	0.184	0	0	0
FBgn0034744	116.571	122.904	119.756	124.89
FBgn0031168	6.022	7.743	5.052	5.906
FBgn0061196	2.337	2.047	1.663	1.957
FBgn0267337	0.126	0.097	0.151	0.153
FBgn0051086	1.426	3.222	2.828	2.966
FBgn0039192	0	0	0	0
FBgn0029644	0.524	0.233	0.72	0.839
FBgn0037727	3.142	2.911	2.997	2.777
FBgn0042101	0.301	0.165	0.231	0.171
FBgn0030011	1.406	1.145	1.565	1.542
FBgn0262023	0	0	0	0
FBgn0031682	10.435	10.092	10.415	10.18
FBgn0266724	25.545	26.238	28.327	24.147
FBgn0085297	0	0	0	0
FBgn0029907	4.432	4.871	1.316	1.812
FBgn0001122	8.02	8.84	7.489	6.889
FBgn0015829	14.198	15.535	14.186	13.552
FBgn0034394	85.74	87.603	100.27	101.312
FBgn0040832	93.838	87.855	97.023	107.01
FBgn0052523	0.33	0.301	0.071	0.027
FBgn0064117	51.4	52.923	36.865	37.167
FBgn0037517	0.398	0.582	0.436	0.649
FBgn0001941	20.414	21.435	19.655	19.251
FBgn0004832	4.587	5.211	4.545	4.779
FBgn0036807	2.027	1.863	1.619	1.154
FBgn0025637	229	224.393	204.47	206.122
FBgn0030969	3.734	4.095	3.513	3.724
FBgn0030661	1.387	1.397	1.619	1.1
FBgn0030310	50.284	48.644	112.285	113.872
FBgn0260231	0.145	0.223	0.098	0.09
FBgn0030054	2.134	1.63	1.45	1.389
FBgn0036117	12.326	12.003	15.973	18.277
FBgn0038611	0	0.039	0.044	0.054
FBgn0029702	1.397	1.456	1.37	1.217
FBgn0039336	5.77	6.006	4.527	5.085
FBgn0003900	0.601	0.611	1.29	1.325
FBgn0039486	4.364	4.386	5.701	5.572
FBgn0045476	0.175	0.146	0.48	0.108
FBgn0038981	64.269	65.304	45.119	46.526
FBgn0005642	4.868	5.356	5.479	5.617
FBgn0019957	115.271	110.329	120.192	122.735
FBgn0028947	0	0	0	0
FBgn0038718	0.233	0.446	0.623	0.893
FBgn0040929	4.83	6.424	4.002	4.373
FBgn0036083	0	0	0.116	0
FBgn0035754	10.028	8.17	7.4	7.754
FBgn0034480	19.813	21.561	21.256	21.55
FBgn0029769	26.369	27.199	29.279	28.98
FBgn0004391	4.49	4.599	3.958	4.265
FBgn0036005	8.35	9.044	8.547	9.305
FBgn0036830	2.812	3.969	3.851	3.417
FBgn0085214	0	0	0.098	0
FBgn0040532	63.648	62.985	116.145	116.559
FBgn0050080	0.116	0.049	0.062	0.108
FBgn0260766	0.892	0.932	2.757	2.398
FBgn0085237	2.57	2.736	21.212	23.371
FBgn0037447	11.861	11.77	24.28	24.724
FBgn0034168	0	0	0	0
FBgn0032705	2.095	2.009	1.761	1.542
FBgn0034152	7.07	6.365	26.575	27.835
FBgn0004110	0.078	0.087	0.071	0.162
FBgn0035154	1.843	1.465	1.103	1.416
FBgn0038153	0	0	0.009	0.027
FBgn0039505	13.975	12.818	13.803	13.741
FBgn0028668	3.879	3.066	1.076	0.929
FBgn0036260	0.136	0.136	0.098	0.108
FBgn0052476	27.116	29.101	42.655	41.098
FBgn0037615	88.824	90.679	84.652	84.532
FBgn0027585	8.437	8.277	15.555	16.519
FBgn0039925	0.921	0.912	1.076	1.452
FBgn0036365	10.959	10.926	16.16	15.5
FBgn0039055	5.935	6.608	6.519	6.24
FBgn0260639	7.167	8.151	5.078	4.986
FBgn0036336	5.043	5.22	4.838	5.383
FBgn0033054	1.397	1.368	1.948	1.488
FBgn0036666	43.719	43.937	42.486	44.173
FBgn0032656	3.676	4.085	4.251	4.86
FBgn0029873	24.216	25.248	25.97	27.393
FBgn0262814	0.262	0.311	0.543	1.046
FBgn0034520	0.262	0.272	0.596	0.451
FBgn0015586	0.116	0.126	1.903	2.335
FBgn0011204	153.666	152.199	88.717	87.507
FBgn0028374	0.184	0	0.062	0.027
FBgn0052453	0	0.116	0.196	0
FBgn0261049	6.517	6.657	6.11	6.708
FBgn0014011	31.014	32.254	34.811	33.93
FBgn0044452	32.983	30.77	24.298	24.679
FBgn0053998	0.184	0.078	0.454	0.613
FBgn0035458	0	0.029	0	0
FBgn0023519	26.999	29.634	25.232	27.257
FBgn0035636	0.436	0.369	1.263	1.839
FBgn0086613	1.358	1.378	1.788	1.542
FBgn0035756	0.543	0.446	0.471	0.415
FBgn0033705	7.952	6.754	5.63	5.103
FBgn0038681	26.718	25.452	31.751	31.36
FBgn0033928	206.694	204.297	153.731	157.693
FBgn0267861	79.863	81.102	76.772	74.667
FBgn0052396	2.89	3.202	2.81	3.003
FBgn0283478	104.409	101.178	111.04	110.761
FBgn0028530	7.041	6.385	7.302	8.277
FBgn0036817	0.233	0.146	0.062	0.162
FBgn0037420	0.078	0.058	0.107	0.036
FBgn0032248	31.431	28.829	26.957	27.212
FBgn0036165	7.991	7.889	21.007	19.674
FBgn0085246	1.658	1.155	1.29	1.145
FBgn0262846	1.397	1.184	3.486	4.003
FBgn0052056	44.378	43.219	45.288	46.463
FBgn0003257	4.141	4.726	9.89	10.261
FBgn0037449	0.116	0.029	0.107	0.063
FBgn0005649	60.429	61.268	37.185	37.663
FBgn0031101	0.941	0.563	0.756	0.604
FBgn0030576	0.107	0.049	0.196	0.171
FBgn0261999	0.747	0.825	2.384	2.407
FBgn0037203	1.445	1.669	2.837	2.633
FBgn0031036	9.136	9.558	7.16	8.16
FBgn0034908	2.919	2.882	3.584	3.498
FBgn0038498	0.145	0.097	0.133	0.045
FBgn0034195	0.039	0.029	0.196	0.252
FBgn0033999	0.31	0.543	0.729	0.442
FBgn0031942	14.324	15.962	7.329	7.628
FBgn0069938	1.455	0.912	1.138	1.253
FBgn0040309	385.148	385.694	364.952	368.557
FBgn0032434	0.165	0.126	0.133	0.153
FBgn0010416	8.369	7.51	6.777	7.06
FBgn0014388	10.076	10.363	18.366	17.033
FBgn0022959	44.136	43.627	57.294	59.303
FBgn0267431	0	0.01	0	0.018
FBgn0264343	0.116	0	0	0.144
FBgn0039691	17.573	17.845	18.659	18.574
FBgn0032196	44.96	46.198	37.817	37.167
FBgn0261004	1.629	1.582	1.894	1.812
FBgn0031320	14.673	14.254	17.094	16.654
FBgn0039091	0.078	0.97	0.044	0.081
FBgn0262836	0.941	0.592	0.783	1.19
FBgn0025583	586.053	590.613	998.232	1032.02
FBgn0085222	0.126	0.087	0	0.063
FBgn0030655	2.589	2.426	2.544	2.416
FBgn0037901	54.522	53.01	41.766	42.73
FBgn0035070	0	0	0	0
FBgn0067628	7.981	7.433	6.679	6.826
FBgn0032022	22.141	22.434	32.801	31.856
FBgn0262890	0.175	0.272	0.293	0.171
FBgn0039250	0.834	0.922	1.877	1.749
FBgn0267045	1.241	1.97	0.489	2.047
FBgn0037298	204.891	206.975	211.621	216.59
FBgn0033391	82.414	86.458	85.79	91.465
FBgn0038938	0.727	0.524	1.414	1.064
FBgn0288742	0	0	0	0
FBgn0037848	11.23	11.664	8.885	8.404
FBgn0054021	3.598	3.338	2.659	2.371
FBgn0027055	20.802	20.426	20.216	20.802
FBgn0037051	27.979	30.071	37.568	37.915
FBgn0052694	2.861	2.63	7.453	7.736
FBgn0032451	97.33	101.654	77.066	79.951
FBgn0032168	6.944	6.647	12.558	12.696
FBgn0036932	62.669	65.576	72.823	72.801
FBgn0042134	19.609	21.503	16.658	17.601
FBgn0039225	0.407	0.262	0.213	0.216
FBgn0036695	19.134	18.602	16.552	16.852
FBgn0036948	9.019	1.339	0.382	0.271
FBgn0034986	26.136	23.541	22.146	23.777
FBgn0036671	12.268	12.488	11.607	11.938
FBgn0250911	1.629	1.465	2.766	3.066
FBgn0053845	0.087	0.058	0.053	0.09
FBgn0267828	271.739	267.545	242.785	247.148
FBgn0038196	70.99	74.872	71.525	67.274
FBgn0034622	0.659	0.631	0.382	0.496
FBgn0259227	4.044	3.872	5.141	5.112
FBgn0032733	0.252	0.311	0.409	0.406
FBgn0029751	1.203	1.019	1.245	1.56
FBgn0033512	37.987	41.706	35.54	31.423
FBgn0051690	0.339	0.349	0.365	0.415
FBgn0260439	60.147	59.22	54.395	53.613
FBgn0039640	1.28	1.329	3.042	2.885
FBgn0027532	13.597	12.178	13.101	13.75
FBgn0267042	3.676	2.445	3.282	1.686
FBgn0053339	0.097	0	0	0.045
FBgn0025700	170.317	158.244	87.231	88.129
FBgn0037008	5.586	6.521	8.245	7.538
FBgn0033793	0.95	1.174	1.085	1.118
FBgn0003741	28.939	21.173	16.658	20.134
FBgn0085229	101.577	104.536	89.971	90.041
FBgn0034314	2.298	1.892	2.437	1.948
FBgn0266465	8.554	8.51	6.341	7.349
FBgn0034085	0.601	0.524	0.525	0.577
FBgn0259952	0.95	1.611	0.374	0.685
FBgn0039205	30.888	32.138	47.538	53.162
FBgn0267904	0	0	0	0
FBgn0053840	0.359	0.272	0.107	0.18
FBgn0036610	0.087	0	0	0
FBgn0017551	2.347	2.688	2.135	1.921
FBgn0050384	2.066	2.028	1.734	1.443
FBgn0030844	0.039	0.019	0	0.036
FBgn0034910	0	0	0	0.027
FBgn0026396	0	0.029	0.08	0.036
FBgn0051933	0.349	0.301	0.356	0.406
FBgn0053460	2.337	2.057	2.659	1.758
FBgn0025549	26.621	27.703	23.587	23.849
FBgn0039623	4.568	4.59	4.785	4.698
FBgn0038285	0.466	0.32	0.551	0.334
FBgn0041713	5.45	3.542	11.073	12.47
FBgn0260393	0.078	0.126	0.089	0.045
FBgn0035407	3.317	3.551	3.469	3.138
FBgn0013750	103.837	109.63	79.351	78.842
FBgn0024945	20.347	20.067	21.096	22.298
FBgn0284254	14.043	15.875	13.021	13.705
FBgn0016054	1.086	1.184	1.13	1.371
FBgn0002183	5.276	6.123	7.987	7.754
FBgn0032283	57.558	57.978	119.783	121.924
FBgn0032008	0.184	0	0.374	0.514
FBgn0042098	0	0.058	0.08	0.018
FBgn0052073	14.605	3.61	5.71	2.02
FBgn0034076	0.252	0.078	0.133	0.108
FBgn0267975	101.315	106.156	62.551	62.612
FBgn0022787	8.03	8.607	9.001	9.395
FBgn0053891	0	0	0	0
FBgn0035414	0.582	1.019	0.72	0.839
FBgn0030723	0.262	0.184	0.125	0.171
FBgn0040505	0.64	0.563	1.903	2.119
FBgn0030665	0.078	0	0	0.009
FBgn0028382	12.52	11.382	9.525	9.747
FBgn0035477	0.078	0.058	0.098	0.135
FBgn0050345	39.578	38.542	38.439	39.403
FBgn0030729	0	0.165	0.178	0.252
FBgn0036154	0.087	0.107	1.414	1.578
FBgn0054012	4.422	5.279	2.953	4.184
FBgn0004698	14.44	13.488	18.9	18.403
FBgn0005633	0.272	0.495	0.347	0.325
FBgn0023076	14.324	13.614	6.235	6.366
FBgn0085244	100.491	86.691	161.789	155.286
FBgn0259953	0	0.427	0.125	0.18
FBgn0037427	0.029	0.049	0.018	0.045
FBgn0028667	0.427	0.805	1.548	0.595
FBgn0051068	1.038	0.844	0.978	0.965
FBgn0288747	0	0	0	0
FBgn0011569	0.116	0.146	0.116	0.162
FBgn0036010	0	0	0	0
FBgn0038960	0.718	0.699	0.605	0.532
FBgn0004913	4.296	4.405	4.803	4.887
FBgn0261563	0.407	0.388	0.507	0.397
FBgn0262582	4.645	4.667	6.279	6.799
FBgn0065108	0.369	0.398	0.24	0.252
FBgn0036160	3.229	3.678	3.122	2.858
FBgn0032388	13.238	13.158	14.96	15.175
FBgn0037838	0.921	0.941	1.21	1.154
FBgn0039150	20.414	19.553	16.311	16.059
FBgn0260238	0.747	1.261	1.681	2.092
FBgn0035936	2.677	2.765	5.817	5.248
FBgn0261807	2.706	1.96	2.081	1.875
FBgn0031875	1.426	1.388	0.898	1.154
FBgn0026058	0	0.058	0.125	0.054
FBgn0036035	5.208	6.365	11.349	9.287
FBgn0035041	0.078	0.078	0.071	0.072
FBgn0038127	6.44	6.191	5.327	6.113
FBgn0035766	9.562	9.558	6.804	6.754
FBgn0085466	0.058	0.087	0.08	0
FBgn0037206	0.32	0.32	0.676	0.532
FBgn0250836	1.668	3.095	4.447	4.463
FBgn0083956	7.885	7.831	13.287	13.868
FBgn0038122	4.849	3.551	2.037	2.714
FBgn0033728	53.349	57.192	109.502	102.709
FBgn0262139	0.456	0.378	0.614	0.775
FBgn0032956	42.662	44.228	39.613	39.61
FBgn0011570	26.359	27.519	20.883	21.018
FBgn0010340	9.145	9.354	9.356	10.099
FBgn0038850	0.64	0.417	0.649	0.442
FBgn0031145	91.152	97.957	87.987	92.069
FBgn0085257	60.913	61.045	93.493	86.29
FBgn0037081	32.789	31.536	24.343	23.344
FBgn0039027	0.029	0.019	0.018	0
FBgn0004387	5.829	6.113	6.128	6.474
FBgn0026326	3.21	3.076	3.78	3.526
FBgn0013576	78.583	82.984	73.517	68.446
FBgn0034264	1.125	0.689	1.236	0.703
FBgn0027108	9.378	8.888	11.1	11.65
FBgn0263603	18.31	18.233	15.876	16.455
FBgn0026876	3.996	3.289	3.184	3.634
FBgn0030156	4.131	3.6	8.387	7.817
FBgn0030101	16.351	18.64	18.9	19.756
FBgn0034462	0	0	0	0.027
FBgn0036749	0.96	1.077	0.952	1.019
FBgn0032512	11.162	11.11	15.182	15.725
FBgn0051437	0.116	0	0.036	0.09
FBgn0035601	343.893	345.541	291.515	301.212
FBgn0051453	6.052	4.58	5.025	4.535
FBgn0053129	247.203	256.473	165.364	167.665
FBgn0035911	65.898	66.925	128.846	131.076
FBgn0262144	0.582	0	0.391	0.685
FBgn0031638	5.412	6.152	5.701	5.608
FBgn0043576	0	3.881	0.978	0.622
FBgn0046332	5.508	6.618	4.901	4.283
FBgn0028487	25.05	26.588	34.571	33.795
FBgn0031634	0.475	0.563	0.667	0.55
FBgn0037853	72.338	75.571	39.747	43.596
FBgn0086708	65.665	68.274	63.627	64.46
FBgn0023514	13.209	11.906	13.368	14.03
FBgn0032030	9.233	8.685	13.652	12.506
FBgn0051109	7.817	6.56	6.555	7.132
FBgn0285913	25.467	24.133	28.096	29.485
FBgn0037950	1.998	2.174	1.85	1.794
FBgn0039189	3.84	3.959	4.153	4.409
FBgn0038916	12.617	14.778	5.167	5.888
FBgn0036958	7.031	6.579	6.911	6.14
FBgn0034824	3.714	3.726	3.549	4.238
FBgn0031446	0.145	0.078	0.036	0.045
FBgn0039820	8.67	7.831	10.566	12.56
FBgn0263116	0.708	0.786	0.551	0.514
FBgn0283469	49.024	49.769	44.407	45.102
FBgn0053170	244.216	253.911	334.446	339.442
FBgn0037834	18.349	19.058	17.557	17.492
FBgn0030483	2.725	1.98	2.891	2.678
FBgn0034827	2.075	2.581	1.636	1.74
FBgn0033266	36.746	39.047	30.373	31.829
FBgn0037398	0.737	0.573	0.302	0.352
FBgn0050049	0.058	0.116	0	0.045
FBgn0037610	22.655	21.658	30.719	30.359
FBgn0029891	53.659	51.807	61.501	61.521
FBgn0053658	0	0	0.071	0
FBgn0085436	47.782	47.634	45.323	44.57
FBgn0034579	20.647	20.135	19.771	19.124
FBgn0265538	1.212	3.649	18.855	29.079
FBgn0003884	490.44	491.161	434.164	446.507
FBgn0004047	5.615	7.171	6.404	4.337
FBgn0028942	3.491	2.591	1.592	1.812
FBgn0041205	30.132	30.712	25.187	25.003
FBgn0030164	5.062	4.211	9.018	9.08
FBgn0035812	2.337	2.144	2.766	2.579
FBgn0002431	9.3	8.908	11.651	11.505
FBgn0034963	9.465	9.995	10.388	9.693
FBgn0036440	0.01	0.029	0.418	0.352
FBgn0030348	1.59	1.436	2.873	3.219
FBgn0029589	1.076	0.902	0.987	1.289
FBgn0001077	0.223	0.116	0.098	0.108
FBgn0262740	1.493	1.776	1.823	1.794
FBgn0031652	11.56	11.198	17.628	18.051
FBgn0052299	8.602	6.802	7.355	7.845
FBgn0285955	12.695	13.148	14.524	14.941
FBgn0030438	0	0.019	0.169	0.216
FBgn0085398	0	0	0	0
FBgn0027504	29.133	28.596	7.987	7.421
FBgn0034201	0	0.01	0.196	0
FBgn0017579	2987.6	2956.47	3183.49	3360.17
FBgn0036919	70.708	68.293	43.562	46.472
FBgn0035294	9.785	9.335	8.307	8.34
FBgn0052681	0.844	0.825	0.729	0.857
FBgn0038878	43.05	42.375	51.3	51.125
FBgn0034345	219.942	223.229	197.257	197.105
FBgn0000524	2.851	3.095	2.366	2.173
FBgn0259170	11.948	12.809	10.975	10.108
FBgn0034365	84.024	84.789	47.022	47.031
FBgn0038363	32.838	35.903	48.16	45.606
FBgn0287211	2.26	2.601	0.578	1.325
FBgn0035929	0	0.233	1.218	0.839
FBgn0036769	8.428	7.947	18.544	19.043
FBgn0035283	20.395	19.737	20.616	21.523
FBgn0262544	1.29	1.407	1.165	1.416
FBgn0036783	0.078	0.291	0.098	0.153
FBgn0039040	4.093	3.61	12.887	12.948
FBgn0039296	47.453	47.615	126.48	127.541
FBgn0033762	31.693	31.73	28.38	28.61
FBgn0033063	7.206	5.948	3.922	3.922
FBgn0036583	0.029	0.01	0.018	0.018
FBgn0051617	0.301	0.311	0.116	0.243
FBgn0029996	67.867	73.669	57.873	57.941
FBgn0035771	78.768	80.316	72.209	72.143
FBgn0086915	75.829	72.553	49.041	46.039
FBgn0038451	14.518	16.816	5.221	5.094
FBgn0010407	0.359	0.301	0.614	0.487
FBgn0052423	91.133	90.601	62.417	60.475
FBgn0063497	184.631	180.165	335.771	350.497
FBgn0019830	175.147	168.472	160.472	170.181
FBgn0051785	0.213	0.068	0.578	0.343
FBgn0030313	2.939	2.998	1.948	2.651
FBgn0001217	19.454	19.058	10.913	11.875
FBgn0030719	268.51	261.189	192.739	191.379
FBgn0005654	2.405	1.912	2.063	2.02
FBgn0266363	0.242	0.194	2.641	1.857
FBgn0032338	0.272	0.281	0.249	0.207
FBgn0028689	610.734	619.83	353.879	345.195
FBgn0036487	11.463	11.305	16.765	18.421
FBgn0040339	60.729	56.533	49.388	50.764
FBgn0032720	22.723	20.009	21.843	22.966
FBgn0035078	1.135	1.184	1.441	1.298
FBgn0032350	280.215	286.398	241.754	250.529
FBgn0050045	3.026	4.57	2.268	1.758
FBgn0051040	7.545	7.821	7.435	8.07
FBgn0003975	0.058	0.029	0.116	0.117
FBgn0036537	67.043	74.338	65.005	63.36
FBgn0026175	0.339	1.087	1.21	0.658
FBgn0264303	5.13	4.221	6.021	6.735
FBgn0034166	0.107	0.107	0.036	0.099
FBgn0004897	0	0	0	0.009
FBgn0046113	1.707	1.659	3.94	4.03
FBgn0027548	10.484	9.81	5.176	6.041
FBgn0035714	42.468	42.637	40.627	41.287
FBgn0032175	0.223	0.116	0.151	0.162
FBgn0001112	0.378	0.311	1.058	1.271
FBgn0029740	1.212	0.999	1.049	0.586
FBgn0035545	0	0	0	0
FBgn0030581	14.79	15.564	8.485	9.287
FBgn0039835	9.717	10.043	10.779	11.37
FBgn0039029	0.659	0.718	0.56	0.622
FBgn0034795	1.232	1.281	1.467	1.434
FBgn0037618	0.33	0.485	0.507	0.388
FBgn0031986	0.902	0.999	0.64	0.631
FBgn0040393	3.54	0.475	1.734	0.252
FBgn0259735	10.008	9.742	8.165	8.007
FBgn0035434	37.415	34.409	149.328	151.949
FBgn0014163	31.073	29.13	53.194	49.565
FBgn0032400	1604.81	1607.26	1784.61	1706.24
FBgn0262873	0	0	0	0
FBgn0033998	5.363	4.958	6.217	6.546
FBgn0035232	32.75	33.322	36.18	35.814
FBgn0036595	0.068	0.107	0.044	0.424
FBgn0050364	0.087	0.146	0.24	0.379
FBgn0051928	1.135	0.718	0.347	0.568
FBgn0038550	0	0	0.133	0
FBgn0038478	6.013	5.502	2.935	2.822
FBgn0026702	2.192	1.65	1.868	2.155
FBgn0001142	37.89	35.622	63.573	62.197
FBgn0031195	15.682	15.234	10.406	12.696
FBgn0033871	52.767	53	57.134	55.453
FBgn0267592	0.068	0.087	0.08	0.045
FBgn0035517	11.977	11.887	13.43	13.579
FBgn0039088	3.055	2.921	2.215	2.57
FBgn0029987	0.834	1.194	1.441	1.217
FBgn0036022	0.107	0.039	0.329	0.243
FBgn0036818	1.978	1.989	2.446	2.498
[truncated: 11,987 more rows]
