# Supplementary material for: Integrating lipid metabolism, pheromone production and perception by Fruitless and Hepatocyte Nuclear Factor 4
Source: Sci Adv. 2023 Jun 30;9(26):eadf6254. doi: 10.1126/sciadv.adf6254 (PMC10313179; doi:10.1126/sciadv.adf6254)
Supplement: Supplementary file 2 — Tables S1 to S7 [file sciadv.adf6254_tables_s1_to_s7.zip › adf6254_Table_S5.xlsx]

## Sheet: README
Table. S5 The list of PCR primers and RT-qPCR analysis.
Sheet	Description
primer	All primer sequences used in the RT-qPCR of this manuscript.
Fig. 4G	The raw mean, SEM, and p-value of the transcript level of VLCFA/hydrocarbon metabolic pathway genes were analyzed by RT-qPCR in fru-knockdown oenocytes
Fig. 7C	The raw mean, SEM, and p-value of fru and Hnf4 were analyzed by RT-qPCR in dsx-knockdown oenocytes.
Fig. S6G	The raw mean, SEM, and p-value of fru transcript levels obtained by RT-qPCR in whole-body driven fru RNAi from different sources.

## Sheet: primer
Name	Function	Forward primer	Reverse primer
ACC	Acetyl-CoA carboxylase	ATGAGCGAAACAAATGAGTCCA	GGAACTCGTCACATGCCTCG
Hnf4	Fatty acid beta-oxidation	GGCGACGGGCAAACATTATG	CGCAAATCTGCAAGTGTACTGAT
FASN1	Fatty acid synthase	GAGCAACAACAGCCCACTTG	AGAGGCCATGAAACGGAAGG
FASN2	Fatty acid synthase	CTGGACGATCCCTTCTACGC	TTACCGGAGGCCAACATCAC
desat1	Fatty acid desaturase	TGCCGATTGCTTGCTTCAT	TTCACCCCAGGCGTACATG
desat2	Fatty acid desaturase	GGTGGTGCTTCCAGCTAAACA	GGCGATTTCCGAATTTATGG
CG16904	Elongase	GAGGTGTGCTCAAGTTCTACAAC	TGCACGAATAACAGATGGATGC
CG30008	Elongase	ATCCAGGTGGTTTCCTGCATA	GCGGCACTTCCAAAAGATGT
Cyp4g1	Aldehyde decarbonylase	TGGAAGTAGTTCAGGAGACGC	GGTGCCCACTAAGGTGGTT
Cpr	Cytochrome P450 reductase	GCAGCCTGACCGCATTTAC	AGGAATGGGTTCTTGGCGTC
rp49	Internal reference	GACGCTTCAAGGGACAGTATCTG	AAACGCGGTTCTGCATGA
fru	sexual differentiation factor	AACACTGACCAAGGAGCGATG	ATGGGCAGCGAACTCTGGCC
dsx	sexual determining factor	CCGTCAATCGAAAGAACGGC	CCGGGAAGCCTCTTCAATGT

## Sheet: Fig. 4G
Target	Sample	Expression	Expression SEM	p-value
ACC	ctrl-1 (oeno-Gal4>/+)	1	0.07047
ACC	ctrl-2 (oeno-Gal4>/+)	1	0.08263
ACC	ctrl-3 (oeno-Gal4>/+)	1	0.07703
ACC	fru-VDRC-1 (oeno-Gal4>fru-IR)	0.44008	0.03235
ACC	fru-VDRC-2 (oeno-Gal4>fru-IR)	0.39537	0.03375
ACC	fru-VDRC-3 (oeno-Gal4>fru-IR)	0.61499	0.02339
				0.0015
Hnf4	ctrl-1 (oeno-Gal4>/+)	1	0.0302
Hnf4	ctrl-2 (oeno-Gal4>/+)	1	0.09196
Hnf4	ctrl-3 (oeno-Gal4>/+)	1	0.07324
Hnf4	fru-VDRC-1 (oeno-Gal4>fru-IR)	0.45786	0.03012
Hnf4	fru-VDRC-2 (oeno-Gal4>fru-IR)	0.49494	0.06765
Hnf4	fru-VDRC-3 (oeno-Gal4>fru-IR)	0.71027	0.03108
				0.0048
FASN1	ctrl-1 (oeno-Gal4>/+)	1	0.0331
FASN1	ctrl-2 (oeno-Gal4>/+)	1	0.05177
FASN1	ctrl-3 (oeno-Gal4>/+)	1	0.04133
FASN1	fru-VDRC-1 (oeno-Gal4>fru-IR)	0.986008	0.04681
FASN1	fru-VDRC-2 (oeno-Gal4>fru-IR)	0.52703	0.05546
FASN1	fru-VDRC-3 (oeno-Gal4>fru-IR)	0.5777	0.02828
				0.1053
FASN2	ctrl-1 (oeno-Gal4>/+)	1	0.0331
FASN2	ctrl-2 (oeno-Gal4>/+)	1	0.03776
FASN2	ctrl-3 (oeno-Gal4>/+)	1	0.05181
FASN2	fru-VDRC-1 (oeno-Gal4>fru-IR)	0.54549	0.02681
FASN2	fru-VDRC-2 (oeno-Gal4>fru-IR)	0.47503	0.13003
FASN2	fru-VDRC-3 (oeno-Gal4>fru-IR)	0.69744	0.0277
				0.0029
Desat1	ctrl-1 (oeno-Gal4>/+)	1	0.04236
Desat1	ctrl-2 (oeno-Gal4>/+)	1	0.06848
Desat1	ctrl-3 (oeno-Gal4>/+)	1	0.05366
Desat1	fru-VDRC-1 (oeno-Gal4>fru-IR)	0.65822	0.07369
Desat1	fru-VDRC-2 (oeno-Gal4>fru-IR)	0.61911	0.10795
Desat1	fru-VDRC-3 (oeno-Gal4>fru-IR)	0.72636	0.04516
				0.0004
Desat2	ctrl-1 (oeno-Gal4>/+)	1	0.09507
Desat2	ctrl-2 (oeno-Gal4>/+)	1	0.11401
Desat2	ctrl-3 (oeno-Gal4>/+)	1	0.10234
Desat2	fru-VDRC-1 (oeno-Gal4>fru-IR)	0.46584	0.14714
Desat2	fru-VDRC-2 (oeno-Gal4>fru-IR)	0.35237	0.03966
Desat2	fru-VDRC-3 (oeno-Gal4>fru-IR)	0.68002	0.08554
				0.0065
16904	ctrl-1 (oeno-Gal4>/+)	1	0.03236
16904	ctrl-2 (oeno-Gal4>/+)	1	0.05474
16904	ctrl-3 (oeno-Gal4>/+)	1	0.04709
16904	fru-VDRC-1 (oeno-Gal4>fru-IR)	0.45211	0.02369
16904	fru-VDRC-2 (oeno-Gal4>fru-IR)	0.45026	0.04173
16904	fru-VDRC-3 (oeno-Gal4>fru-IR)	0.63211	0.02253
				0.0013
30008	ctrl-1 (oeno-Gal4>/+)	1	0.0636
30008	ctrl-2 (oeno-Gal4>/+)	1	0.05065
30008	ctrl-3 (oeno-Gal4>/+)	1	0.04005
30008	fru-VDRC-1 (oeno-Gal4>fru-IR)	0.728211	0.07369
30008	fru-VDRC-2 (oeno-Gal4>fru-IR)	0.68589	0.07294
30008	fru-VDRC-3 (oeno-Gal4>fru-IR)	0.84493	0.03661
				0.0065
Cyp4g1	ctrl-1 (oeno-Gal4>/+)	1	0.03614
Cyp4g1	ctrl-2 (oeno-Gal4>/+)	1	0.2181
Cyp4g1	ctrl-3 (oeno-Gal4>/+)	1	0.15116
Cyp4g1	fru-VDRC-1 (oeno-Gal4>fru-IR)	0.1427	0.00702
Cyp4g1	fru-VDRC-2 (oeno-Gal4>fru-IR)	0.16524	0.0106
Cyp4g1	fru-VDRC-3 (oeno-Gal4>fru-IR)	0.08535	0.00386
				<0.0001
Cpr	ctrl-1 (oeno-Gal4>/+)	1	0.03196
Cpr	ctrl-2 (oeno-Gal4>/+)	1	0.22584
Cpr	ctrl-3 (oeno-Gal4>/+)	1	0.07917
Cpr	fru-VDRC-1 (oeno-Gal4>fru-IR)	0.83979	0.04389
Cpr	fru-VDRC-2 (oeno-Gal4>fru-IR)	1.09803	0.31333
Cpr	fru-VDRC-3 (oeno-Gal4>fru-IR)	0.89991	0.05845
				0.5263

## Sheet: Fig. 7C
Target	Sample	Expression	Expression SEM	p-value
Fru com	ctrl-1 (oeno-Gal4/+)	1	0.07247
Fru com	ctrl-2 (oeno-Gal4/+)	1	0.10685
Fru com	ctrl-3 (oeno-Gal4/+)	1	0.11529
Fru com	dsx-1 (oeno-Gal4>dsx-IR)	0.97745	0.10762
Fru com	dsx-2 (oeno-Gal4>dsx-IR)	1.08267	0.06351
Fru com	dsx-3 (oeno-Gal4>dsx-IR)	1.21035	0.101
				0.2516
Hnf4	ctrl-1 (oeno-Gal4/+)	1	0.09386
Hnf4	ctrl-2 (oeno-Gal4/+)	1	0.05289
Hnf4	ctrl-3 (oeno-Gal4/+)	1	0.07172
Hnf4	dsx-1 (oeno-Gal4>dsx-IR)	1.47222	0.13053
Hnf4	dsx-2 (oeno-Gal4>dsx-IR)	1.4662	0.09188
Hnf4	dsx-3 (oeno-Gal4>dsx-IR)	1.29135	0.08482
				0.0023

## Sheet: Fig. S6G
Target	Sample	Expression	Expression SEM	p-value
Fru com	ctrl-1 (Actin5C-Gal4/+)	1	0.02793
Fru com	ctrl-2 (Actin5C-Gal4/+)	1	0.12526
Fru com	ctrl-3 (Actin5C-Gal4/+)	1	0.04848
Fru com	fru-VDRC-1 (Actin5C-Gal4>fru-IR)	0.08349	0.00644
Fru com	fru-VDRC-2 (Actin5C-Gal4>fru-IR)	0.15528	0.00282
Fru com	fru-VDRC-3 (Actin5C-Gal4>fru-IR)	0.46942	0.03777
				0.003
Fru com	fru-Trip-1 (Actin5C-Gal4>fru-IR-2)	0.21611	0.01107
Fru com	fru-Trip-2 (Actin5C-Gal4>fru-IR-2)	0.46862	0.0195
Fru com	fru-Trip-3 (Actin5C-Gal4>fru-IR-2)	0.73014	0.04778
				0.0236
