# Supplementary material for: Integrating lipid metabolism, pheromone production and perception by Fruitless and Hepatocyte Nuclear Factor 4
Source: Sci Adv. 2023 Jun 30;9(26):eadf6254. doi: 10.1126/sciadv.adf6254 (PMC10313179; doi:10.1126/sciadv.adf6254)
Supplement: Supplementary file 2 — Tables S1 to S7 [file sciadv.adf6254_tables_s1_to_s7.zip › adf6254_Table_S6.xlsx]

## Sheet: README
Table. S6 TAG level statistics.
Description
Triglyceride levels were measured in 7-day old oeno-Gal4 and oeno>fru IR reared on a standard diet after emergence.
Metabolite levels are normalized to total protein.
Whole adult indicates that decapitated whole body was used as the sample material.
Oenocyte indicates that only adipose tissue (fat body and oenocytes) was used.

## Sheet: Fig. 5B
nmol/mg protein	Ctrl	oeno>fru IR
whole adult	183.42	480.67
whole adult	235.37	596.43
whole adult	200.09	377.95
oenocyte	147.09	614.32
oenocyte	176.44	690.94
oenocyte	117.64	675.86
