# Supplementary material for: Integrating lipid metabolism, pheromone production and perception by Fruitless and Hepatocyte Nuclear Factor 4
Source: Sci Adv. 2023 Jun 30;9(26):eadf6254. doi: 10.1126/sciadv.adf6254 (PMC10313179; doi:10.1126/sciadv.adf6254)
Supplement: Supplementary file 2 — Tables S1 to S7 [file sciadv.adf6254_tables_s1_to_s7.zip › adf6254_Table_S7.xlsx]

## Sheet: README
Table. S7 Key resources table.
Sheet	Description
Antibodies	The antibodies used in this study, including supplier name, catalog number and RRID have been provided.
Chemicals	The commercial reagents used in this study with the supplier's name and catalog number provided.
Strains	The model organism used in this study has been provided with its genotype, source, and identification number.
Software and Algorithms	The software and algorithms used for data analysis and statistics in this study have been provided with their sources and references.

## Sheet: Antibodies
Antibodies	Source	Identifier
Rabbit anti-FruCOM	This study	N/A
Rabbit anti-GFP	Cell Signaling Technology	#2956S; RRID: AB_1196615
Rabbit anti-HA	Cell Signaling Technology	#3724S; RRID: AB_1549585
Guinea pig anti-HNF4	Gift from Dr. G. Storelli; Palanker et al. (66)	N/A
Rabbit anti-FruM	Chen et al. (59)	N/A
Donkey secondary antibodies conjugated with Alexa 488, Alexa 546 or Alexa 633	Invitrogen	N/A

## Sheet: Chemicals
Chemicals	Source	Identifier
Bodipy 493/503	Thermo Fisher Scientific	Cat#D3922
DAPI (4’,6-diamidino-2-phenylindole, dihydrochloride, 10 mg)	Invitrogen	Cat#D1306; RRID: AB_2629482
NileRed	TCI America	#7385-67-3
Triglyceride	Sigma	T2449
Glycerol	Sigma	F6428
Mifepristone	Thermo Fisher Scientific	M17321G
Hexane	Thermo Fisher Scientific	H303
Nonadecane	Millipore Sigma	N28906
7(Z)-tricosene	Cayman	Cat# 9000313
11-cis vaccenyl acetate	Cayman	Cat# 10010101
7(Z), 11(Z)-heptacosadiene	Cayman	Cat# 10012567
Superscript Reverse Transcriptase II	Thermo Fisher Scientific	Cat# 18064022

## Sheet:  Strains
Strains	Source	Identifier
D. melanogaster: w1118 strain; w[1118]	Bloomington Drosophila Stock Center	BDSC#5905
D. melanogaster: oenocyte GAL4 driver; promE-Gal4	Gift from Dr. H. Bai; Huang et al. (108)	N/A
D. melanogaster: Gene switch oenocyte GAL4 driver; promE-GS-Gal4	Gift from Dr. H. Bai; Huang et al. (108)	N/A
D. melanogaster: FruCOM overexpression; w; UAS-fruCOMB	Gift from Dr. M. Arbeitman.	N/A
D. melanogaster: FruM overexpression; w; UAS- fruMA	Gift from Dr. M. Arbeitman.	N/A
D. melanogaster: neuron GAL4 driver; elav[C155]-Gal4	Bloomington Drosophila Stock Center	BDSC#458
D. melanogaster: fru-RNAi; y[1] v[1]; P{y[+t7.7] v[+t1.8]=TRiP.JF01182}attP2	Bloomington Drosophila Stock Center	BDSC#31593
D. melanogaster: fru-RNAi; P{VSH330035}attP40	Vienna Drosophila Resource Center	VDRC#330035
D. melanogaster: fru-RNAi; P{KK112763}VIE-260B	Vienna Drosophila Resource Center	VDRC#105005
D. melanogaster: oenocyte GAL4 driver; w[*]; P{w[+mW.hs]=GawB}OK72	Bloomington Drosophila Stock Center	BDSC#6486
D. melanogaster: GFP overexpression; w[1118]; P{w[+mC]=UAS-EGFP}5a.2	Bloomington Drosophila Stock Center	BDSC#5431
D. melanogaster: HNF4 marker; w[1118]; PBac{y[+mDint2] w[+mC]=Hnf4-GFP.FLAG}VK00033	Bloomington Drosophila Stock Center	BDSC#38649
D. melanogaster: Hnf4-RNAi; y[1] v[1]; P{y[+t7.7] v[+t1.8]=TRiP.JF02539}attP2	Bloomington Drosophila Stock Center	BDSC#29375
D. melanogaster: Hnf4-RNAi; y[1] sc[*] v[1] sev[21]; P{y[+t7.7] v[+t1.8]=TRiP.HMC05862}attP40	Bloomington Drosophila Stock Center	BDSC#64988
D. melanogaster: dsx-RNAi; y[1] sc[*] v[1] sev[21]; P{y[+t7.7] v[+t1.8]=TRiP.HMC03795}attP40	Bloomington Drosophila Stock Center	BDSC#55646
D. melanogaster: Actin GAL4 driver; y[1] w[*]; P{w[+mC]=Act5C-GAL4}25FO1/CyO, y[+M]	Bloomington Drosophila Stock Center	BDSC#4414
D. melanogaster: fru-gRNA; P{hsFLP}1, y1 w1118; P{HD_CFD02177}attP40/CyO-GFP	Vienna Drosophila Resource Center	VDRC#342548
D. melanogaster: Hnf4 overexpression; M{UAS-Hnf4.ORF.3xHA.GW}ZH-86Fb	Zurich ORFeome Project	F000144
D. melanogaster: heat shock Cas9; HS-Cas9	Gift from Dr. C. Han; Sarah et al. (40)	N/A

## Sheet: Software and Algorithms
Software/Algorithms	Source	Identifier
ImageJ	National Institute of Health	https://fiji.sc/
GraphPad Prism 8	GraphPad Software Inc.	https://www.graphpad.com/scientific-software/prism/
R (v.4.04)	R Core Team	https://www.r-project.org/
Zen microscope software	Zeiss	https://www.zeiss.com/microscopy/us/products/microscope-software/zen.html
