# Supplementary material for: Integrating lipid metabolism, pheromone production and perception by Fruitless and Hepatocyte Nuclear Factor 4
Source: Sci Adv. 2023 Jun 30;9(26):eadf6254. doi: 10.1126/sciadv.adf6254 (PMC10313179; doi:10.1126/sciadv.adf6254)
Supplement: Supplementary file 3 — Movies S1 to S5 [file sciadv.adf6254_movies_s1_to_s5.zip]

Archive with 5 entries (5 files):
- adf6254_Movie_S1.mp4
- adf6254_Movie_S2.mp4
- adf6254_Movie_S3.mp4
- adf6254_Movie_S4.mp4
- adf6254_Movie_S5.mp4
